# Supplementary material for: Structure of (R,R)-4-bromo-2-{4-[4-bromo-1-(4-toluene­sulfon­yl)-1H-pyrrol-2-yl]-1,3-di­nitro­butan-2-yl}-1-(4-toluene­sulfon­yl)-1H-pyrrole, another ostensible by-product in the synthesis of geminal-dimethyl hydro­dipyrrins
Source: Acta Crystallogr E Crystallogr Commun. 2023 Jun 2;79(Pt 7):592–5. doi: 10.1107/S2056989023004644 (PMC10439434; doi:10.1107/S2056989023004644)
Supplement: Supplementary file 1 [file e-79-00592-sup1.cif]

##############################################################################
#                                                                            #
# This CIF contains the data in a paper accepted for publication in          #
# Acta Crystallographica Section E. It conforms to the requirements of       #
# Notes for Authors for Acta Crystallographica Section E, and has been       #
# peer reviewed under the auspices of the IUCr Commission on Journals.       #
#                                                                            #
# Full details of the Crystallographic Information File format               #
# are given in the paper "The Crystallographic Information File (CIF):       #
# a New Standard Archive File for Crystallography" by S. R. Hall, F. H.      #
# Allen and I. D. Brown [Acta Cryst. (1991), A47, 655-685].                  #
#                                                                            #
# The current version of the core CIF dictionary is obtainable from          #
# ftp://ftp.iucr.org/pub/cif_core.dic.                                       #
#                                                                            #
# Software is freely available for graphical display of the structure(s)     #
# in this CIF. For information consult the CIF software page                 #
# http://www.iucr.org/resources/cif/software.                                #
#                                                                            #
# This file may be used for bona fide research purposes within the           #
# scientific community so long as proper attribution is given to the journal # 
# article from which it was obtained.                                        #
#                                                                            #
##############################################################################
data_I
_audit_creation_method
;
Olex2 1.3
(compiled 2020.11.12 svn.r5f609507 for OlexSys, GUI svn.r6272)
;
_chemical_name_systematic
;\
(<i>R</i>,<i>R</i>)-4-Bromo-2-{4-[4-bromo-1-(4-toluenesulfonyl)-1<i>H</i>-\
pyrrol-2-yl]-1,3-dinitrobutan-2-yl}-1-(4-toluenesulfonyl)-1<i>H</i>-pyrrole
;
_chemical_name_common     ?
_chemical_formula_moiety     'C26 H24 Br2 N4 O8 S2'
_chemical_formula_sum     'C26 H24 Br2 N4 O8 S2'
_chemical_formula_iupac     'C26 H24 Br2 N4 O8 S2'
_chemical_formula_weight     744.43
_chemical_melting_point     ?
_space_group_crystal_system     orthorhombic
_space_group_name_H-M_alt     'P b c a'
_space_group_name_Hall     '-P 2ac 2ab'
loop_
    _space_group_symop_operation_xyz
    'x, y, z'
    '-x+1/2, -y, z+1/2'
    '-x, y+1/2, -z+1/2'
    'x+1/2, -y+1/2, -z'
    '-x, -y, -z'
    'x-1/2, y, -z-1/2'
    'x, -y-1/2, z-1/2'
    '-x-1/2, y-1/2, z'
_cell_length_a     13.9764(7)
_cell_length_b     17.8228(9)
_cell_length_c     23.0590(11)
_cell_angle_alpha     90
_cell_angle_beta     90
_cell_angle_gamma     90
_cell_volume     5744.0(5)
_cell_formula_units_Z     8
_cell_measurement_reflns_used     9744
_cell_measurement_theta_min     3.698
_cell_measurement_theta_max     69.696
_cell_measurement_temperature     100(2)
_exptl_crystal_description     block
_exptl_crystal_colour     colourless
_exptl_crystal_size_max     0.408
_exptl_crystal_size_mid     0.138
_exptl_crystal_size_min     0.132
_exptl_crystal_density_diffrn     1.722
_exptl_crystal_density_meas     ?
_exptl_crystal_density_method     'not measured'
_exptl_crystal_F_000     2992
loop_
    _exptl_crystal_face_index_h
    _exptl_crystal_face_index_k
    _exptl_crystal_face_index_l
    _exptl_crystal_face_perp_dist
    0.00 1.00 0.00 0.0660
    0.00 -1.00 0.00 0.0570
    -1.00 0.00 0.00 0.2040
    0.00 1.00 2.00 0.0770
    0.00 -1.00 -2.00 0.0640
    0.00 2.00 -1.00 0.0630
    0.00 -2.00 1.00 0.0640
    1.00 0.00 1.00 0.1680
    0.00 0.00 1.00 0.0640
    0.00 0.00 -1.00 0.0690
    3.00 0.00 1.00 0.1730
    3.00 -2.00 -1.00 0.1570
_exptl_absorpt_coefficient_mu     5.434
_exptl_absorpt_correction_type     multi-scan
_exptl_absorpt_process_details
;
(SADABS; Krause <i>et al.</i>,  2015)
;
_exptl_absorpt_correction_T_min     0.4290
_exptl_absorpt_correction_T_max     0.7533
_diffrn_ambient_temperature     100(2)
_diffrn_source     'microfocus sealed X-ray tube'
_diffrn_source_power     0.029778
_diffrn_source_voltage     49.63
_diffrn_source_current     0.6
_diffrn_radiation_type     'Cu K\a'
_diffrn_radiation_wavelength     1.54178
_diffrn_radiation_monochromator     'mirror optics'
_diffrn_measurement_device_type     'Bruker APEX2 Kappa Duo'
_diffrn_measurement_device     'Kappa diffractometer'
_diffrn_measurement_method     '\w and \f scans'
_diffrn_detector     'CCD area detector'
_diffrn_detector_area_resol_mean     8.33
_diffrn_reflns_number     55114
_diffrn_reflns_av_R_equivalents     0.0395
_diffrn_reflns_av_unetI/netI     0.0199
_diffrn_reflns_theta_min     3.834
_diffrn_reflns_theta_max     69.945
_diffrn_reflns_theta_full     67.679
_diffrn_measured_fraction_theta_max     0.994
_diffrn_measured_fraction_theta_full     1.000
_diffrn_reflns_limit_h_min     -16
_diffrn_reflns_limit_h_max     16
_diffrn_reflns_limit_k_min     -20
_diffrn_reflns_limit_k_max     21
_diffrn_reflns_limit_l_min     -26
_diffrn_reflns_limit_l_max     27
_diffrn_standards_number     .
_diffrn_radiation_probe     x-ray
_refine_special_details     ?
_reflns_number_total     5407
_reflns_number_gt     5392
_reflns_threshold_expression     'I > 2\s(I)'
_refine_ls_structure_factor_coef     Fsqd
_refine_ls_matrix_type     full
_refine_ls_R_factor_all     0.0305
_refine_ls_R_factor_gt     0.0304
_refine_ls_wR_factor_gt     0.0795
_refine_ls_wR_factor_ref     0.0795
_refine_ls_goodness_of_fit_ref     1.081
_refine_ls_restrained_S_all     1.081
_refine_ls_number_reflns     5407
_refine_ls_number_parameters     381
_refine_ls_number_restraints     0
_refine_ls_hydrogen_treatment     constr
_refine_ls_weighting_scheme     calc
_refine_ls_weighting_details
              'w=1/[\s^2^(Fo^2^)+(0.0376P)^2^+8.4555P] where P=(Fo^2^+2Fc^2^)/3'
_atom_sites_solution_hydrogens     geom
_atom_sites_solution_primary     dual
_atom_sites_solution_secondary     ?
_refine_ls_shift/su_max     0.002
_refine_ls_shift/su_mean     0.000
_refine_diff_density_max     1.029
_refine_diff_density_min     -1.265
_refine_ls_extinction_method     none
_refine_ls_extinction_coef     .
loop_
    _atom_type_symbol
    _atom_type_description
    _atom_type_scat_dispersion_real
    _atom_type_scat_dispersion_imag
    _atom_type_scat_source
    'C' 'C' 0.0181 0.0091
                         'International Tables Vol C Tables 4.2.6.8 and 6.1.1.4'
    'H' 'H' 0.0000 0.0000
                         'International Tables Vol C Tables 4.2.6.8 and 6.1.1.4'
    'Br' 'Br' -0.6763 1.2805
                         'International Tables Vol C Tables 4.2.6.8 and 6.1.1.4'
    'N' 'N' 0.0311 0.0180
                         'International Tables Vol C Tables 4.2.6.8 and 6.1.1.4'
    'O' 'O' 0.0492 0.0322
                         'International Tables Vol C Tables 4.2.6.8 and 6.1.1.4'
    'S' 'S' 0.3331 0.5567
                         'International Tables Vol C Tables 4.2.6.8 and 6.1.1.4'
_computing_data_collection
;
APEX3 (Bruker, 2017)
;
_computing_cell_refinement
;
SAINT (Bruker, 2018)
;
_computing_data_reduction
;
SAINT (Bruker, 2018)
;
_computing_structure_solution
;
<i>SHELXT</i> (Sheldrick, 2015a)
;
_computing_structure_refinement
;
SHELXL (Sheldrick, 2015b)
;
_computing_molecular_graphics
;
Olex2 (Dolomanov <i>et al.</i>,  2009)
;
_computing_publication_material
;
Olex2 (Dolomanov <i>et al.</i>,  2009)
;
loop_
    _atom_site_type_symbol
    _atom_site_label
    _atom_site_fract_x
    _atom_site_fract_y
    _atom_site_fract_z
    _atom_site_U_iso_or_equiv
    _atom_site_adp_type
    _atom_site_calc_flag
    _atom_site_occupancy
    _atom_site_disorder_assembly
    _atom_site_disorder_group
    Br Br1 0.38552(2) 0.11603(2) 0.78537(2) 0.02394(8) Uani d 1 . .
    Br Br2 0.26600(2) 0.50453(2) 0.40962(2) 0.04351(10) Uani d 1 . .
    C C2 0.38553(15) 0.17833(13) 0.71975(9) 0.0179(4) Uani d 1 . .
    C C3 0.40706(16) 0.25232(13) 0.72050(9) 0.0196(4) Uani d 1 . .
    H H3 0.422447 0.281594 0.753638 0.024 Uiso calc 1 . .
    C C5 0.37376(14) 0.21731(12) 0.62743(9) 0.0155(4) Uani d 1 . .
    C C6 0.36492(15) 0.15580(12) 0.66188(9) 0.0167(4) Uani d 1 . .
    H H6 0.348050 0.106685 0.649553 0.020 Uiso calc 1 . .
    C C7 0.35869(14) 0.22272(12) 0.56344(9) 0.0159(4) Uani d 1 . .
    H H7A 0.322995 0.269432 0.554982 0.019 Uiso calc 1 . .
    H H7B 0.318434 0.180014 0.550858 0.019 Uiso calc 1 . .
    C C8 0.45083(15) 0.22258(11) 0.52779(9) 0.0157(4) Uani d 1 . .
    H H8 0.493485 0.263372 0.542559 0.019 Uiso calc 1 . .
    C C12 0.43434(15) 0.23502(11) 0.46193(8) 0.0155(4) Uani d 1 . .
    H H12 0.493947 0.219779 0.441034 0.019 Uiso calc 1 . .
    C C13 0.35197(17) 0.18725(12) 0.43891(9) 0.0203(4) Uani d 1 . .
    H H13A 0.356118 0.136153 0.455558 0.024 Uiso calc 1 . .
    H H13B 0.290293 0.209552 0.451093 0.024 Uiso calc 1 . .
    C C17 0.41664(15) 0.31683(12) 0.44962(8) 0.0154(4) Uani d 1 . .
    C C19 0.44913(17) 0.44091(12) 0.43708(9) 0.0228(5) Uani d 1 . .
    H H19 0.482321 0.487203 0.433591 0.027 Uiso calc 1 . .
    C C20 0.35401(18) 0.42997(13) 0.43040(9) 0.0236(5) Uani d 1 . .
    C C21 0.33245(16) 0.35280(13) 0.43881(9) 0.0196(4) Uani d 1 . .
    H H21 0.270801 0.330445 0.437198 0.024 Uiso calc 1 . .
    C C23 0.28460(16) 0.39795(12) 0.64711(10) 0.0189(4) Uani d 1 . .
    C C24 0.23767(17) 0.40596(12) 0.70006(10) 0.0233(5) Uani d 1 . .
    H H24 0.269146 0.393877 0.735365 0.028 Uiso calc 1 . .
    C C25 0.14427(18) 0.43187(13) 0.70024(11) 0.0274(5) Uani d 1 . .
    H H25 0.111262 0.437031 0.736034 0.033 Uiso calc 1 . .
    C C26 0.09807(17) 0.45044(13) 0.64881(12) 0.0275(5) Uani d 1 . .
    C C27 0.14605(17) 0.44162(13) 0.59641(11) 0.0254(5) Uani d 1 . .
    H H27 0.114396 0.453603 0.561148 0.031 Uiso calc 1 . .
    C C28 0.23991(17) 0.41545(12) 0.59498(10) 0.0212(5) Uani d 1 . .
    H H28 0.272671 0.409680 0.559160 0.025 Uiso calc 1 . .
    C C29 -0.00249(19) 0.48175(15) 0.65026(15) 0.0391(7) Uani d 1 . .
    H H29A -0.000681 0.533976 0.663503 0.059 Uiso calc 1 . .
    H H29B -0.041680 0.451961 0.676941 0.059 Uiso calc 1 . .
    H H29C -0.030263 0.479592 0.611271 0.059 Uiso calc 1 . .
    C C32 0.62371(14) 0.34767(12) 0.36715(9) 0.0180(4) Uani d 1 . .
    C C33 0.63329(16) 0.41207(13) 0.33356(10) 0.0215(4) Uani d 1 . .
    H H33 0.634478 0.460162 0.351316 0.026 Uiso calc 1 . .
    C C34 0.64106(16) 0.40521(13) 0.27395(10) 0.0222(5) Uani d 1 . .
    H H34 0.648336 0.448962 0.250835 0.027 Uiso calc 1 . .
    C C35 0.63835(15) 0.33521(13) 0.24746(10) 0.0212(4) Uani d 1 . .
    C C36 0.63108(16) 0.27134(13) 0.28224(10) 0.0217(5) Uani d 1 . .
    H H36 0.631052 0.223194 0.264561 0.026 Uiso calc 1 . .
    C C37 0.62390(15) 0.27679(13) 0.34204(10) 0.0206(4) Uani d 1 . .
    H H37 0.619199 0.233004 0.365358 0.025 Uiso calc 1 . .
    C C38 0.64096(18) 0.32774(15) 0.18235(10) 0.0280(5) Uani d 1 . .
    H H38A 0.576947 0.315054 0.168054 0.042 Uiso calc 1 . .
    H H38B 0.685970 0.287978 0.171515 0.042 Uiso calc 1 . .
    H H38C 0.661671 0.375340 0.165169 0.042 Uiso calc 1 . .
    N N4 0.40231(13) 0.27742(10) 0.66314(8) 0.0167(4) Uani d 1 . .
    N N9 0.50181(14) 0.14805(11) 0.53523(7) 0.0202(4) Uani d 1 . .
    N N14 0.35545(15) 0.18255(10) 0.37393(8) 0.0222(4) Uani d 1 . .
    N N18 0.48917(13) 0.37130(10) 0.45008(8) 0.0176(4) Uani d 1 . .
    O O10 0.45646(14) 0.09033(10) 0.52684(9) 0.0353(4) Uani d 1 . .
    O O11 0.58591(13) 0.14916(11) 0.54810(9) 0.0350(4) Uani d 1 . .
    O O15 0.43320(13) 0.18728(10) 0.34992(7) 0.0294(4) Uani d 1 . .
    O O16 0.28002(15) 0.17100(12) 0.34869(8) 0.0381(5) Uani d 1 . .
    O O21 0.45337(12) 0.40320(9) 0.69459(7) 0.0260(4) Uani d 1 . .
    O O22 0.44181(11) 0.37517(9) 0.58944(7) 0.0218(3) Uani d 1 . .
    O O30 0.65028(13) 0.42732(11) 0.45989(8) 0.0321(4) Uani d 1 . .
    O O31 0.63020(11) 0.28973(10) 0.47091(7) 0.0252(4) Uani d 1 . .
    S S1 0.40504(4) 0.36902(3) 0.64696(2) 0.01761(12) Uani d 1 . .
    S S2 0.60804(4) 0.35847(3) 0.44193(2) 0.02007(12) Uani d 1 . .
loop_
    _atom_site_aniso_label
    _atom_site_aniso_U_11
    _atom_site_aniso_U_22
    _atom_site_aniso_U_33
    _atom_site_aniso_U_12
    _atom_site_aniso_U_13
    _atom_site_aniso_U_23
    Br1 0.02037(13) 0.03358(15) 0.01786(13) 0.00193(9) 0.00022(8) 0.01063(9)
    Br2 0.0594(2) 0.03287(16) 0.03827(17) 0.02900(14) -0.02077(14) -0.01200(11)
    C2 0.0139(10) 0.0252(11) 0.0147(10) 0.0040(8) 0.0017(7) 0.0048(8)
    C3 0.0190(10) 0.0276(11) 0.0124(10) 0.0041(9) -0.0011(8) -0.0009(8)
    C5 0.0131(9) 0.0194(10) 0.0141(10) 0.0017(8) -0.0002(7) -0.0009(8)
    C6 0.0134(9) 0.0193(10) 0.0173(10) 0.0016(8) 0.0013(8) 0.0010(8)
    C7 0.0141(9) 0.0207(10) 0.0130(10) 0.0005(8) 0.0003(8) 0.0000(8)
    C8 0.0165(10) 0.0167(10) 0.0139(10) 0.0008(8) 0.0000(8) 0.0001(7)
    C12 0.0171(10) 0.0169(10) 0.0124(9) -0.0005(8) 0.0016(8) -0.0001(7)
    C13 0.0279(12) 0.0212(10) 0.0120(10) -0.0060(9) -0.0003(8) -0.0001(8)
    C17 0.0166(10) 0.0187(10) 0.0108(9) -0.0011(8) -0.0002(7) -0.0011(7)
    C19 0.0324(13) 0.0168(10) 0.0191(10) 0.0023(9) 0.0012(9) -0.0010(8)
    C20 0.0321(12) 0.0217(11) 0.0169(10) 0.0115(9) -0.0039(9) -0.0035(8)
    C21 0.0183(10) 0.0247(11) 0.0159(10) 0.0025(9) -0.0016(8) -0.0031(8)
    C23 0.0193(10) 0.0131(9) 0.0243(11) 0.0004(8) 0.0020(8) -0.0004(8)
    C24 0.0293(12) 0.0167(10) 0.0239(11) -0.0014(9) 0.0048(9) 0.0010(9)
    C25 0.0296(13) 0.0176(11) 0.0349(13) -0.0002(9) 0.0128(11) -0.0008(9)
    C26 0.0221(12) 0.0135(10) 0.0469(15) -0.0007(9) 0.0050(10) 0.0020(10)
    C27 0.0240(12) 0.0179(11) 0.0344(13) 0.0001(9) -0.0042(10) 0.0030(9)
    C28 0.0238(11) 0.0158(10) 0.0239(11) -0.0004(9) 0.0005(9) 0.0000(8)
    C29 0.0223(12) 0.0221(12) 0.073(2) 0.0019(10) 0.0084(13) 0.0039(13)
    C32 0.0116(9) 0.0224(11) 0.0201(10) 0.0001(8) 0.0001(8) 0.0029(8)
    C33 0.0180(10) 0.0189(11) 0.0276(12) -0.0022(8) 0.0011(9) 0.0013(9)
    C34 0.0186(10) 0.0237(11) 0.0242(11) -0.0020(9) 0.0013(9) 0.0080(9)
    C35 0.0136(10) 0.0277(11) 0.0223(11) 0.0022(8) 0.0019(8) 0.0035(9)
    C36 0.0177(10) 0.0223(11) 0.0249(11) 0.0039(9) 0.0019(8) -0.0013(9)
    C37 0.0160(10) 0.0197(11) 0.0263(11) 0.0026(8) 0.0012(8) 0.0054(9)
    C38 0.0243(12) 0.0385(14) 0.0213(11) 0.0000(10) 0.0025(9) 0.0036(10)
    N4 0.0180(8) 0.0172(9) 0.0148(8) 0.0016(7) -0.0004(7) -0.0003(7)
    N9 0.0227(10) 0.0239(10) 0.0138(8) 0.0052(8) 0.0017(7) 0.0013(7)
    N14 0.0351(11) 0.0157(9) 0.0158(9) -0.0048(8) -0.0053(8) 0.0005(7)
    N18 0.0180(9) 0.0171(8) 0.0178(9) -0.0001(7) 0.0020(7) -0.0008(7)
    O10 0.0391(10) 0.0188(8) 0.0481(11) 0.0008(7) -0.0077(9) -0.0008(8)
    O11 0.0229(9) 0.0383(10) 0.0439(11) 0.0089(8) -0.0064(8) 0.0093(8)
    O15 0.0381(10) 0.0335(9) 0.0167(8) -0.0003(8) 0.0045(7) -0.0013(7)
    O16 0.0446(11) 0.0455(11) 0.0243(9) -0.0158(9) -0.0131(8) 0.0018(8)
    O21 0.0262(8) 0.0235(8) 0.0285(9) -0.0030(7) -0.0046(7) -0.0069(7)
    O22 0.0225(8) 0.0206(8) 0.0224(8) -0.0010(6) 0.0049(6) 0.0025(6)
    O30 0.0302(9) 0.0379(10) 0.0282(9) -0.0165(8) -0.0019(7) -0.0045(7)
    O31 0.0155(7) 0.0363(9) 0.0238(8) 0.0023(7) -0.0002(6) 0.0092(7)
    S1 0.0178(2) 0.0160(2) 0.0190(3) -0.00104(19) -0.00008(19) -0.00084(19)
    S2 0.0150(3) 0.0262(3) 0.0189(3) -0.0046(2) -0.00105(19) 0.0010(2)
_geom_special_details
;
 All esds (except the esd in the dihedral angle between two l.s. planes)
 are estimated using the full covariance matrix.  The cell esds are taken
 into account individually in the estimation of esds in distances, angles
 and torsion angles; correlations between esds in cell parameters are only
 used when they are defined by crystal symmetry.  An approximate (isotropic)
 treatment of cell esds is used for estimating esds involving l.s. planes.
;
loop_
    _geom_bond_atom_site_label_1
    _geom_bond_atom_site_label_2
    _geom_bond_site_symmetry_2
    _geom_bond_distance
    _geom_bond_publ_flag
    Br1 C2 . 1.877(2) ?
    Br2 C20 . 1.873(2) ?
    C2 C3 . 1.353(3) ?
    C2 C6 . 1.423(3) ?
    C3 H3 . 0.9500 ?
    C3 N4 . 1.398(3) ?
    C5 C6 . 1.359(3) ?
    C5 C7 . 1.494(3) ?
    C5 N4 . 1.409(3) ?
    C6 H6 . 0.9500 ?
    C7 H7A . 0.9900 ?
    C7 H7B . 0.9900 ?
    C7 C8 . 1.528(3) ?
    C8 H8 . 1.0000 ?
    C8 C12 . 1.552(3) ?
    C8 N9 . 1.517(3) ?
    C12 H12 . 1.0000 ?
    C12 C13 . 1.527(3) ?
    C12 C17 . 1.506(3) ?
    C13 H13A . 0.9900 ?
    C13 H13B . 0.9900 ?
    C13 N14 . 1.501(3) ?
    C17 C21 . 1.363(3) ?
    C17 N18 . 1.404(3) ?
    C19 H19 . 0.9500 ?
    C19 C20 . 1.353(4) ?
    C19 N18 . 1.393(3) ?
    C20 C21 . 1.421(3) ?
    C21 H21 . 0.9500 ?
    C23 C24 . 1.393(3) ?
    C23 C28 . 1.390(3) ?
    C23 S1 . 1.760(2) ?
    C24 H24 . 0.9500 ?
    C24 C25 . 1.385(4) ?
    C25 H25 . 0.9500 ?
    C25 C26 . 1.390(4) ?
    C26 C27 . 1.391(4) ?
    C26 C29 . 1.513(3) ?
    C27 H27 . 0.9500 ?
    C27 C28 . 1.393(3) ?
    C28 H28 . 0.9500 ?
    C29 H29A . 0.9800 ?
    C29 H29B . 0.9800 ?
    C29 H29C . 0.9800 ?
    C32 C33 . 1.391(3) ?
    C32 C37 . 1.390(3) ?
    C32 S2 . 1.749(2) ?
    C33 H33 . 0.9500 ?
    C33 C34 . 1.384(3) ?
    C34 H34 . 0.9500 ?
    C34 C35 . 1.390(3) ?
    C35 C36 . 1.396(3) ?
    C35 C38 . 1.508(3) ?
    C36 H36 . 0.9500 ?
    C36 C37 . 1.386(3) ?
    C37 H37 . 0.9500 ?
    C38 H38A . 0.9800 ?
    C38 H38B . 0.9800 ?
    C38 H38C . 0.9800 ?
    N4 S1 . 1.6752(19) ?
    N9 O10 . 1.224(3) ?
    N9 O11 . 1.212(3) ?
    N14 O15 . 1.222(3) ?
    N14 O16 . 1.222(3) ?
    N18 S2 . 1.6875(19) ?
    O21 S1 . 1.4260(17) ?
    O22 S1 . 1.4268(16) ?
    O30 S2 . 1.4233(18) ?
    O31 S2 . 1.4295(17) ?
loop_
    _geom_angle_atom_site_label_1
    _geom_angle_atom_site_label_2
    _geom_angle_atom_site_label_3
    _geom_angle_site_symmetry_1
    _geom_angle_site_symmetry_3
    _geom_angle
    _geom_angle_publ_flag
    C3 C2 Br1 . . 124.50(17) ?
    C3 C2 C6 . . 109.40(19) ?
    C6 C2 Br1 . . 126.09(17) ?
    C2 C3 H3 . . 126.6 ?
    C2 C3 N4 . . 106.82(19) ?
    N4 C3 H3 . . 126.6 ?
    C6 C5 C7 . . 128.06(19) ?
    C6 C5 N4 . . 107.30(18) ?
    N4 C5 C7 . . 124.63(18) ?
    C2 C6 H6 . . 126.2 ?
    C5 C6 C2 . . 107.57(19) ?
    C5 C6 H6 . . 126.2 ?
    C5 C7 H7A . . 108.7 ?
    C5 C7 H7B . . 108.7 ?
    C5 C7 C8 . . 114.37(17) ?
    H7A C7 H7B . . 107.6 ?
    C8 C7 H7A . . 108.7 ?
    C8 C7 H7B . . 108.7 ?
    C7 C8 H8 . . 108.5 ?
    C7 C8 C12 . . 113.65(17) ?
    C12 C8 H8 . . 108.5 ?
    N9 C8 C7 . . 109.66(16) ?
    N9 C8 H8 . . 108.5 ?
    N9 C8 C12 . . 107.79(16) ?
    C8 C12 H12 . . 108.0 ?
    C13 C12 C8 . . 111.87(17) ?
    C13 C12 H12 . . 108.0 ?
    C17 C12 C8 . . 110.31(16) ?
    C17 C12 H12 . . 108.0 ?
    C17 C12 C13 . . 110.51(17) ?
    C12 C13 H13A . . 109.5 ?
    C12 C13 H13B . . 109.5 ?
    H13A C13 H13B . . 108.1 ?
    N14 C13 C12 . . 110.71(17) ?
    N14 C13 H13A . . 109.5 ?
    N14 C13 H13B . . 109.5 ?
    C21 C17 C12 . . 129.2(2) ?
    C21 C17 N18 . . 107.43(18) ?
    N18 C17 C12 . . 123.34(18) ?
    C20 C19 H19 . . 126.5 ?
    C20 C19 N18 . . 106.9(2) ?
    N18 C19 H19 . . 126.5 ?
    C19 C20 Br2 . . 124.92(18) ?
    C19 C20 C21 . . 109.4(2) ?
    C21 C20 Br2 . . 125.61(18) ?
    C17 C21 C20 . . 107.3(2) ?
    C17 C21 H21 . . 126.4 ?
    C20 C21 H21 . . 126.4 ?
    C24 C23 S1 . . 118.80(18) ?
    C28 C23 C24 . . 121.5(2) ?
    C28 C23 S1 . . 119.58(17) ?
    C23 C24 H24 . . 120.6 ?
    C25 C24 C23 . . 118.7(2) ?
    C25 C24 H24 . . 120.6 ?
    C24 C25 H25 . . 119.5 ?
    C24 C25 C26 . . 121.0(2) ?
    C26 C25 H25 . . 119.5 ?
    C25 C26 C27 . . 119.4(2) ?
    C25 C26 C29 . . 120.0(2) ?
    C27 C26 C29 . . 120.6(2) ?
    C26 C27 H27 . . 119.6 ?
    C26 C27 C28 . . 120.8(2) ?
    C28 C27 H27 . . 119.6 ?
    C23 C28 C27 . . 118.6(2) ?
    C23 C28 H28 . . 120.7 ?
    C27 C28 H28 . . 120.7 ?
    C26 C29 H29A . . 109.5 ?
    C26 C29 H29B . . 109.5 ?
    C26 C29 H29C . . 109.5 ?
    H29A C29 H29B . . 109.5 ?
    H29A C29 H29C . . 109.5 ?
    H29B C29 H29C . . 109.5 ?
    C33 C32 S2 . . 118.05(17) ?
    C37 C32 C33 . . 121.2(2) ?
    C37 C32 S2 . . 120.75(17) ?
    C32 C33 H33 . . 120.4 ?
    C34 C33 C32 . . 119.2(2) ?
    C34 C33 H33 . . 120.4 ?
    C33 C34 H34 . . 119.5 ?
    C33 C34 C35 . . 120.9(2) ?
    C35 C34 H34 . . 119.5 ?
    C34 C35 C36 . . 118.8(2) ?
    C34 C35 C38 . . 121.1(2) ?
    C36 C35 C38 . . 120.1(2) ?
    C35 C36 H36 . . 119.3 ?
    C37 C36 C35 . . 121.3(2) ?
    C37 C36 H36 . . 119.3 ?
    C32 C37 H37 . . 120.7 ?
    C36 C37 C32 . . 118.6(2) ?
    C36 C37 H37 . . 120.7 ?
    C35 C38 H38A . . 109.5 ?
    C35 C38 H38B . . 109.5 ?
    C35 C38 H38C . . 109.5 ?
    H38A C38 H38B . . 109.5 ?
    H38A C38 H38C . . 109.5 ?
    H38B C38 H38C . . 109.5 ?
    C3 N4 C5 . . 108.85(17) ?
    C3 N4 S1 . . 121.44(15) ?
    C5 N4 S1 . . 128.12(15) ?
    O10 N9 C8 . . 118.35(18) ?
    O11 N9 C8 . . 117.95(19) ?
    O11 N9 O10 . . 123.7(2) ?
    O15 N14 C13 . . 118.49(18) ?
    O16 N14 C13 . . 117.18(19) ?
    O16 N14 O15 . . 124.26(19) ?
    C17 N18 S2 . . 128.06(15) ?
    C19 N18 C17 . . 108.91(18) ?
    C19 N18 S2 . . 119.48(16) ?
    N4 S1 C23 . . 105.26(10) ?
    O21 S1 C23 . . 109.05(10) ?
    O21 S1 N4 . . 104.80(10) ?
    O21 S1 O22 . . 120.83(10) ?
    O22 S1 C23 . . 108.89(10) ?
    O22 S1 N4 . . 106.87(9) ?
    N18 S2 C32 . . 104.36(9) ?
    O30 S2 C32 . . 109.26(11) ?
    O30 S2 N18 . . 105.02(10) ?
    O30 S2 O31 . . 120.86(11) ?
    O31 S2 C32 . . 109.84(10) ?
    O31 S2 N18 . . 106.11(9) ?
loop_
    _geom_torsion_atom_site_label_1
    _geom_torsion_atom_site_label_2
    _geom_torsion_atom_site_label_3
    _geom_torsion_atom_site_label_4
    _geom_torsion_site_symmetry_1
    _geom_torsion_site_symmetry_2
    _geom_torsion_site_symmetry_3
    _geom_torsion_site_symmetry_4
    _geom_torsion
    _geom_torsion_publ_flag
    Br1 C2 C3 N4 . . . . 177.87(14) ?
    Br1 C2 C6 C5 . . . . -179.30(15) ?
    Br2 C20 C21 C17 . . . . 176.01(16) ?
    C2 C3 N4 C5 . . . . 2.2(2) ?
    C2 C3 N4 S1 . . . . 168.90(15) ?
    C3 C2 C6 C5 . . . . -0.3(2) ?
    C3 N4 S1 C23 . . . . -90.00(18) ?
    C3 N4 S1 O21 . . . . 24.96(19) ?
    C3 N4 S1 O22 . . . . 154.32(17) ?
    C5 C7 C8 C12 . . . . -175.10(17) ?
    C5 C7 C8 N9 . . . . 64.2(2) ?
    C5 N4 S1 C23 . . . . 73.98(19) ?
    C5 N4 S1 O21 . . . . -171.06(17) ?
    C5 N4 S1 O22 . . . . -41.7(2) ?
    C6 C2 C3 N4 . . . . -1.2(2) ?
    C6 C5 C7 C8 . . . . -100.9(2) ?
    C6 C5 N4 C3 . . . . -2.4(2) ?
    C6 C5 N4 S1 . . . . -167.96(15) ?
    C7 C5 C6 C2 . . . . -179.46(19) ?
    C7 C5 N4 C3 . . . . 178.67(19) ?
    C7 C5 N4 S1 . . . . 13.1(3) ?
    C7 C8 C12 C13 . . . . -45.4(2) ?
    C7 C8 C12 C17 . . . . 78.0(2) ?
    C7 C8 N9 O10 . . . . 52.0(2) ?
    C7 C8 N9 O11 . . . . -129.4(2) ?
    C8 C12 C13 N14 . . . . -163.43(17) ?
    C8 C12 C17 C21 . . . . -102.3(2) ?
    C8 C12 C17 N18 . . . . 74.7(2) ?
    C12 C8 N9 O10 . . . . -72.2(2) ?
    C12 C8 N9 O11 . . . . 106.4(2) ?
    C12 C13 N14 O15 . . . . 28.9(3) ?
    C12 C13 N14 O16 . . . . -154.1(2) ?
    C12 C17 C21 C20 . . . . 179.5(2) ?
    C12 C17 N18 C19 . . . . -179.96(18) ?
    C12 C17 N18 S2 . . . . 21.8(3) ?
    C13 C12 C17 C21 . . . . 21.9(3) ?
    C13 C12 C17 N18 . . . . -161.05(18) ?
    C17 C12 C13 N14 . . . . 73.2(2) ?
    C17 N18 S2 C32 . . . . 79.0(2) ?
    C17 N18 S2 O30 . . . . -166.11(18) ?
    C17 N18 S2 O31 . . . . -37.0(2) ?
    C19 C20 C21 C17 . . . . -1.2(3) ?
    C19 N18 S2 C32 . . . . -77.28(18) ?
    C19 N18 S2 O30 . . . . 37.63(19) ?
    C19 N18 S2 O31 . . . . 166.71(16) ?
    C20 C19 N18 C17 . . . . 1.6(2) ?
    C20 C19 N18 S2 . . . . 162.05(16) ?
    C21 C17 N18 C19 . . . . -2.4(2) ?
    C21 C17 N18 S2 . . . . -160.62(16) ?
    C23 C24 C25 C26 . . . . -0.7(3) ?
    C24 C23 C28 C27 . . . . 0.1(3) ?
    C24 C23 S1 N4 . . . . 74.00(19) ?
    C24 C23 S1 O21 . . . . -38.0(2) ?
    C24 C23 S1 O22 . . . . -171.71(17) ?
    C24 C25 C26 C27 . . . . 1.1(3) ?
    C24 C25 C26 C29 . . . . -177.4(2) ?
    C25 C26 C27 C28 . . . . -0.9(3) ?
    C26 C27 C28 C23 . . . . 0.3(3) ?
    C28 C23 C24 C25 . . . . 0.1(3) ?
    C28 C23 S1 N4 . . . . -108.85(18) ?
    C28 C23 S1 O21 . . . . 139.16(18) ?
    C28 C23 S1 O22 . . . . 5.4(2) ?
    C29 C26 C27 C28 . . . . 177.6(2) ?
    C32 C33 C34 C35 . . . . 0.7(3) ?
    C33 C32 C37 C36 . . . . -1.8(3) ?
    C33 C32 S2 N18 . . . . 85.18(18) ?
    C33 C32 S2 O30 . . . . -26.7(2) ?
    C33 C32 S2 O31 . . . . -161.43(17) ?
    C33 C34 C35 C36 . . . . -2.3(3) ?
    C33 C34 C35 C38 . . . . 176.4(2) ?
    C34 C35 C36 C37 . . . . 1.8(3) ?
    C35 C36 C37 C32 . . . . 0.2(3) ?
    C37 C32 C33 C34 . . . . 1.4(3) ?
    C37 C32 S2 N18 . . . . -93.07(18) ?
    C37 C32 S2 O30 . . . . 155.04(18) ?
    C37 C32 S2 O31 . . . . 20.3(2) ?
    C38 C35 C36 C37 . . . . -176.9(2) ?
    N4 C5 C6 C2 . . . . 1.6(2) ?
    N4 C5 C7 C8 . . . . 77.9(2) ?
    N9 C8 C12 C13 . . . . 76.3(2) ?
    N9 C8 C12 C17 . . . . -160.20(17) ?
    N18 C17 C21 C20 . . . . 2.1(2) ?
    N18 C19 C20 Br2 . . . . -177.50(15) ?
    N18 C19 C20 C21 . . . . -0.3(2) ?
    S1 C23 C24 C25 . . . . 177.21(17) ?
    S1 C23 C28 C27 . . . . -176.98(17) ?
    S2 C32 C33 C34 . . . . -176.85(17) ?
    S2 C32 C37 C36 . . . . 176.36(17) ?
loop_
    _geom_hbond_atom_site_label_D
    _geom_hbond_atom_site_label_H
    _geom_hbond_atom_site_label_A
    _geom_hbond_site_symmetry_A
    _geom_hbond_distance_DH
    _geom_hbond_distance_HA
    _geom_hbond_distance_DA
    _geom_hbond_angle_DHA
    _geom_hbond_publ_flag
    C3 H3 O15 7_566 0.95 2.29 3.194(3) 158 yes
    C8 H8 O22 . 1.00 2.38 3.071(3) 126 yes
    C8 H8 O31 . 1.00 2.57 3.072(3) 111 yes
    C13 H13A O10 . 0.99 2.31 3.038(3) 130 yes
    C21 H21 O11 4_456 0.95 2.63 3.459(3) 146 yes
    C27 H27 O10 8_665 0.95 2.75 3.413(3) 128 yes
    C38 H38B O16 6_656 0.98 2.51 3.478(3) 170 yes
    C38 H38C Br1 4_556 0.98 3.33 3.639(3) 100 yes
_shelx_space_group_comment
;
The symmetry employed for this shelxl refinement is uniquely defined
by the following loop, which should always be used as a source of
symmetry information in preference to the above space-group names.
They are only intended as comments.
;
_shelx_estimated_absorpt_T_min     0.215
_shelx_estimated_absorpt_T_max     0.534
_shelx_hkl_file
;
  -2   0   0    8.50    0.46
   2   0   0    9.64    0.46
  -4   0   0  727.08   39.95
   4   0   0  753.88   38.31
   4   0   0  790.55   38.80
   5   0   0    0.07    0.02
   5   0   0    0.05    0.01
   6   0   0  195.69    9.99
   6   0   0  191.95   10.45
   6   0   0  214.82   10.01
   7   0   0    0.06    0.02
   8   0   0  533.55   26.55
   9   0   0    0.01    0.02
  10   0   0    0.54    0.05
  10   0   0    0.68    0.06
  11   0   0    0.04    0.02
  11   0   0    0.03    0.02
 -12   0   0   18.98    0.97
 -12   0   0   18.75    0.97
 -12   0   0   17.78    0.97
  12   0   0   20.62    0.96
 -12   0   0   18.15    0.97
  13   0   0    0.09    0.02
 -13   0   0    0.05    0.03
 -13   0   0    0.02    0.02
 -13   0   0    0.05    0.03
 -13   0   0    0.01    0.03
 -14   0   0    1.82    0.13
  14   0   0    1.85    0.12
 -14   0   0    2.13    0.14
 -14   0   0    1.99    0.13
 -15   0   0    0.07    0.04
 -15   0   0    0.01    0.03
  15   0   0    0.05    0.02
 -15   0   0    0.03    0.02
 -16   0   0    2.60    0.16
   0  -1   0    0.05    0.01
   0   1   0    0.05    0.01
   1   1   0    0.04    0.01
  -1   1   0    0.05    0.01
  -1  -1   0    0.06    0.01
   1   1   0    0.07    0.01
  -1   1   0    0.07    0.01
   2   1   0  257.20   12.50
  -2  -1   0  247.31   12.50
  -2  -1   0  247.69   12.55
  -3  -1   0    0.06    0.02
   3   1   0    0.02    0.01
   3   1   0    0.05    0.02
   4   1   0  148.62    7.29
   4   1   0  149.50    7.35
  -4  -1   0  138.66    8.40
   5   1   0    0.10    0.03
   6  -1   0   50.60    2.53
   6   1   0   50.75    2.53
   7   1   0    0.05    0.02
   7  -1   0    0.08    0.02
   8  -1   0   13.34    0.68
   8   1   0   13.18    0.69
  10   1   0    2.26    0.13
  10  -1   0    2.31    0.14
  10   1   0    2.26    0.15
  11  -1   0    0.01    0.02
  11   1   0    0.01    0.02
  11   1   0    0.00    0.02
  12   1   0    2.38    0.14
 -12   1   0    1.93    0.14
 -12   1   0    2.08    0.15
 -12  -1   0    2.06    0.14
 -12  -1   0    2.08    0.14
 -12  -1   0    2.36    0.15
 -12   1   0    2.04    0.14
 -12  -1   0    2.44    0.15
 -12   1   0    2.04    0.14
  12  -1   0    2.30    0.13
 -13   1   0    0.03    0.02
 -13   1   0    0.05    0.03
 -13   1   0    0.03    0.02
  13  -1   0    0.09    0.02
 -13  -1   0    0.03    0.02
 -13  -1   0    0.02    0.04
  13   1   0    0.00    0.02
 -13   1   0    0.01    0.03
 -13  -1   0    0.06    0.03
 -13  -1   0    0.02    0.02
 -14   1   0    0.08    0.03
 -14  -1   0    0.18    0.04
 -14  -1   0    0.17    0.05
  14   1   0    0.09    0.03
 -14   1   0    0.10    0.03
 -14  -1   0    0.09    0.03
  14   1   0    0.09    0.02
  14  -1   0    0.10    0.02
 -14   1   0    0.11    0.04
 -15  -1   0    0.04    0.02
 -15  -1   0    0.04    0.03
 -15  -1   0    0.05    0.04
 -15   1   0    0.05    0.03
  15   1   0    0.02    0.02
 -16  -1   0    3.53    0.21
 -16   1   0    3.71    0.21
 -16  -1   0    4.06    0.22
   0   2   0   26.84    1.31
   0  -2   0   25.78    1.31
   0  -2   0   25.63    1.30
   0   2   0   25.86    1.30
   1   2   0    0.08    0.02
  -1   2   0    0.10    0.02
  -1  -2   0    0.08    0.02
   1  -2   0    0.07    0.02
  -1   2   0    0.06    0.01
  -2   2   0  173.16    9.00
  -2   2   0  170.45    8.86
   2   2   0  180.10    8.69
   2   2   0  171.57   10.59
  -2  -2   0  169.59    8.67
   3   2   0    0.03    0.01
  -3  -2   0    0.02    0.02
   3   2   0    0.02    0.02
   4   2   0  469.51   22.96
  -4   2   0  457.01   23.15
   4   2   0  460.21   23.05
   5   2   0    0.03    0.01
   5   2   0    0.02    0.02
   6  -2   0    2.72    0.15
   6   2   0    2.92    0.17
   7   2   0    0.05    0.02
   7  -2   0    0.10    0.02
   8  -2   0    6.62    0.33
   8   2   0    5.74    0.33
   8   2   0    6.55    0.35
   9   2   0    0.02    0.02
   9  -2   0    0.03    0.02
   9   2   0    0.03    0.01
  10   2   0   13.52    0.67
  10  -2   0   12.84    0.67
  10   2   0   12.92    0.70
  11  -2   0    0.04    0.02
  11   2   0    0.02    0.03
  11   2   0    0.05    0.02
 -12  -2   0    5.97    0.34
 -12   2   0    5.89    0.33
 -12  -2   0    5.87    0.34
 -12  -2   0    5.60    0.33
 -12  -2   0    6.01    0.33
 -12   2   0    5.69    0.33
 -12   2   0    5.39    0.32
  12   2   0    6.59    0.33
  12   2   0    6.13    0.32
 -13  -2   0   -0.01    0.04
 -13  -2   0    0.02    0.03
 -13  -2   0    0.01    0.02
  13   2   0    0.08    0.02
 -13  -2   0    0.03    0.03
  13   2   0    0.01    0.02
 -13   2   0    0.08    0.03
 -13   2   0    0.00    0.02
  13  -2   0    0.03    0.02
 -13   2   0    0.02    0.02
 -14   2   0    2.16    0.14
  14   2   0    2.22    0.13
 -14   2   0    2.38    0.14
 -14  -2   0    2.39    0.15
  14  -2   0    2.02    0.13
  14   2   0    2.19    0.14
 -14  -2   0    2.32    0.15
 -14  -2   0    2.27    0.15
 -15  -2   0    0.04    0.03
 -15   2   0    0.02    0.03
  15   2   0    0.01    0.02
 -15  -2   0    0.03    0.03
 -15  -2   0    0.00    0.02
 -16  -2   0    0.85    0.08
 -16   2   0    0.84    0.07
 -16  -2   0    0.92    0.08
   0   3   0    0.07    0.02
   0  -3   0    0.08    0.02
   0   3   0    0.04    0.02
   0  -3   0    0.06    0.03
  -1  -3   0    0.01    0.02
  -1   3   0    0.02    0.01
  -1  -3   0    0.05    0.02
   1   3   0    0.05    0.02
  -1   3   0    0.06    0.02
   1  -3   0    0.05    0.02
   1   3   0    0.09    0.03
  -2  -3   0    0.93    0.06
   2  -3   0    1.03    0.06
  -2   3   0    1.14    0.07
  -2  -3   0    0.97    0.08
  -2  -3   0    1.06    0.09
   2   3   0    0.95    0.08
  -2   3   0    1.02    0.06
  -3   3   0    0.06    0.01
   3   3   0    0.04    0.02
   4   3   0   41.38    2.08
   4   3   0   42.03    2.10
   5   3   0    0.04    0.02
   5   3   0    0.01    0.02
   6   3   0    2.18    0.14
   7   3   0    0.05    0.03
   7  -3   0    0.04    0.01
   8   3   0    0.08    0.03
   8   3   0    0.07    0.02
   9  -3   0    0.08    0.02
   9   3   0    0.04    0.02
   9   3   0    0.15    0.04
  10  -3   0   14.48    0.73
  10   3   0   13.73    0.73
  10   3   0   14.80    0.74
  10   3   0   14.48    0.77
  11  -3   0    0.01    0.01
  11   3   0    0.11    0.04
  11   3   0    0.00    0.02
  11   3   0    0.04    0.02
 -12  -3   0   21.73    1.10
 -12   3   0   20.46    1.08
  12   3   0   22.55    1.08
 -12  -3   0   21.92    1.09
 -12  -3   0   20.80    1.09
 -12  -3   0   20.84    1.09
 -12   3   0   20.01    1.08
  12   3   0   23.11    1.08
 -12  -3   0   19.77    1.09
 -13   3   0    0.05    0.03
 -13  -3   0    0.05    0.04
 -13  -3   0    0.03    0.03
 -13  -3   0   -0.02    0.04
 -13  -3   0   -0.01    0.04
  13   3   0    0.04    0.02
  13   3   0    0.10    0.03
 -13  -3   0    0.09    0.03
 -14  -3   0   15.13    0.78
  14   3   0   15.04    0.76
 -14  -3   0   14.81    0.78
 -14   3   0   14.33    0.77
 -14  -3   0   16.22    0.79
  14   3   0   14.22    0.77
 -15  -3   0    0.00    0.03
 -15  -3   0   -0.04    0.03
  15   3   0    0.01    0.02
 -15   3   0    0.04    0.02
 -15  -3   0    0.01    0.03
 -16  -3   0    8.74    0.45
 -16  -3   0    8.85    0.46
 -16  -3   0    8.30    0.45
   0   4   0  376.03   18.48
   0  -4   0  350.64   18.40
   0  -4   0  363.64   18.54
   0   4   0  389.60   18.57
   1  -4   0    0.03    0.01
   1   4   0    0.05    0.03
  -1  -4   0    0.03    0.02
   1  -4   0    0.08    0.02
   1   4   0    0.01    0.02
  -1   4   0    0.02    0.02
  -1  -4   0    0.03    0.02
  -1  -4   0    0.05    0.02
  -1   4   0    0.05    0.02
  -2  -4   0  126.65    6.46
  -2   4   0  130.81    6.49
   2   4   0  131.36    7.60
   2  -4   0  129.28    6.51
  -2   4   0  134.18    6.54
   2   4   0  134.83    6.43
   2  -4   0  127.08    6.43
   2   4   0  121.25    6.44
  -2  -4   0  127.64    7.00
  -3   4   0    0.14    0.02
   3   4   0    0.15    0.03
   3   4   0    0.08    0.04
  -4  -4   0  280.85   14.70
   4   4   0  306.39   14.87
   4   4   0  309.44   14.73
   4   4   0  285.82   14.74
   5   4   0    0.03    0.02
   5   4   0    0.05    0.03
   6   4   0    0.15    0.03
   7   4   0    0.09    0.03
   8  -4   0   11.32    0.56
   8   4   0   11.66    0.60
   8   4   0   10.53    0.57
   9   4   0    0.03    0.03
   9   4   0    0.03    0.02
  10   4   0   56.47    2.88
  10   4   0   54.23    2.83
  10   4   0   60.18    2.84
 -11  -4   0    0.03    0.03
  11   4   0    0.05    0.03
 -11  -4   0    0.06    0.04
  11   4   0    0.03    0.02
  11   4   0    0.02    0.02
 -12  -4   0   11.06    0.63
  12   4   0   12.51    0.63
 -12   4   0   11.27    0.62
 -12  -4   0   11.82    0.64
 -12  -4   0   12.15    0.63
  12   4   0   13.13    0.62
 -12  -4   0   12.34    0.64
 -12  -4   0   11.50    0.63
 -13   4   0    0.05    0.03
  13   4   0    0.10    0.03
 -13  -4   0    0.05    0.04
 -13  -4   0    0.00    0.02
 -13  -4   0    0.06    0.04
 -13  -4   0    0.05    0.03
 -13  -4   0    0.07    0.04
  13   4   0    0.01    0.02
 -14  -4   0   21.90    1.03
 -14  -4   0   21.53    1.03
  14   4   0   18.50    1.01
 -14   4   0   18.11    1.01
 -14  -4   0   19.61    1.02
  14   4   0   19.14    1.00
 -14  -4   0   20.32    1.02
 -15  -4   0   -0.01    0.03
 -15  -4   0    0.04    0.04
  15   4   0    0.01    0.02
 -15  -4   0    0.01    0.02
 -16  -4   0    0.46    0.05
 -16  -4   0    0.57    0.07
 -16  -4   0    0.52    0.06
   0  -5   0    0.09    0.03
   0  -5   0    0.02    0.01
   0   5   0    0.05    0.03
   0   5   0    0.02    0.02
   1   5   0    0.01    0.03
  -1  -5   0    0.02    0.02
  -1   5   0    0.03    0.02
   1  -5   0    0.02    0.02
  -1   5   0    0.04    0.03
   1  -5   0    0.02    0.02
   1   5   0    0.04    0.03
  -1  -5   0    0.03    0.03
  -2   5   0   92.58    4.94
   2  -5   0   87.82    4.57
  -2  -5   0   90.27    4.56
   2   5   0   93.41    4.53
   2  -5   0   91.45    4.53
   2   5   0   87.70    4.52
  -2   5   0   89.89    4.55
  -2  -5   0   92.34    4.51
   3   5   0    0.05    0.02
  -3  -5   0    0.03    0.02
  -3  -5   0    0.08    0.03
   3   5   0    0.05    0.02
   3   5   0    0.05    0.03
   3  -5   0    0.05    0.02
  -3   5   0    0.01    0.01
   3  -5   0    0.03    0.01
  -4  -5   0   46.62    2.39
   4   5   0   47.84    2.38
   4   5   0   48.44    2.38
  -4  -5   0   46.77    2.36
   4   5   0   47.92    2.41
   5   5   0    0.15    0.03
   5   5   0    0.25    0.04
   6   5   0   14.50    0.76
   7   5   0    0.11    0.03
   8   5   0    2.32    0.16
   8   5   0    2.10    0.13
   9   5   0    0.10    0.04
   9   5   0    0.05    0.02
   9   5   0    0.01    0.02
  10   5   0   11.06    0.56
  10   5   0   10.92    0.55
  10   5   0   10.17    0.59
 -11  -5   0    0.15    0.04
  11   5   0    0.10    0.03
 -11  -5   0    0.01    0.03
  11   5   0    0.09    0.03
 -11  -5   0    0.02    0.03
 -11  -5   0    0.17    0.04
 -11  -5   0    0.02    0.04
  12   5   0    0.63    0.07
 -12  -5   0    0.63    0.08
  12   5   0    0.62    0.06
 -12  -5   0    0.61    0.07
 -12  -5   0    0.67    0.07
 -12  -5   0    0.55    0.08
 -12  -5   0    0.54    0.08
 -13  -5   0    0.05    0.05
  13   5   0    0.02    0.02
 -13  -5   0    0.00    0.03
  13   5   0    0.04    0.03
 -13  -5   0    0.02    0.02
 -13  -5   0    0.01    0.03
 -13  -5   0    0.03    0.03
 -14  -5   0    1.41    0.11
 -14  -5   0    1.43    0.10
  14   5   0    1.27    0.09
 -14  -5   0    1.39    0.11
  14   5   0    1.21    0.10
 -14  -5   0    1.47    0.11
  15   5   0   -0.01    0.02
 -15  -5   0    0.01    0.02
 -15  -5   0    0.02    0.03
 -15  -5   0    0.01    0.04
 -16  -5   0    0.02    0.03
 -16  -5   0    0.05    0.03
 -16  -5   0    0.06    0.02
   0  -6   0   13.65    0.67
   0   6   0   12.61    0.68
   0  -6   0   11.39    0.66
   0   6   0   14.74    0.71
   0  -6   0   12.36    0.70
   1  -6   0    0.07    0.02
   1  -6   0    0.03    0.03
  -1  -6   0    0.05    0.02
  -1   6   0    0.09    0.03
   1   6   0    0.09    0.02
  -1  -6   0    0.01    0.02
   1   6   0    0.04    0.03
  -1   6   0    0.02    0.02
  -2  -6   0   56.81    2.85
  -2  -6   0   58.29    2.86
   2   6   0   56.49    2.88
   2   6   0   56.32    2.84
   2  -6   0   57.28    2.84
   3   6   0    0.06    0.03
  -3  -6   0    0.02    0.02
   3   6   0    0.04    0.04
  -3  -6   0    0.08    0.02
   3   6   0    0.13    0.03
   3  -6   0    0.02    0.02
   4   6   0   61.95    3.14
   4   6   0   60.91    3.17
   4  -6   0   61.76    3.12
  -4  -6   0   60.56    3.12
  -4  -6   0   65.31    3.15
   4   6   0   65.93    3.13
   5   6   0    0.12    0.03
  -5  -6   0    0.11    0.02
   5   6   0    0.04    0.03
   6   6   0   16.69    0.88
   6   6   0   17.03    0.87
   7   6   0    0.04    0.03
   7   6   0    0.05    0.03
   7   6   0    0.03    0.02
   8  -6   0   13.46    0.69
   8   6   0   13.92    0.71
   8   6   0   14.22    0.74
   9   6   0    0.01    0.02
   9   6   0    0.07    0.03
   9   6   0    0.03    0.03
  10   6   0    9.15    0.46
  10   6   0    8.84    0.45
  10   6   0    7.69    0.49
 -11  -6   0    0.14    0.05
 -11  -6   0    0.12    0.05
  11   6   0    0.05    0.02
 -11  -6   0    0.08    0.03
 -11  -6   0    0.05    0.03
 -11  -6   0    0.06    0.04
 -12  -6   0   17.36    0.93
 -12  -6   0   17.58    0.94
 -12  -6   0   18.29    0.93
  12   6   0   19.46    0.92
 -12  -6   0   17.63    0.94
 -12  -6   0   17.97    0.95
  12   6   0   18.26    0.93
 -13  -6   0    0.01    0.02
 -13  -6   0    0.04    0.04
 -13  -6   0    0.04    0.04
 -13  -6   0   -0.03    0.03
 -13  -6   0    0.01    0.03
  13   6   0    0.02    0.02
  13   6   0    0.01    0.02
 -14  -6   0    0.13    0.04
 -14  -6   0    0.10    0.04
 -14  -6   0    0.19    0.05
  14   6   0    0.18    0.03
 -14  -6   0    0.16    0.04
  15   6   0    0.03    0.02
 -15  -6   0    0.00    0.03
 -15  -6   0    0.01    0.02
 -15  -6   0    0.03    0.03
 -15  -6   0    0.07    0.04
 -16  -6   0    0.00    0.02
 -16  -6   0    0.03    0.02
   0  -7   0    0.08    0.03
   0  -7   0    0.06    0.02
   1  -7   0    0.07    0.03
  -1  -7   0    0.07    0.03
   1   7   0    0.04    0.01
  -1  -7   0    0.02    0.02
   1   7   0    0.04    0.01
   2  -7   0  136.16    6.25
  -2  -7   0  112.41    6.24
   2   7   0  128.49    6.26
   2   7   0  113.04    6.23
  -2  -7   0  134.07    6.23
  -2  -7   0  126.71    6.28
  -3  -7   0    0.04    0.03
   3   7   0    0.11    0.02
  -3  -7   0    0.05    0.02
  -3  -7   0    0.00    0.02
   3   7   0    0.07    0.02
   3  -7   0    0.03    0.02
   4   7   0   43.63    2.09
  -4  -7   0   42.19    2.08
  -4  -7   0   42.19    2.11
   4  -7   0   39.44    2.08
  -4  -7   0   43.10    2.08
   4   7   0   38.72    2.07
   5   7   0    0.03    0.03
  -5  -7   0    0.04    0.02
  -5  -7   0    0.02    0.03
   5   7   0    0.05    0.02
   6   7   0    5.67    0.30
   6   7   0    4.54    0.27
   7   7   0    0.06    0.03
   7   7   0    0.11    0.04
   7   7   0    0.04    0.02
   8   7   0   22.38    1.20
   8   7   0   22.70    1.15
   8   7   0   23.97    1.16
   8   7   0   22.69    1.19
   9   7   0    0.02    0.02
   9   7   0    0.05    0.02
   9   7   0    0.05    0.04
  10   7   0   17.30    0.82
  10   7   0   16.65    0.83
  10   7   0   14.15    0.86
 -11  -7   0    0.04    0.04
  11   7   0    0.03    0.03
 -11  -7   0    0.00    0.03
  11   7   0    0.09    0.03
 -11  -7   0   -0.02    0.03
 -11  -7   0    0.01    0.03
 -11  -7   0    0.08    0.04
  12   7   0   15.86    0.78
 -12  -7   0   15.29    0.81
 -12  -7   0   15.73    0.81
 -12  -7   0   15.13    0.79
 -12  -7   0   15.20    0.79
  12   7   0   14.49    0.79
 -12  -7   0   14.99    0.80
 -13  -7   0    0.06    0.04
 -13  -7   0    0.03    0.04
  13   7   0    0.06    0.03
 -13  -7   0    0.06    0.03
 -13  -7   0    0.11    0.04
  13   7   0    0.03    0.02
 -14  -7   0    2.00    0.13
 -14  -7   0    1.89    0.14
 -14  -7   0    2.07    0.14
  14   7   0    2.00    0.12
 -14  -7   0    2.06    0.15
 -15  -7   0    0.04    0.03
 -15  -7   0    0.03    0.02
 -15  -7   0    0.01    0.02
 -15  -7   0    0.01    0.02
 -16  -7   0    7.19    0.38
   0  -8   0  183.39    9.77
   0  -8   0  209.39    9.79
   1  -8   0    0.03    0.03
  -1  -8   0    0.01    0.02
   1   8   0    0.01    0.01
  -2  -8   0    0.59    0.07
  -2  -8   0    0.60    0.07
   2  -8   0    0.69    0.07
   2   8   0    0.71    0.05
  -2  -8   0    0.69    0.06
   2   8   0    0.59    0.05
  -3  -8   0    0.03    0.03
  -3  -8   0    0.02    0.02
   3   8   0    0.04    0.02
  -3  -8   0    0.03    0.03
   4   8   0   17.31    0.84
  -4  -8   0   16.96    0.83
   4   8   0   15.79    0.83
  -4  -8   0   15.76    0.84
  -4  -8   0   16.53    0.87
   4  -8   0   15.40    0.83
   5   8   0    0.02    0.02
  -5  -8   0    0.05    0.02
  -5  -8   0    0.09    0.04
   5   8   0    0.01    0.02
   6   8   0  124.13    6.60
   6   8   0  141.62    6.62
   7   8   0    0.04    0.03
   8   8   0   52.41    2.57
   8   8   0   49.59    2.53
   8   8   0   50.06    2.53
   9   8   0    0.04    0.02
   9   8   0    0.02    0.02
   9   8   0    0.06    0.04
  10   8   0   55.79    2.92
 -10  -8   0   58.05    2.94
 -10  -8   0   57.24    2.94
  10   8   0   60.92    2.93
 -10  -8   0   59.55    2.94
 -10  -8   0   56.64    2.93
  10   8   0   64.64    2.92
 -10  -8   0   55.18    2.92
 -11  -8   0    0.05    0.04
  11   8   0    0.05    0.03
  11   8   0    0.04    0.03
 -11  -8   0    0.04    0.04
 -11  -8   0    0.03    0.04
  11   8   0    0.04    0.03
 -11  -8   0    0.04    0.03
 -11  -8   0    0.06    0.03
 -12  -8   0    0.67    0.07
  12   8   0    0.60    0.06
 -12  -8   0    0.66    0.08
  12   8   0    0.52    0.06
 -12  -8   0    0.58    0.07
 -12  -8   0    0.71    0.08
 -12  -8   0    0.59    0.08
 -13  -8   0    0.04    0.04
 -13  -8   0    0.03    0.04
  13   8   0    0.01    0.02
 -13  -8   0    0.05    0.04
 -13  -8   0    0.02    0.03
 -14  -8   0   40.52    2.02
 -14  -8   0   42.36    2.01
 -14  -8   0   41.36    2.02
 -14  -8   0   39.20    2.02
  14   8   0   36.56    1.99
 -15  -8   0    0.01    0.02
 -15  -8   0    0.02    0.02
 -15  -8   0    0.01    0.02
 -15  -8   0    0.02    0.02
   1   9   0    0.03    0.01
  -1  -9   0    0.04    0.03
   1  -9   0    0.03    0.03
   2   9   0    0.07    0.02
  -2  -9   0    0.08    0.03
  -2  -9   0    0.10    0.04
  -2  -9   0    0.06    0.02
   2  -9   0    0.15    0.04
  -3  -9   0    0.03    0.03
   3  -9   0    0.01    0.02
   3   9   0    0.03    0.02
  -3  -9   0    0.02    0.02
   3  -9   0    0.04    0.02
   3   9   0    0.02    0.02
  -3  -9   0    0.04    0.03
   4   9   0    0.65    0.06
   4   9   0    0.53    0.05
  -4  -9   0    0.53    0.06
  -4  -9   0    0.48    0.07
   4  -9   0    0.45    0.05
  -5  -9   0    0.05    0.03
   5   9   0    0.02    0.02
   5   9   0    0.01    0.02
  -5  -9   0    0.03    0.02
   5  -9   0    0.03    0.01
   6   9   0   16.40    0.86
   6   9   0   17.10    0.88
   7   9   0   -0.01    0.02
   7   9   0    0.02    0.03
   8   9   0    3.62    0.20
   8   9   0    3.80    0.24
   9   9   0    0.02    0.03
   9   9   0    0.03    0.02
  -9  -9   0    0.01    0.03
 -10  -9   0    1.99    0.14
 -10  -9   0    1.79    0.15
  10   9   0    2.02    0.13
 -10  -9   0    2.24    0.15
 -10  -9   0    2.41    0.16
  10   9   0    1.94    0.13
 -10  -9   0    1.85    0.14
 -11  -9   0    0.00    0.03
 -11  -9   0    0.02    0.03
 -11  -9   0    0.07    0.03
  11   9   0    0.07    0.03
  11   9   0    0.04    0.02
 -11  -9   0    0.01    0.03
 -11  -9   0    0.04    0.04
 -12  -9   0    0.54    0.07
 -12  -9   0    0.59    0.07
  12   9   0    0.46    0.05
 -12  -9   0    0.49    0.06
 -12  -9   0    0.57    0.08
  13   9   0    0.03    0.02
 -13  -9   0    0.03    0.02
 -13  -9   0    0.05    0.04
 -13  -9   0    0.11    0.05
 -13  -9   0    0.01    0.04
 -14  -9   0    1.54    0.10
 -14  -9   0    1.36    0.11
 -14  -9   0    1.38    0.11
 -14  -9   0    1.62    0.11
 -15  -9   0    0.03    0.02
 -15  -9   0    0.03    0.02
 -15  -9   0    0.00    0.01
 -15  -9   0    0.03    0.02
   0 -10   0   56.56    2.64
   0 -10   0   52.44    2.61
   0 -10   0   47.06    2.59
   1 -10   0    0.03    0.03
   1 -10   0    0.07    0.02
  -1 -10   0    0.03    0.02
  -1 -10   0    0.00    0.02
   2 -10   0   88.47    4.23
   2 -10   0   80.73    4.19
  -2 -10   0   80.66    4.21
   2  10   0   84.59    4.19
  -2 -10   0   87.99    4.25
   3 -10   0    0.08    0.03
   3 -10   0    0.07    0.02
  -3 -10   0    0.04    0.03
  -3 -10   0    0.02    0.03
   4  10   0   78.33    3.79
  -4 -10   0   74.99    3.84
   4  10   0   74.26    3.79
  -4 -10   0   79.60    3.80
   4 -10   0   73.16    3.78
  -5 -10   0    0.02    0.03
  -5 -10   0    0.01    0.02
   5  10   0    0.01    0.02
   5  10   0    0.07    0.03
   6  10   0   21.25    1.04
   6  10   0   20.55    1.05
   6 -10   0   19.14    1.02
   8  10   0   14.25    0.77
   8  10   0   14.39    0.75
  -9 -10   0   -0.01    0.04
   9  10   0    0.04    0.02
  -9 -10   0    0.05    0.03
  -9 -10   0    0.02    0.03
 -10 -10   0   29.08    1.52
 -10 -10   0   29.68    1.53
 -10 -10   0   31.26    1.52
 -10 -10   0   29.56    1.52
  10  10   0   29.62    1.50
  11  10   0    0.02    0.02
 -11 -10   0   -0.01    0.03
 -11 -10   0    0.04    0.04
 -11 -10   0    0.05    0.04
 -11 -10   0    0.02    0.04
 -12 -10   0    3.11    0.19
 -12 -10   0    2.67    0.17
 -12 -10   0    2.39    0.19
 -12 -10   0    2.97    0.19
  12  10   0    3.04    0.17
 -12 -10   0    3.18    0.19
 -13 -10   0   -0.02    0.03
 -13 -10   0    0.02    0.02
 -13 -10   0    0.03    0.03
 -13 -10   0    0.02    0.04
 -14 -10   0    0.37    0.05
 -14 -10   0    0.32    0.05
 -14 -10   0    0.34    0.04
 -15 -10   0    0.00    0.01
 -15 -10   0    0.02    0.02
   0 -11   0    0.06    0.03
   0 -11   0    0.07    0.03
   0 -11   0    0.08    0.03
   1 -11   0    0.03    0.02
   1 -11   0    0.05    0.04
  -1 -11   0    0.04    0.04
  -1 -11   0    0.15    0.04
  -2 -11   0  115.41    5.71
  -2 -11   0  120.57    5.69
  -2 -11   0  110.39    5.67
   2 -11   0  116.71    5.69
   2  11   0  109.63    5.64
   2 -11   0  111.09    5.65
   3 -11   0    0.15    0.03
   3  11   0    0.08    0.03
  -3 -11   0    0.06    0.03
  -3 -11   0    0.08    0.03
   3 -11   0    0.02    0.03
  -3 -11   0    0.09    0.05
   4  11   0   27.50    1.38
  -4 -11   0   29.02    1.40
  -4 -11   0   26.45    1.44
  -4 -11   0   25.99    1.40
   4 -11   0   27.85    1.37
  -5 -11   0    0.04    0.03
   5  11   0    0.02    0.02
   5  11   0    0.04    0.03
   5 -11   0    0.06    0.02
  -5 -11   0    0.08    0.05
   6 -11   0   73.44    3.67
   6  11   0   80.05    3.70
   6  11   0   68.47    3.70
   7  11   0    0.00    0.03
   7 -11   0    0.02    0.01
   7  11   0    0.01    0.03
  -8 -11   0    0.57    0.07
   8  11   0    0.54    0.06
  -8 -11   0    0.56    0.07
  -8 -11   0    0.59    0.07
   8 -11   0    0.52    0.04
   8  11   0    0.52    0.05
   9  11   0    0.09    0.04
  -9 -11   0    0.01    0.03
   9  11   0    0.04    0.03
  -9 -11   0    0.07    0.04
  -9 -11   0    0.12    0.04
  -9 -11   0    0.07    0.03
  10  11   0    6.45    0.40
  10  11   0    7.60    0.40
 -10 -11   0    7.49    0.42
 -10 -11   0    7.43    0.41
 -10 -11   0    8.16    0.41
 -10 -11   0    7.52    0.42
  11  11   0    0.02    0.02
 -11 -11   0    0.02    0.04
 -11 -11   0    0.00    0.03
 -11 -11   0    0.03    0.04
 -11 -11   0   -0.02    0.04
 -12 -11   0   13.10    0.71
 -12 -11   0   14.76    0.73
 -12 -11   0   13.60    0.73
  12  11   0   14.02    0.71
 -12 -11   0   14.02    0.73
 -13 -11   0    0.05    0.04
 -13 -11   0    0.01    0.03
 -13 -11   0    0.05    0.03
 -14 -11   0    2.37    0.16
 -14 -11   0    2.91    0.16
 -14 -11   0    2.87    0.16
   0 -12   0    3.53    0.21
   0 -12   0    3.72    0.24
   0 -12   0    3.91    0.26
  -1 -12   0    0.02    0.03
   1 -12   0    0.05    0.03
   1 -12   0    0.05    0.04
  -2 -12   0  111.46    5.52
  -2 -12   0  110.15    5.47
   2 -12   0  109.18    5.46
   2 -12   0  103.04    5.46
   2 -12   0  109.31    5.50
  -2 -12   0  115.98    5.50
   3 -12   0    0.06    0.03
  -3 -12   0    0.12    0.04
   3 -12   0    0.02    0.02
  -3 -12   0    0.03    0.03
   3  12   0    0.02    0.02
  -3 -12   0    0.03    0.05
  -4 -12   0  116.65    6.03
   4 -12   0  125.25    5.96
   4 -12   0  107.16    5.95
   4  12   0  131.12    5.96
  -5 -12   0    0.06    0.05
  -5 -12   0   -0.01    0.02
   5 -12   0    0.01    0.02
   5  12   0    0.04    0.02
   6 -12   0    0.07    0.02
   6  12   0    0.15    0.04
  -7 -12   0    0.09    0.04
  -7 -12   0    0.00    0.03
   7  12   0    0.02    0.03
   7  12   0    0.01    0.02
   7  12   0    0.02    0.02
  -8 -12   0    0.78    0.08
   8 -12   0    0.90    0.07
  -8 -12   0    0.89    0.09
   8  12   0    0.87    0.07
   8  12   0    0.85    0.08
  -8 -12   0    0.77    0.09
  -9 -12   0    0.03    0.03
  -9 -12   0    0.05    0.04
  -9 -12   0    0.03    0.04
   9  12   0    0.02    0.02
   9  12   0    0.02    0.02
   9 -12   0    0.03    0.02
  -9 -12   0    0.07    0.03
 -10 -12   0   68.53    3.46
 -10 -12   0   68.09    3.46
  10  12   0   68.68    3.44
 -10 -12   0   68.30    3.47
 -10 -12   0   72.02    3.46
 -11 -12   0    0.03    0.03
 -11 -12   0    0.05    0.04
 -11 -12   0    0.13    0.03
 -11 -12   0    0.01    0.03
  11  12   0    0.04    0.02
  12  12   0    4.22    0.24
 -12 -12   0    4.33    0.26
 -12 -12   0    4.30    0.24
 -12 -12   0    4.57    0.26
 -12 -12   0    4.36    0.25
 -13 -12   0    0.00    0.02
 -13 -12   0    0.01    0.02
 -13 -12   0    0.03    0.02
 -14 -12   0    6.26    0.33
   0 -13   0    0.36    0.05
  -1 -13   0    0.01    0.03
   1 -13   0    0.03    0.03
  -1 -13   0    0.05    0.05
  -1 -13   0    0.02    0.03
   1 -13   0    0.02    0.03
   1 -13   0    0.04    0.03
   2 -13   0    0.98    0.08
  -2 -13   0    1.06    0.11
   2 -13   0    1.00    0.11
  -2 -13   0    1.04    0.10
  -2 -13   0    1.09    0.13
   2 -13   0    1.08    0.09
   3 -13   0    0.04    0.03
   3 -13   0    0.12    0.03
  -3 -13   0    0.09    0.04
  -3 -13   0    0.02    0.03
  -3 -13   0    0.04    0.04
   4 -13   0    2.25    0.14
  -4 -13   0    2.31    0.16
  -4 -13   0    2.05    0.19
   4 -13   0    2.41    0.14
   5 -13   0    0.13    0.03
  -5 -13   0    0.13    0.05
   6 -13   0    3.68    0.23
   6 -13   0    4.55    0.23
   6  13   0    4.35    0.24
  -6  13   0    3.98    0.25
  -6 -13   0    3.96    0.25
   6  13   0    4.17    0.23
  -6 -13   0    3.96    0.24
   7 -13   0    0.03    0.02
  -7 -13   0    0.02    0.04
   7  13   0    0.03    0.03
  -7 -13   0    0.02    0.04
   7  13   0    0.05    0.03
   8 -13   0    1.57    0.10
  -8 -13   0    1.42    0.12
   8  13   0    1.61    0.11
   8  13   0    1.42    0.11
  -8 -13   0    1.54    0.12
  -9 -13   0    0.07    0.04
  -9 -13   0    0.08    0.04
   9  13   0    0.10    0.03
   9 -13   0    0.02    0.02
  -9 -13   0    0.02    0.03
  -9 -13   0    0.05    0.04
 -10 -13   0    0.15    0.04
  10  13   0    0.09    0.03
 -10 -13   0    0.09    0.05
 -10 -13   0    0.08    0.03
 -10 -13   0    0.11    0.05
  10 -13   0    0.16    0.03
 -11 -13   0    0.03    0.04
 -11 -13   0    0.03    0.03
 -11 -13   0    0.02    0.04
  11  13   0    0.05    0.02
 -11 -13   0    0.02    0.03
 -12 -13   0    2.18    0.14
 -12 -13   0    2.24    0.14
  12  13   0    2.07    0.13
 -12 -13   0    2.17    0.14
 -13 -13   0    0.02    0.02
 -13 -13   0    0.02    0.02
 -13 -13   0    0.06    0.03
   0 -14   0   40.08    2.07
   0 -14   0   39.97    2.01
   1 -14   0   -0.01    0.03
   1 -14   0    0.01    0.03
   1 -14   0    0.02    0.03
   1 -14   0    0.00    0.03
  -1 -14   0    0.02    0.05
  -1 -14   0    0.05    0.04
  -2 -14   0   10.81    0.57
   2 -14   0   10.87    0.56
  -2 -14   0   10.12    0.59
   2 -14   0   10.45    0.55
  -2 -14   0    9.75    0.61
   3 -14   0    0.02    0.03
  -3 -14   0    0.12    0.05
  -3 -14   0    0.00    0.03
   3 -14   0    0.04    0.03
  -4 -14   0    5.21    0.29
   4 -14   0    5.15    0.28
  -4 -14   0    4.32    0.27
  -4  14   0    4.53    0.28
   4 -14   0    5.31    0.27
   4  14   0    4.55    0.28
   4  14   0    4.80    0.27
   4  14   0    4.32    0.26
   5  14   0    0.05    0.03
   5 -14   0    0.04    0.03
  -5 -14   0    0.02    0.03
   5  14   0    0.03    0.02
   5  14   0    0.02    0.03
   5 -14   0    0.09    0.03
  -5 -14   0    0.00    0.03
  -5  14   0    0.04    0.03
  -5 -14   0    0.01    0.02
   6  14   0    3.20    0.22
   6  14   0    3.70    0.21
  -6  14   0    3.53    0.22
  -6 -14   0    3.33    0.22
   6 -14   0    3.82    0.20
   6 -14   0    3.89    0.21
  -6 -14   0    3.51    0.22
   7 -14   0    0.00    0.02
   7  14   0    0.04    0.02
   7  14   0    0.02    0.02
   7 -14   0    0.02    0.02
  -7  14   0    0.02    0.04
  -7 -14   0    0.00    0.03
  -7 -14   0    0.00    0.03
  -8 -14   0   14.35    0.76
   8 -14   0   13.92    0.74
   8  14   0   14.48    0.74
  -8 -14   0   14.66    0.75
  -9 -14   0   -0.01    0.02
  -9 -14   0   -0.01    0.04
   9 -14   0    0.03    0.02
   9  14   0    0.05    0.03
  -9 -14   0    0.00    0.03
  10  14   0    4.46    0.24
 -10 -14   0    4.50    0.26
 -10 -14   0    3.78    0.24
 -10 -14   0    4.44    0.25
 -10 -14   0    4.08    0.24
 -11 -14   0    0.03    0.03
  11  14   0    0.01    0.02
 -11 -14   0    0.03    0.02
 -11 -14   0    0.00    0.03
 -11 -14   0    0.05    0.03
 -12 -14   0    7.23    0.36
  12  14   0    5.90    0.34
 -12 -14   0    6.84    0.35
   0  15   0    0.02    0.02
   0  15   0    0.00    0.02
   0  15   0    0.06    0.03
   0 -15   0    0.08    0.03
   1 -15   0    0.06    0.03
  -1  15   0    0.17    0.04
   1  15   0    0.06    0.04
  -1 -15   0    0.07    0.04
   1  15   0    0.07    0.03
  -1  15   0    0.10    0.04
   1 -15   0    0.04    0.03
  -1  15   0    0.01    0.03
   1  15   0    0.03    0.03
   2  15   0   91.93    4.70
  -2 -15   0   85.91    4.71
  -2  15   0   85.73    4.70
  -2  15   0   94.88    4.71
   2  15   0   97.41    4.71
  -2  15   0   97.31    4.74
   2  15   0   94.29    4.70
   2 -15   0  102.56    4.71
   2 -15   0   97.69    4.72
  -2 -15   0   97.92    4.73
   3  15   0    0.03    0.03
  -3  15   0    0.12    0.04
   3  15   0    0.02    0.04
   3  15   0    0.02    0.02
   3 -15   0    0.06    0.03
  -3 -15   0    0.05    0.03
   3 -15   0    0.08    0.03
   4  15   0    0.92    0.08
   4  15   0    1.01    0.09
  -4 -15   0    0.99    0.09
   4 -15   0    1.02    0.08
   4  15   0    0.95    0.08
   4 -15   0    1.13    0.09
  -4 -15   0    0.99    0.09
  -4  15   0    1.08    0.09
   5 -15   0    0.01    0.03
   5  15   0    0.08    0.03
   5  15   0    0.01    0.03
   5 -15   0    0.06    0.03
  -5 -15   0    0.02    0.04
  -5  15   0    0.03    0.04
   5  15   0    0.06    0.04
  -5 -15   0    0.04    0.03
   6 -15   0   15.71    0.77
   6  15   0   14.15    0.78
  -6  15   0   15.56    0.79
  -6 -15   0   14.77    0.79
   6  15   0   15.33    0.77
   6  15   0   14.71    0.78
  -6 -15   0   14.09    0.78
   6 -15   0   15.66    0.78
  -7  15   0    0.00    0.03
   7 -15   0    0.05    0.02
  -7 -15   0    0.03    0.03
   7  15   0    0.01    0.03
  -7 -15   0    0.08    0.04
   7 -15   0    0.03    0.02
   8  15   0   39.04    1.89
   8 -15   0   37.11    1.88
  -8 -15   0   39.22    1.91
  -8 -15   0   38.56    1.90
   8 -15   0   36.77    1.89
  -8 -15   0   35.17    1.90
  -9 -15   0    0.02    0.03
   9  15   0    0.00    0.03
  -9 -15   0    0.05    0.03
   9 -15   0    0.02    0.02
  -9 -15   0    0.04    0.03
 -10 -15   0   25.47    1.39
 -10 -15   0   28.05    1.39
 -10 -15   0   28.22    1.39
  10  15   0   28.13    1.38
  11  15   0    0.02    0.02
 -11 -15   0    0.03    0.03
 -11 -15   0    0.01    0.03
   0  16   0   26.28    1.32
   0  16   0   26.35    1.32
   0  16   0   25.44    1.32
   1  16   0    0.04    0.03
   1 -16   0    0.06    0.04
  -1 -16   0    0.07    0.03
  -1  16   0    0.01    0.03
   1  16   0    0.01    0.03
  -1  16   0    0.03    0.03
   1  16   0    0.04    0.03
  -1  16   0    0.21    0.04
  -2  16   0    2.57    0.16
   2  16   0    2.31    0.16
  -2  16   0    2.91    0.18
   2  16   0    2.53    0.16
   2 -16   0    2.57    0.16
   2 -16   0    2.34    0.16
   2  16   0    2.55    0.16
  -2  16   0    2.33    0.15
  -2 -16   0    2.12    0.15
   3  16   0    0.03    0.04
  -3 -16   0    0.04    0.03
   3  16   0   -0.01    0.02
  -3  16   0    0.02    0.03
   3 -16   0    0.05    0.03
  -3 -16   0    0.06    0.03
   3 -16   0    0.04    0.03
   3  16   0    0.03    0.03
   4  16   0    0.06    0.03
   4 -16   0    0.03    0.03
   4  16   0    0.04    0.02
   4 -16   0    0.08    0.03
   4  16   0    0.24    0.04
  -4 -16   0   -0.01    0.03
  -4 -16   0    0.05    0.04
  -5 -16   0    0.02    0.02
   5  16   0    0.00    0.02
  -5  16   0    0.07    0.04
   5  16   0    0.00    0.02
   5 -16   0    0.02    0.03
   5  16   0    0.02    0.03
   5 -16   0    0.02    0.03
   6 -16   0   27.87    1.44
  -6 -16   0   27.07    1.44
   6  16   0   28.79    1.44
   6  16   0   29.77    1.43
   6  16   0   25.46    1.43
  -6 -16   0   29.55    1.44
   6 -16   0   28.91    1.43
  -6  16   0   29.55    1.45
  -7 -16   0    0.00    0.03
   7  16   0    0.01    0.03
  -7  16   0    0.06    0.04
  -7 -16   0    0.03    0.02
   7 -16   0    0.01    0.02
   7 -16   0    0.00    0.02
   7  16   0   -0.01    0.02
   8 -16   0    2.52    0.15
  -8 -16   0    2.67    0.17
  -8 -16   0    2.70    0.17
   8  16   0    2.52    0.15
  -9 -16   0    0.00    0.03
  -9 -16   0    0.03    0.02
   9  16   0   -0.03    0.02
   9 -16   0    0.06    0.02
 -10 -16   0    0.59    0.06
 -10 -16   0    0.57    0.07
  10  16   0    0.52    0.05
  11  16   0    0.01    0.01
 -11 -16   0    0.02    0.02
   0  17   0    0.00    0.02
   0  17   0    0.05    0.03
   0  17   0    0.05    0.03
   1  17   0    0.05    0.03
  -1  17   0    0.02    0.03
   1  17   0    0.01    0.03
   1 -17   0    0.00    0.03
   1  17   0   -0.01    0.03
  -1  17   0   -0.02    0.03
   2  17   0    1.06    0.09
  -2 -17   0    0.83    0.08
   2 -17   0    1.09    0.09
   2  17   0    1.00    0.09
  -2  17   0    0.87    0.09
   2  17   0    0.94    0.09
   3  17   0    0.02    0.03
   3 -17   0    0.06    0.03
  -3 -17   0    0.03    0.03
   3  17   0    0.04    0.03
  -3  17   0    0.14    0.04
   3  17   0    0.03    0.04
   3 -17   0    0.01    0.03
   4  17   0    9.53    0.48
   4 -17   0    9.56    0.48
   4 -17   0    8.49    0.49
   4  17   0    8.76    0.48
   4  17   0    9.25    0.49
  -4  17   0    9.27    0.49
  -4 -17   0    8.83    0.49
   5  17   0   -0.02    0.02
  -5  17   0    0.03    0.04
   5 -17   0    0.03    0.03
   5 -17   0    0.03    0.02
   5  17   0    0.06    0.03
  -5 -17   0    0.03    0.03
   5  17   0    0.04    0.02
   6 -17   0   10.36    0.51
   6  17   0   10.08    0.52
   6  17   0   10.37    0.51
  -6 -17   0    9.71    0.52
  -6  17   0   10.05    0.52
   6 -17   0    9.24    0.52
   6  17   0    8.56    0.51
  -6 -17   0   10.04    0.52
  -7 -17   0    0.06    0.04
  -7 -17   0    0.01    0.02
  -7  17   0    0.04    0.03
   7  17   0   -0.02    0.02
   7  17   0   -0.03    0.02
   7 -17   0    0.01    0.02
  -8 -17   0    0.96    0.08
   8 -17   0    0.76    0.06
  -8 -17   0    0.97    0.08
   8  17   0    0.82    0.07
  -9 -17   0    0.01    0.03
   9  17   0    0.02    0.02
 -10 -17   0    8.53    0.43
  10  17   0    7.83    0.42
   0  18   0   21.15    1.07
   0  18   0   20.40    1.07
   0  18   0   21.23    1.06
  -1  18   0    0.03    0.03
   1  18   0    0.06    0.03
   1  18   0    0.01    0.03
  -1  18   0    0.09    0.04
  -1  18   0    0.01    0.02
   1  18   0    0.02    0.03
   2  18   0   14.76    0.72
   2  18   0   14.00    0.71
   2  18   0   13.23    0.71
   2 -18   0   12.65    0.71
  -2  18   0   14.53    0.72
  -3 -18   0    0.01    0.03
   3  18   0    0.06    0.03
   3 -18   0    0.00    0.03
   3  18   0    0.02    0.02
  -3  18   0    0.02    0.02
   3  18   0    0.02    0.02
  -4  18   0    0.27    0.04
   4  18   0    0.18    0.04
   4 -18   0    0.21    0.04
  -4 -18   0    0.18    0.04
   4  18   0    0.24    0.04
   4 -18   0    0.26    0.05
   4  18   0    0.22    0.04
   5  18   0    0.02    0.04
   5  18   0    0.01    0.02
  -5  18   0    0.04    0.03
  -5 -18   0    0.01    0.03
   5  18   0    0.02    0.02
   5 -18   0    0.11    0.03
   6  18   0    3.58    0.20
  -6 -18   0    3.23    0.21
   6  18   0    3.49    0.21
   6 -18   0    3.50    0.20
  -6  18   0    3.56    0.21
  -6 -18   0    3.78    0.21
   7 -18   0    0.02    0.02
   7  18   0    0.02    0.02
   7  18   0    0.01    0.03
  -7  18   0    0.00    0.03
  -7 -18   0    0.03    0.03
  -7 -18   0    0.02    0.03
   8  18   0   17.44    0.86
  -8 -18   0   16.71    0.87
  -9 -18   0    0.01    0.01
   9  18   0    0.01    0.01
   0  19   0    0.01    0.03
   0  19   0    0.03    0.02
   0  19   0    0.07    0.03
  -1  19   0    0.02    0.02
   1  19   0    0.04    0.03
   1  19   0    0.04    0.03
  -1  19   0    0.05    0.03
   1  19   0    0.05    0.02
   2  19   0   18.28    0.94
   2  19   0   18.95    0.94
  -2  19   0   18.50    0.94
   2  19   0   17.96    0.94
   3  19   0    0.03    0.02
   3 -19   0    0.01    0.02
   3  19   0    0.05    0.02
   3  19   0    0.03    0.03
  -3  19   0    0.02    0.02
  -4 -19   0   11.90    0.65
   4  19   0   13.48    0.66
   4  19   0   13.38    0.66
   4  19   0   12.74    0.65
   4 -19   0   11.75    0.65
  -4  19   0   13.22    0.66
  -5  19   0    0.01    0.03
   5 -19   0    0.03    0.02
   5  19   0    0.00    0.02
  -5 -19   0    0.01    0.02
   5  19   0   -0.01    0.03
   5  19   0    0.05    0.03
  -6  19   0   22.98    1.13
  -6 -19   0   21.65    1.13
   6  19   0   22.69    1.13
  -7 -19   0    0.03    0.02
   7  19   0    0.01    0.02
   8  19   0    3.44    0.18
   0  20   0    0.49    0.06
   0  20   0    0.54    0.05
   1  20   0    0.00    0.02
   1  20   0    0.03    0.03
  -1  20   0    0.02    0.02
   2  20   0   10.12    0.53
  -2  20   0   10.89    0.54
   2  20   0    9.47    0.53
   2  20   0   10.90    0.53
   3  20   0    0.03    0.02
   3  20   0    0.05    0.03
  -3  20   0    0.02    0.02
   4  20   0   21.68    1.09
   4  20   0   21.59    1.09
  -5 -20   0    0.02    0.01
   5  20   0    0.01    0.01
  -5  20   0    0.01    0.02
   5  20   0    0.00    0.02
   6  20   0    1.88    0.11
   0  21   0    0.00    0.02
   1  21   0    0.01    0.01
   1  21   0    0.01    0.02
  -1  21   0    0.03    0.02
  -2  21   0    5.64    0.27
   2  21   0    4.23    0.26
   2  21   0    5.13    0.27
   3  21   0    0.01    0.01
  -3  21   0    0.02    0.02
   3  21   0    0.00    0.01
   0   0  -1    0.04    0.01
   0   0   1    0.03    0.01
   1   0   1    0.09    0.01
   2   0   1    0.03    0.01
  -2   0  -1    0.04    0.01
   3   0   1    0.07    0.02
   3   0  -1    0.07    0.01
   3   0   1    0.04    0.01
   3   0   1    0.04    0.01
   3   0  -1    0.04    0.01
   4   0   1    0.06    0.01
   4   0   1    0.07    0.02
   4   0  -1    0.03    0.01
   5   0   1    0.04    0.01
   5   0   1    0.02    0.01
   5   0  -1    0.02    0.01
   5   0  -1    0.02    0.01
   5   0   1    0.05    0.01
   6   0   1    0.04    0.02
   6   0  -1    0.01    0.01
   6   0   1    0.02    0.01
   7   0   1    0.06    0.02
   7   0  -1    0.03    0.02
   8   0  -1    0.05    0.02
   8   0   1    0.12    0.03
   9   0   1    0.03    0.02
   9   0  -1    0.04    0.02
  10   0  -1    0.03    0.02
  10   0  -1    0.08    0.02
  10   0   1    0.03    0.02
  10   0   1    0.05    0.02
  11   0   1    0.04    0.02
  11   0   1    0.01    0.02
  11   0  -1    0.03    0.02
 -12   0   1    0.00    0.03
 -12   0   1    0.06    0.04
 -12   0  -1    0.16    0.04
 -12   0  -1    0.04    0.03
  12   0   1    0.01    0.02
 -12   0   1   -0.02    0.03
 -12   0  -1    0.05    0.03
 -12   0   1    0.04    0.03
  12   0  -1    0.02    0.02
 -12   0  -1    0.06    0.03
 -13   0  -1    0.00    0.03
 -13   0  -1    0.06    0.03
 -13   0   1    0.09    0.03
 -13   0   1    0.02    0.02
 -13   0   1    0.07    0.03
 -13   0  -1    0.01    0.03
  13   0  -1    0.01    0.02
  13   0   1    0.07    0.02
 -13   0  -1    0.05    0.03
 -13   0   1    0.04    0.03
 -14   0   1    0.04    0.04
 -14   0  -1   -0.03    0.03
 -14   0  -1    0.03    0.03
 -14   0   1    0.05    0.03
 -14   0   1    0.04    0.03
 -14   0  -1    0.02    0.03
  14   0  -1    0.02    0.02
  14   0   1    0.01    0.02
 -14   0   1    0.02    0.02
  15   0  -1    0.03    0.02
 -15   0   1    0.00    0.03
 -15   0  -1    0.04    0.02
 -15   0  -1    0.04    0.03
 -15   0   1    0.03    0.03
  15   0   1    0.03    0.02
 -15   0  -1    0.08    0.03
 -16   0  -1    0.03    0.03
 -16   0  -1    0.05    0.02
 -16   0   1    0.02    0.02
   0   1  -1    0.03    0.01
   0  -1   1    0.04    0.01
   1  -1   1   40.50    2.01
  -1   1   1   39.31    2.42
   1   1  -1   39.72    2.00
   1  -1   1   39.32    2.00
   1  -1  -1   39.12    2.01
  -1   1  -1   39.65    2.01
   1   1   1   41.19    1.99
  -1  -1   1   38.71    2.01
  -1   1  -1   40.45    2.00
  -2   1   1    3.95    0.21
  -2  -1  -1    4.04    0.23
   2  -1   1    4.37    0.21
   2  -1   1    4.19    0.21
   2   1  -1    4.08    0.22
  -2   1  -1    4.04    0.21
  -2  -1   1    3.96    0.22
   2   1   1    4.09    0.23
   2   1   1    4.09    0.22
  -2   1  -1    3.87    0.21
   3   1  -1   62.45    3.12
   3   1  -1   63.95    3.11
   3  -1   1   63.62    3.13
  -3  -1  -1   62.80    3.13
   3  -1   1   65.10    3.12
  -3   1   1   61.35    3.14
   3   1   1   63.70    3.13
  -3   1  -1   61.68    3.16
  -3  -1   1   61.61    3.12
   3   1   1   58.92    3.12
   3   1   1   65.07    3.12
  -3  -1   1   60.84    3.13
  -4  -1  -1   10.91    0.57
   4   1  -1   11.08    0.55
   4   1  -1   11.17    0.54
   4  -1   1   10.14    0.53
  -4   1   1   10.70    0.55
   4   1   1   11.02    0.55
   4   1   1   11.03    0.54
  -4  -1   1   10.99    0.57
  -4   1  -1   10.69    0.55
   4  -1  -1    9.42    0.53
   4  -1  -1   10.42    0.53
   5  -1   1    3.25    0.17
   5   1  -1    3.33    0.19
   5   1  -1    3.32    0.18
  -5   1   1    3.30    0.18
  -5   1  -1    3.33    0.18
   5  -1  -1    3.26    0.17
   5   1   1    3.34    0.19
   5   1   1    3.24    0.18
   5  -1  -1    2.78    0.17
   6   1  -1   13.93    0.70
   6  -1   1   13.49    0.69
   6   1   1   13.79    0.70
   6  -1  -1   13.78    0.69
   7  -1   1   11.36    0.58
   7   1  -1   11.26    0.59
   7   1   1   11.42    0.59
   7  -1  -1   11.41    0.58
   8  -1   1   16.19    0.79
   8   1  -1   15.71    0.79
   8   1   1   15.65    0.80
   8  -1  -1   16.20    0.78
   8   1   1   13.26    0.77
   9   1  -1   25.87    1.29
   9   1  -1   23.61    1.27
   9  -1   1   26.82    1.29
   9   1   1   26.33    1.30
   9  -1  -1   25.92    1.28
   9   1   1   23.96    1.27
  10  -1   1   26.31    1.33
  10   1  -1   25.95    1.34
  10   1  -1   26.35    1.32
  10  -1  -1   26.79    1.33
  10   1   1   25.84    1.32
  10   1   1   26.53    1.35
  11   1  -1    4.66    0.25
  11  -1   1    4.59    0.26
  11   1  -1    4.54    0.27
  11  -1   1    4.40    0.24
  11  -1  -1    4.56    0.26
  11   1   1    4.67    0.25
  11   1   1    4.48    0.27
  12   1  -1    1.30    0.09
 -12  -1  -1    1.17    0.10
 -12   1   1    1.00    0.09
 -12  -1  -1    1.22    0.10
 -12  -1  -1    1.13    0.09
 -12  -1  -1    1.37    0.11
 -12  -1  -1    1.32    0.10
  12  -1   1    1.26    0.08
 -12   1   1    1.17    0.10
 -12   1   1    1.29    0.10
 -12  -1   1    1.15    0.10
 -12   1  -1    1.18    0.10
 -12   1  -1    1.12    0.10
 -12   1  -1    1.08    0.10
 -12   1  -1    1.18    0.10
 -12  -1   1    1.23    0.11
 -12  -1   1    1.26    0.10
 -12  -1   1    1.15    0.10
  12  -1  -1    1.31    0.08
  12   1   1    1.31    0.09
 -13  -1  -1    0.19    0.04
 -13   1   1    0.10    0.04
  13  -1   1    0.20    0.03
 -13   1   1    0.16    0.04
  13   1  -1    0.23    0.04
 -13  -1  -1    0.21    0.05
 -13   1   1    0.07    0.03
 -13  -1  -1    0.16    0.04
 -13  -1  -1    0.06    0.03
 -13   1  -1    0.14    0.04
  13  -1  -1    0.14    0.03
  13   1   1    0.22    0.03
 -13  -1   1    0.13    0.03
 -13   1  -1    0.16    0.03
 -13  -1   1    0.10    0.03
 -13   1  -1    0.12    0.04
 -13  -1   1    0.13    0.03
 -13  -1   1    0.17    0.05
  13   1   1    0.12    0.03
  14   1  -1    0.24    0.03
 -14   1   1    0.16    0.03
 -14   1   1    0.19    0.04
  14  -1   1    0.18    0.03
  14   1  -1    0.21    0.03
 -14  -1  -1    0.14    0.04
 -14  -1  -1    0.23    0.05
 -14  -1  -1    0.19    0.04
  14   1   1    0.23    0.03
 -14  -1   1    0.28    0.04
  14  -1  -1    0.18    0.03
 -14  -1   1    0.18    0.04
 -14   1  -1    0.14    0.04
 -14   1  -1    0.16    0.03
 -14  -1   1    0.14    0.04
  14   1   1    0.17    0.03
 -14   1  -1    0.15    0.04
 -14  -1   1    0.16    0.04
 -15   1   1    6.91    0.38
 -15   1   1    7.07    0.38
 -15  -1  -1    7.89    0.39
 -15  -1  -1    7.77    0.39
 -15  -1  -1    7.51    0.39
  15   1  -1    6.50    0.37
 -15   1  -1    7.53    0.39
  15   1   1    6.34    0.37
 -15  -1   1    7.57    0.39
 -15  -1   1    7.21    0.39
 -15   1  -1    6.60    0.38
 -15  -1   1    7.19    0.39
 -16   1   1   10.37    0.58
 -16  -1  -1   12.09    0.59
 -16  -1  -1   11.90    0.59
 -16  -1   1   11.14    0.59
 -16   1  -1   10.98    0.58
   0  -2   1   99.47    5.02
   0  -2   1   98.72    5.71
   0   2  -1  101.35    5.03
   0   2   1  100.86    5.07
   0  -2  -1   99.52    5.06
   1   2  -1    0.32    0.03
   1  -2   1    0.33    0.03
  -1  -2  -1    0.36    0.04
  -1   2   1    0.44    0.03
   1  -2   1    0.39    0.03
  -1  -2   1    0.30    0.04
  -1   2  -1    0.35    0.03
  -1  -2   1    0.45    0.05
   2  -2   1    8.40    0.41
  -2   2   1    8.10    0.42
   2   2  -1    8.29    0.43
   2  -2   1    8.15    0.41
   2  -2   1    8.39    0.41
   2   2   1    8.27    0.43
  -2   2  -1    7.97    0.41
  -2  -2   1    7.82    0.43
   2   2   1    8.35    0.44
   3   2  -1    0.44    0.05
   3   2  -1    0.46    0.04
  -3   2   1    0.46    0.03
  -3   2   1    0.48    0.03
  -3  -2  -1    0.47    0.06
  -3  -2   1    0.44    0.05
   3   2   1    0.46    0.04
  -3  -2   1    0.34    0.05
   3   2   1    0.40    0.05
   3   2   1    0.48    0.05
  -4   2   1  358.34   20.28
   4   2  -1  408.10   19.82
   4   2  -1  416.71   19.91
   4   2   1  405.97   19.92
   4   2   1  403.29   19.83
   5   2  -1   52.01    2.65
   5  -2   1   51.00    2.62
   5   2  -1   54.38    2.63
   5   2   1   53.59    2.63
   5   2   1   53.17    2.65
   6  -2   1   24.56    1.23
   6   2  -1   26.09    1.25
   6  -2  -1   23.04    1.23
   6   2   1   24.90    1.25
   6  -2  -1   25.23    1.23
   7   2  -1    0.19    0.04
   7  -2   1    0.22    0.02
   7  -2  -1    0.23    0.02
   7   2   1    0.22    0.04
   8  -2   1  151.87    7.24
   8   2  -1  132.56    7.20
   8   2  -1  144.92    7.21
   8   2   1  152.56    7.21
   8  -2  -1  155.71    7.25
   8   2   1  133.07    7.19
   9   2  -1   16.73    0.86
   9   2  -1   17.15    0.88
   9  -2   1   17.41    0.86
   9   2   1   17.43    0.88
   9   2   1   15.98    0.85
   9  -2  -1   16.98    0.86
  10   2  -1    6.87    0.39
  10   2  -1    6.99    0.36
  10  -2   1    6.77    0.37
  10   2   1    6.95    0.39
  10  -2  -1    6.79    0.36
  10   2   1    6.83    0.36
  11   2  -1    3.87    0.24
  11  -2   1    3.75    0.22
  11   2  -1    4.14    0.22
  11  -2  -1    3.77    0.22
  11   2   1    4.16    0.22
  11   2   1    3.65    0.24
 -12  -2  -1   31.38    1.71
 -12   2   1   30.65    1.70
  12   2  -1   35.11    1.70
 -12  -2  -1   34.95    1.72
 -12   2   1   31.72    1.70
 -12   2   1   32.82    1.71
  12   2  -1   38.14    1.71
 -12  -2  -1   35.27    1.71
 -12  -2  -1   33.36    1.71
 -12  -2  -1   33.97    1.71
 -12   2  -1   34.52    1.71
 -12  -2   1   33.56    1.71
 -12  -2   1   35.20    1.72
  12   2   1   37.19    1.70
  12   2   1   35.26    1.69
 -12  -2   1   33.77    1.71
 -12   2  -1   33.53    1.70
 -12   2  -1   31.90    1.70
 -12  -2   1   32.76    1.71
 -12   2  -1   31.33    1.70
  13   2  -1   10.37    0.52
 -13   2   1    9.51    0.52
 -13  -2  -1   10.37    0.53
 -13  -2  -1   10.21    0.54
  13  -2   1    9.40    0.51
  13   2  -1    9.94    0.52
 -13  -2  -1   10.37    0.54
 -13  -2  -1   10.46    0.53
 -13   2   1    9.85    0.52
 -13  -2  -1    9.55    0.53
 -13   2   1    9.54    0.53
  13   2   1   10.25    0.52
 -13   2  -1   10.20    0.53
 -13  -2   1   10.19    0.53
 -13  -2   1   10.43    0.53
 -13  -2   1   10.48    0.54
 -13   2  -1    9.63    0.52
 -13  -2   1   10.46    0.54
  13  -2  -1    9.21    0.51
  13   2   1    9.91    0.51
 -13   2  -1    9.11    0.52
 -14  -2  -1    7.05    0.38
  14   2  -1    6.50    0.36
 -14  -2  -1    7.44    0.38
  14  -2   1    6.01    0.35
 -14  -2  -1    7.08    0.37
  14   2  -1    6.50    0.36
 -14   2   1    6.51    0.37
 -14   2   1    6.54    0.37
 -14  -2   1    7.19    0.38
  14   2   1    6.83    0.36
  14  -2  -1    5.73    0.35
 -14  -2   1    7.21    0.37
  14   2   1    6.57    0.36
 -14  -2   1    7.46    0.38
 -14   2  -1    6.91    0.37
 -14  -2   1    7.06    0.37
 -14   2  -1    7.07    0.37
 -15  -2  -1    2.86    0.17
 -15   2   1    2.57    0.16
 -15  -2  -1    2.83    0.17
 -15  -2  -1    2.91    0.17
  15   2  -1    2.43    0.15
 -15   2  -1    2.70    0.16
 -15  -2   1    2.77    0.17
 -15  -2   1    2.85    0.17
 -15  -2   1    2.94    0.17
  15   2   1    2.47    0.15
 -16  -2  -1   19.29    0.97
 -16  -2  -1   20.90    0.97
 -16  -2   1   17.93    0.97
 -16   2  -1   16.18    0.96
 -16  -2   1   20.38    0.97
 -16  -2   1   19.81    0.97
   0  -3   1    0.03    0.02
   0  -3  -1    0.04    0.02
   0  -3   1    0.07    0.02
   0   3   1    0.03    0.02
   0   3   1    0.04    0.03
   0   3  -1    0.05    0.02
  -1  -3  -1   10.04    0.54
   1  -3   1   10.20    0.52
   1  -3   1   10.35    0.52
   1   3  -1   10.25    0.52
  -1   3   1   10.02    0.52
  -1  -3   1    9.57    0.52
   1   3   1   10.19    0.52
  -1  -3   1    9.94    0.53
   1  -3  -1    9.94    0.52
   1   3   1   10.36    0.54
  -1   3  -1    9.77    0.52
  -2  -3  -1   93.80    4.91
  -2  -3  -1   87.60    4.90
   2  -3   1  102.37    4.92
   2  -3   1   99.03    4.91
   2   3  -1  102.34    4.94
  -2   3   1  100.46    4.92
   2  -3   1  103.44    4.90
  -2   3   1   98.73    4.91
  -2  -3   1   96.21    4.92
   2   3   1  103.23    4.97
   2  -3  -1   97.04    5.58
  -2   3  -1   97.45    5.42
   2   3   1  101.79    5.89
  -2  -3   1   90.82    4.87
  -2  -3   1   95.16    4.88
   3   3  -1    2.42    0.15
  -3   3   1    2.34    0.12
  -3   3   1    2.25    0.12
   3   3  -1    2.26    0.13
  -3  -3   1    1.95    0.14
  -3   3  -1    2.19    0.12
   3   3   1    2.24    0.16
   3   3   1    2.20    0.13
   3   3   1    2.31    0.15
  -4   3   1    0.16    0.01
   4   3  -1    0.16    0.04
   4   3   1    0.16    0.04
   4   3   1    0.17    0.03
   5   3  -1   88.04    4.54
   5   3  -1   95.80    4.52
   5   3   1   87.12    4.54
   5   3   1   92.90    4.52
   6  -3   1   20.58    1.06
   6   3  -1   21.85    1.09
   6   3   1   21.69    1.09
   7  -3   1   11.91    0.62
   7   3  -1   12.52    0.64
   7  -3  -1   12.33    0.61
   7   3   1   12.37    0.65
   8   3  -1    9.15    0.50
   8  -3   1    9.77    0.49
   8   3  -1    9.92    0.52
   8   3   1    8.89    0.50
   8   3   1   10.18    0.53
   8  -3  -1   10.31    0.49
   9   3  -1    2.92    0.16
   9   3  -1    2.83    0.19
   9  -3   1    2.78    0.16
   9   3   1    2.90    0.19
   9   3   1    2.89    0.16
   9  -3  -1    2.86    0.16
  10   3  -1    0.12    0.03
  10  -3   1    0.18    0.03
  10   3  -1    0.08    0.04
  10   3   1    0.10    0.04
  10   3   1    0.17    0.03
  10   3   1    0.13    0.03
  10  -3  -1    0.12    0.02
  11   3  -1   35.66    1.65
  11  -3   1   30.75    1.64
  11   3  -1   31.75    1.64
  11   3   1   31.95    1.64
  11   3   1   32.14    1.68
  11   3   1   34.50    1.65
  12   3  -1   17.80    0.90
 -12  -3  -1   17.99    0.92
 -12  -3  -1   17.53    0.92
 -12   3   1   16.20    0.90
 -12   3   1   15.77    0.90
  12   3  -1   19.56    0.91
 -12  -3  -1   18.45    0.91
 -12  -3  -1   17.51    0.92
 -12  -3  -1   17.77    0.92
  12   3   1   19.58    0.91
 -12   3  -1   17.43    0.91
 -12  -3   1   17.87    0.92
 -12  -3   1   17.98    0.92
 -12  -3   1   17.30    0.92
 -12   3  -1   16.21    0.90
 -12  -3   1   18.17    0.91
  12   3   1   17.92    0.90
 -13  -3  -1   23.66    1.25
 -13  -3  -1   24.87    1.25
 -13   3   1   22.33    1.24
 -13  -3  -1   25.20    1.25
 -13   3   1   22.59    1.24
  13   3  -1   24.86    1.24
 -13  -3  -1   25.90    1.26
 -13  -3  -1   24.57    1.25
  13   3  -1   25.10    1.23
 -13  -3   1   24.18    1.25
 -13  -3   1   24.37    1.25
 -13   3  -1   22.88    1.24
  13   3   1   25.11    1.24
 -13  -3   1   25.94    1.26
 -13  -3   1   25.57    1.26
  13   3   1   24.84    1.23
 -13   3  -1   24.03    1.24
  14   3  -1    8.85    0.49
  14   3  -1    9.17    0.49
 -14   3   1    8.67    0.49
 -14  -3  -1   10.03    0.51
 -14  -3  -1    9.34    0.50
 -14  -3  -1    8.91    0.50
 -14  -3  -1    9.98    0.51
 -14  -3   1    9.91    0.51
 -14  -3   1   10.46    0.51
 -14   3  -1    9.18    0.50
 -14  -3   1    9.97    0.50
  14   3   1    9.26    0.49
 -14  -3   1    9.39    0.50
  14   3   1    8.69    0.49
 -15  -3  -1    1.49    0.11
 -15  -3  -1    1.27    0.10
  15   3  -1    1.57    0.10
 -15  -3  -1    1.65    0.11
 -15  -3   1    1.37    0.11
 -15  -3   1    1.66    0.12
 -15   3  -1    1.42    0.10
  15   3   1    1.54    0.10
 -15  -3   1    1.39    0.10
 -16  -3  -1    2.07    0.13
 -16  -3  -1    1.90    0.13
 -16  -3   1    2.08    0.13
 -16   3  -1    1.84    0.12
 -16  -3   1    1.97    0.13
 -16  -3   1    2.07    0.14
   0  -4   1   53.52    2.68
   0  -4   1   51.20    2.67
   0   4   1   54.98    2.68
   0  -4   1   53.50    2.69
   0   4   1   56.88    2.69
   0   4  -1   53.31    2.68
   0  -4  -1   51.39    2.66
   0  -4  -1   53.56    2.69
  -1   4   1   97.03    4.79
  -1  -4  -1   83.52    4.79
   1  -4   1   98.51    4.86
  -1  -4  -1  100.62    4.83
   1  -4   1  102.29    4.86
  -1  -4  -1   93.29    4.78
   1  -4   1   95.17    4.78
  -1   4   1  101.16    4.85
   1   4  -1  100.37    4.77
   1   4  -1   87.42    4.79
   1   4   1  104.79    4.84
  -1  -4   1   94.93    4.76
  -1  -4   1   87.16    4.80
  -1   4  -1   98.11    4.83
   1  -4  -1   94.65    4.80
   1   4   1   89.01    4.77
   1   4   1   99.48    4.80
  -1  -4   1   96.28    4.82
  -1  -4   1   94.45    4.77
   1  -4  -1   99.43    4.86
  -2  -4  -1    2.64    0.18
   2  -4   1    2.70    0.15
  -2  -4  -1    2.71    0.15
   2  -4   1    2.91    0.16
  -2   4   1    2.72    0.16
  -2   4   1    2.81    0.16
  -2  -4  -1    2.62    0.16
   2   4  -1    2.66    0.15
  -2  -4   1    2.65    0.18
  -2  -4   1    2.68    0.17
  -2   4  -1    2.74    0.16
   2   4   1    2.58    0.15
  -2  -4   1    2.69    0.16
  -2  -4   1    2.84    0.15
   2   4   1    2.85    0.19
   2   4   1    2.87    0.17
   2  -4  -1    2.65    0.16
   2  -4  -1    2.64    0.15
   3   4  -1   14.07    0.75
  -3  -4  -1   14.37    0.76
  -3   4   1   15.13    0.75
   3   4  -1   15.23    0.76
  -3  -4  -1   15.24    0.75
   3   4  -1   15.65    0.78
  -3   4   1   14.59    0.76
   3   4   1   15.69    0.78
  -3  -4   1   15.02    0.78
   3   4   1   15.48    0.80
   3  -4  -1   14.33    0.75
  -3  -4   1   14.47    0.76
   3   4   1   15.12    0.76
  -3  -4   1   14.59    0.75
   3   4   1   14.39    0.76
  -3   4  -1   14.65    0.75
   4   4  -1    1.79    0.13
   4   4  -1    1.78    0.11
  -4  -4  -1    1.76    0.12
   4   4  -1    1.65    0.11
   4   4   1    1.83    0.12
   4   4   1    1.67    0.11
   4  -4  -1    1.71    0.09
  -4  -4   1    1.68    0.12
   5   4  -1    8.88    0.52
   5   4  -1    9.82    0.50
   5   4   1    9.89    0.50
   5   4   1    9.02    0.52
   6   4   1    0.37    0.05
   7  -4   1    8.49    0.43
   7   4  -1    8.95    0.47
   7   4  -1    8.34    0.44
   7   4   1    9.12    0.47
   7   4   1    8.18    0.44
   8   4  -1   10.46    0.55
   8   4  -1   10.01    0.52
   8  -4   1    9.94    0.51
   8  -4  -1   10.22    0.51
   8   4   1   10.53    0.55
   8   4   1    9.61    0.52
   9   4  -1   19.70    1.03
   9   4  -1   19.81    1.00
   9  -4   1   19.80    0.99
   9   4   1   19.56    1.00
   9   4   1   20.24    1.04
   9  -4  -1   19.80    0.99
  10   4  -1    0.47    0.05
  10  -4   1    0.45    0.03
  10   4  -1    0.41    0.07
  10   4  -1    0.47    0.05
  10   4   1    0.43    0.04
  10   4   1    0.38    0.07
  10   4   1    0.35    0.05
  11   4  -1    0.34    0.04
 -11  -4  -1    0.51    0.08
  11   4  -1    0.43    0.05
  11   4  -1    0.41    0.07
 -11  -4  -1    0.41    0.06
 -11  -4   1    0.49    0.07
  11   4   1    0.50    0.05
  11   4   1    0.39    0.06
  11   4   1    0.43    0.05
 -11  -4   1    0.38    0.06
 -11  -4   1    0.45    0.07
 -12  -4  -1    1.24    0.10
 -12  -4  -1    1.07    0.10
  12   4  -1    1.20    0.09
 -12  -4  -1    1.17    0.11
 -12  -4  -1    1.15    0.10
  12   4  -1    1.23    0.09
 -12  -4  -1    1.05    0.10
 -12   4  -1    1.08    0.09
  12   4   1    1.26    0.09
 -12  -4   1    1.15    0.11
  12   4   1    1.29    0.09
 -12  -4   1    1.10    0.10
 -12  -4   1    1.23    0.11
 -12  -4   1    1.03    0.09
 -12  -4   1    1.06    0.10
 -13  -4  -1    7.71    0.40
  13   4  -1    7.23    0.40
  13   4  -1    7.09    0.39
 -13  -4  -1    7.26    0.41
 -13  -4  -1    7.38    0.40
 -13  -4  -1    7.60    0.41
 -13  -4  -1    7.37    0.41
  13   4   1    7.46    0.40
 -13  -4   1    7.52    0.41
  13   4   1    7.34    0.39
 -13  -4   1    7.52    0.40
 -13  -4   1    7.38    0.41
 -13  -4   1    7.00    0.40
 -13   4  -1    7.01    0.40
 -14  -4  -1    0.22    0.04
 -14  -4  -1    0.20    0.04
 -14  -4  -1    0.16    0.05
 -14  -4  -1    0.24    0.05
  14   4  -1    0.21    0.03
  14   4  -1    0.16    0.04
  14   4   1    0.24    0.04
 -14  -4   1    0.11    0.05
 -14  -4   1    0.20    0.04
 -14   4  -1    0.20    0.04
 -14  -4   1    0.18    0.05
  14   4   1    0.30    0.04
 -14  -4   1    0.23    0.05
 -15  -4  -1    4.43    0.24
 -15  -4  -1    4.27    0.24
  15   4  -1    3.76    0.22
 -15  -4  -1    4.10    0.23
 -15  -4   1    4.00    0.23
 -15  -4   1    4.12    0.24
 -15   4  -1    3.69    0.22
 -15  -4   1    4.28    0.24
  15   4   1    3.67    0.22
 -16  -4  -1    0.34    0.05
 -16  -4  -1    0.36    0.05
 -16  -4   1    0.27    0.04
 -16  -4   1    0.44    0.05
 -16  -4   1    0.30    0.04
   0   5   1    0.03    0.02
   0  -5   1    0.07    0.02
   0   5   1    0.01    0.02
   0  -5  -1    0.06    0.02
   0  -5   1    0.05    0.03
   0  -5   1    0.03    0.02
  -1  -5  -1   90.09    4.44
   1  -5   1   90.76    4.46
  -1   5   1   93.10    4.46
   1   5  -1   90.09    4.45
   1  -5   1   91.35    4.45
   1   5  -1   87.66    4.47
  -1   5   1   89.22    4.44
  -1  -5  -1   81.84    4.45
   1  -5   1   93.24    4.44
  -1  -5  -1   88.50    4.47
   1  -5  -1   86.90    4.45
   1   5   1   85.15    4.46
  -1  -5   1   87.11    4.47
   1   5   1   95.28    4.48
   1  -5  -1   90.77    4.45
   1   5   1   91.02    4.45
  -1  -5   1   86.88    4.47
  -1  -5   1   90.90    4.44
  -1   5  -1   87.78    4.44
  -1  -5   1   86.48    4.45
  -2  -5  -1   51.05    2.64
  -2   5   1   53.07    2.64
   2  -5   1   53.34    2.63
   2   5  -1   53.73    2.66
   2   5  -1   50.54    2.63
  -2  -5  -1   54.28    2.65
  -2   5   1   53.15    2.66
   2  -5   1   53.53    2.65
  -2  -5   1   54.03    2.64
  -2  -5   1   53.25    2.65
   2  -5  -1   53.55    2.63
  -2   5  -1   51.60    2.64
  -2  -5   1   49.94    2.66
   2   5   1   53.83    2.66
   2  -5  -1   52.57    2.65
   2   5   1   55.15    2.69
   2   5   1   52.49    2.63
   3   5  -1    2.26    0.14
  -3   5   1    2.16    0.14
   3   5  -1    2.39    0.16
   3  -5   1    2.43    0.13
   3  -5   1    2.35    0.13
   3   5  -1    2.35    0.14
  -3  -5  -1    2.30    0.14
  -3  -5  -1    2.41    0.15
  -3  -5   1    2.12    0.16
   3   5   1    2.30    0.16
  -3   5  -1    2.20    0.14
   3   5   1    2.15    0.14
   3  -5  -1    2.50    0.13
   3   5   1    2.25    0.14
  -3  -5   1    2.34    0.14
   3   5   1    2.53    0.18
   4   5  -1    1.72    0.13
   4   5  -1    1.70    0.11
   4   5  -1    1.69    0.11
  -4  -5  -1    1.69    0.12
  -4  -5   1    1.67    0.12
   4   5   1    1.69    0.13
   4   5   1    1.74    0.12
  -4  -5   1    1.57    0.10
   4   5   1    1.75    0.11
   5   5  -1   15.90    0.80
   5   5  -1   15.03    0.85
   5   5  -1   15.24    0.80
   5   5   1   14.82    0.83
   5   5   1   16.36    0.80
   5   5   1   15.34    0.80
   6   5  -1   76.15    3.83
   6   5   1   77.19    3.83
   7   5  -1   22.70    1.13
   7   5  -1   20.92    1.10
   7   5   1   23.08    1.13
   7   5   1   21.05    1.10
   8  -5   1    0.05    0.01
   8   5  -1    0.07    0.02
   8   5  -1    0.04    0.03
   8   5   1    0.03    0.02
   8   5   1    0.04    0.03
   9   5  -1    6.56    0.37
   9   5  -1    5.91    0.33
   9   5  -1    6.60    0.34
   9   5   1    6.27    0.37
   9   5   1    6.37    0.34
   9   5   1    5.85    0.33
  10   5  -1    5.00    0.33
  10   5  -1    5.47    0.29
  10   5  -1    5.66    0.30
  10   5   1    5.62    0.30
  10   5   1    5.56    0.29
  10   5   1    4.95    0.33
  11   5  -1    2.75    0.16
  11   5  -1    3.03    0.17
 -11  -5  -1    2.72    0.18
 -11  -5  -1    2.76    0.17
 -11  -5  -1    2.61    0.18
 -11  -5  -1    2.89    0.18
 -11  -5  -1    2.56    0.18
 -11  -5   1    2.76    0.17
  11   5   1    2.81    0.16
 -11   5  -1    2.51    0.17
 -11  -5   1    2.80    0.18
 -11  -5   1    2.64    0.18
  11   5   1    3.06    0.17
 -11  -5   1    2.62    0.18
 -11  -5   1    2.69    0.18
  12   5  -1    8.55    0.44
 -12  -5  -1    8.22    0.44
 -12  -5  -1    7.83    0.45
  12   5  -1    8.21    0.43
 -12  -5  -1    8.06    0.45
 -12  -5  -1    8.24    0.44
 -12  -5  -1    7.94    0.45
  12   5   1    8.65    0.43
 -12   5  -1    7.86    0.44
 -12  -5   1    8.06    0.45
 -12  -5   1    8.04    0.45
 -12  -5   1    8.21    0.46
 -12  -5   1    8.01    0.45
 -12  -5   1    8.08    0.44
  12   5   1    8.73    0.44
  13   5  -1    2.64    0.16
 -13  -5  -1    2.82    0.19
 -13  -5  -1    2.74    0.19
  13   5  -1    2.75    0.17
 -13  -5  -1    3.09    0.19
 -13  -5  -1    3.08    0.18
  13   5   1    2.74    0.17
 -13  -5   1    2.88    0.18
 -13  -5   1    3.01    0.19
 -13  -5   1    2.82    0.18
 -13  -5   1    2.93    0.18
 -13   5  -1    2.57    0.17
  13   5   1    2.56    0.16
 -13  -5   1    2.88    0.20
 -14  -5  -1    6.59    0.35
 -14  -5  -1    6.39    0.35
  14   5  -1    6.06    0.33
  14   5  -1    5.89    0.34
 -14  -5  -1    6.28    0.34
 -14  -5  -1    6.62    0.35
 -14  -5   1    6.94    0.36
  14   5   1    6.18    0.33
  14   5   1    5.80    0.34
 -14  -5   1    7.00    0.36
 -14  -5   1    6.19    0.35
 -14   5  -1    5.52    0.33
 -15  -5  -1    2.99    0.18
 -15  -5  -1    3.11    0.19
 -15  -5  -1    3.17    0.18
 -15  -5  -1    3.08    0.18
  15   5  -1    2.61    0.16
 -15  -5   1    3.11    0.19
  15   5   1    2.69    0.16
 -15   5  -1    2.49    0.17
 -15  -5   1    3.12    0.18
 -15  -5   1    3.01    0.18
 -16  -5  -1    1.34    0.09
 -16  -5  -1    1.36    0.10
 -16  -5   1    1.26    0.09
 -16  -5   1    1.14    0.09
 -16  -5   1    1.18    0.09
   0   6   1   92.00    4.34
   0  -6   1   91.10    4.30
   0  -6  -1   93.11    4.30
   0   6   1   86.03    4.31
   0  -6  -1   84.74    4.33
   0  -6   1   77.75    4.29
   0   6  -1   85.39    4.31
   0  -6  -1   81.61    4.31
   0  -6   1   85.46    4.33
   1  -6   1   64.34    3.05
   1   6  -1   60.10    3.07
  -1  -6  -1   63.41    3.05
   1  -6   1   57.52    3.07
   1   6  -1   63.31    3.05
  -1   6   1   62.07    3.08
  -1  -6  -1   58.87    3.04
   1   6   1   61.65    3.09
   1  -6  -1   63.10    3.05
  -1  -6   1   62.86    3.05
   1  -6  -1   56.24    3.07
   1   6   1   61.01    3.07
   1   6   1   60.96    3.03
  -1  -6   1   59.49    3.04
   2   6  -1    1.23    0.11
  -2  -6  -1    1.29    0.10
   2   6  -1    1.20    0.08
   2  -6   1    1.28    0.09
  -2  -6  -1    1.30    0.09
  -2   6   1    1.15    0.10
  -2  -6   1    1.29    0.09
   2   6   1    1.24    0.08
   2   6   1    1.16    0.11
   2  -6  -1    1.31    0.09
   2   6   1    1.25    0.12
  -2  -6   1    1.28    0.10
  -3  -6  -1   12.30    0.65
   3  -6   1   13.32    0.66
   3   6  -1   11.53    0.66
  -3  -6  -1   13.40    0.67
   3   6  -1   12.52    0.69
  -3  -6  -1   13.40    0.68
   3  -6   1   11.78    0.66
   3   6  -1   12.91    0.66
  -3  -6   1   13.47    0.68
  -3  -6   1   13.03    0.66
   3   6   1   13.17    0.72
  -3  -6   1   13.30    0.66
   3   6   1   12.26    0.67
   3   6   1   12.37    0.70
   3  -6  -1   13.65    0.66
   3   6   1   13.21    0.66
  -4  -6  -1   50.92    2.52
   4   6  -1   48.67    2.51
  -4  -6  -1   47.58    2.49
   4   6  -1   52.24    2.51
  -4  -6  -1   53.11    2.50
   4   6  -1   49.20    2.54
   4  -6  -1   49.02    2.49
   4   6   1   49.31    2.51
  -4  -6   1   50.78    2.49
  -4  -6   1   50.94    2.52
   4   6   1   48.81    2.54
  -4  -6   1   47.47    2.49
   4   6   1   53.15    2.51
  -5  -6  -1    0.86    0.06
   5   6  -1    0.98    0.08
   5   6  -1    1.16    0.09
   5   6   1    1.03    0.08
   5   6   1    1.06    0.09
  -5  -6   1    0.85    0.06
   6   6  -1    0.20    0.04
   6   6  -1    0.21    0.04
   6   6   1    0.18    0.04
   6   6   1    0.29    0.05
   7   6  -1    0.48    0.05
   7   6  -1    0.56    0.07
   7   6   1    0.50    0.05
   7   6   1    0.51    0.07
   7   6   1    0.44    0.06
   8   6  -1   32.15    1.62
   8   6  -1   32.61    1.58
   8  -6   1   30.15    1.57
   8   6   1   31.52    1.58
   8   6   1   31.23    1.62
   9   6  -1    1.60    0.10
   9   6  -1    1.39    0.13
   9   6  -1    1.38    0.09
   9   6   1    1.52    0.13
   9   6   1    1.33    0.09
   9   6   1    1.53    0.10
  10   6  -1   14.04    0.71
  10   6  -1   13.93    0.70
  10   6   1   13.75    0.70
  10   6   1   14.18    0.71
  10   6   1   12.14    0.74
 -11  -6  -1    0.21    0.05
 -11  -6  -1    0.17    0.04
 -11  -6  -1    0.15    0.04
  11   6  -1    0.12    0.03
  11   6  -1    0.21    0.04
  11   6  -1    0.11    0.03
 -11  -6  -1    0.10    0.04
 -11  -6  -1    0.15    0.04
 -11   6  -1    0.10    0.03
 -11  -6   1    0.17    0.04
 -11  -6   1    0.10    0.03
  11   6   1    0.14    0.03
 -11  -6   1    0.14    0.05
 -11  -6   1    0.14    0.05
  11   6   1    0.13    0.03
 -11  -6   1    0.13    0.05
  12   6  -1    4.67    0.26
 -12  -6  -1    4.37    0.27
 -12  -6  -1    4.45    0.27
 -12  -6  -1    4.70    0.26
  12   6  -1    5.03    0.26
 -12  -6  -1    4.58    0.28
 -12  -6  -1    4.52    0.27
 -12  -6   1    4.41    0.28
  12   6   1    4.72    0.26
  12   6   1    5.06    0.26
 -12  -6   1    4.64    0.26
 -12  -6   1    4.26    0.27
 -12   6  -1    4.16    0.25
 -12  -6   1    4.44    0.27
 -12  -6   1    4.76    0.28
 -13  -6  -1    4.38    0.25
  13   6  -1    3.93    0.24
 -13  -6  -1    4.17    0.24
  13   6  -1    4.52    0.23
 -13  -6  -1    4.15    0.25
 -13  -6  -1    4.20    0.25
 -13  -6   1    3.85    0.24
  13   6   1    3.92    0.24
 -13  -6   1    4.39    0.26
 -13  -6   1    3.89    0.25
 -13  -6   1    4.31    0.25
 -13  -6   1    4.57    0.24
 -13   6  -1    3.71    0.23
  13   6   1    4.51    0.23
 -14  -6  -1    3.73    0.23
  14   6  -1    3.70    0.21
 -14  -6  -1    3.92    0.23
 -14  -6  -1    4.01    0.23
 -14  -6  -1    4.04    0.23
 -14  -6   1    3.74    0.23
 -14  -6   1    3.84    0.23
  14   6   1    3.81    0.21
 -14  -6   1    4.02    0.24
 -14  -6   1    3.55    0.23
 -15  -6  -1    1.05    0.08
 -15  -6  -1    1.03    0.08
 -15  -6  -1    1.07    0.09
  15   6  -1    0.88    0.07
 -15  -6  -1    1.02    0.08
  15   6   1    0.87    0.07
 -15  -6   1    1.06    0.09
 -15  -6   1    1.22    0.10
 -15  -6   1    1.09    0.10
 -16  -6  -1    1.19    0.09
 -16  -6  -1    1.36    0.09
 -16  -6   1    1.09    0.09
 -16  -6   1    1.35    0.09
   0  -7   1    0.06    0.02
   0  -7  -1    0.03    0.02
   0  -7   1    0.02    0.02
   0  -7  -1    0.07    0.02
   0   7   1    0.04    0.04
   1   7  -1   32.44    1.61
   1   7  -1   30.90    1.61
  -1   7   1   30.94    1.67
   1  -7   1   34.52    1.64
  -1  -7  -1   31.81    1.63
  -1  -7  -1   34.14    1.64
   1   7   1   31.12    1.68
   1   7   1   30.63    1.61
   1   7   1   30.73    1.61
   1  -7  -1   34.79    1.63
  -1  -7   1   31.74    1.63
  -1  -7   1   34.37    1.64
  -2  -7  -1    0.41    0.05
   2  -7   1    0.41    0.05
  -2  -7  -1    0.46    0.06
   2   7  -1    0.39    0.04
   2   7  -1    0.51    0.04
  -2  -7  -1    0.37    0.04
  -2  -7   1    0.36    0.04
  -2  -7   1    0.44    0.06
   2   7   1    0.58    0.09
   2   7   1    0.39    0.04
   2   7   1    0.53    0.04
  -3  -7  -1    3.98    0.24
   3   7  -1    3.57    0.21
  -3  -7  -1    3.64    0.21
  -3  -7  -1    4.12    0.23
   3   7  -1    4.09    0.22
   3  -7   1    3.69    0.22
   3   7   1    3.52    0.21
   3  -7  -1    3.93    0.22
   3   7   1    4.03    0.22
  -3  -7   1    3.93    0.24
  -3  -7   1    3.98    0.22
  -3  -7   1    3.62    0.21
  -4  -7  -1    6.45    0.35
   4   7  -1    6.29    0.33
   4   7  -1    5.61    0.32
  -4  -7  -1    6.27    0.32
  -4  -7  -1    5.63    0.32
  -4  -7   1    5.82    0.32
  -4  -7   1    6.39    0.35
   4   7   1    5.45    0.32
   4  -7  -1    5.59    0.32
   4   7   1    6.41    0.33
  -4  -7   1    5.93    0.32
   5   7  -1    1.31    0.10
   5   7  -1    1.50    0.09
  -5  -7  -1    1.19    0.11
   5   7   1    1.23    0.10
   5   7   1    1.17    0.09
  -5  -7   1    1.31    0.08
  -5  -7   1    1.21    0.11
   6   7  -1    0.36    0.04
   6   7  -1    0.43    0.06
   6   7   1    0.37    0.04
   7   7  -1   26.62    1.30
   7   7  -1   24.55    1.27
   7   7  -1   24.60    1.31
   7   7   1   23.88    1.31
   7   7   1   25.17    1.27
   7   7   1   26.72    1.30
   8   7  -1    0.20    0.03
   8   7  -1    0.10    0.03
   8   7  -1    0.17    0.05
   8  -7   1    0.17    0.02
   8   7  -1    0.13    0.05
   8   7   1    0.13    0.04
   8   7   1    0.25    0.05
   8   7   1    0.23    0.03
   8   7   1    0.16    0.03
   9   7  -1   14.82    0.75
   9   7  -1   14.31    0.80
   9   7  -1   15.33    0.76
   9   7   1   15.49    0.76
   9   7   1   13.94    0.80
   9   7   1   14.62    0.75
  10   7  -1    9.61    0.50
  10   7  -1    9.73    0.49
  10   7   1    9.60    0.50
  10   7   1    8.34    0.54
  10   7   1    9.78    0.49
 -11  -7  -1    2.66    0.18
 -11  -7  -1    2.52    0.18
  11   7  -1    2.37    0.16
 -11  -7  -1    2.55    0.16
 -11  -7  -1    2.98    0.18
  11   7  -1    2.64    0.17
 -11  -7  -1    2.77    0.17
  11   7  -1    2.59    0.16
 -11  -7   1    2.80    0.18
 -11  -7   1    2.58    0.16
  11   7   1    2.62    0.16
  11   7   1    2.51    0.16
 -11  -7   1    2.76    0.17
 -11  -7   1    2.67    0.18
 -11  -7   1    2.46    0.18
 -12  -7  -1    1.35    0.12
 -12  -7  -1    1.44    0.11
 -12  -7  -1    1.40    0.12
  12   7  -1    1.30    0.10
 -12  -7  -1    1.38    0.10
  12   7  -1    1.32    0.10
 -12  -7  -1    1.52    0.12
 -12  -7   1    1.34    0.11
  12   7   1    1.37    0.10
 -12  -7   1    1.41    0.12
 -12  -7   1    1.37    0.11
  12   7   1    1.37    0.10
 -12  -7   1    1.35    0.12
 -12  -7   1    1.41    0.12
  13   7  -1    0.38    0.05
 -13  -7  -1    0.42    0.06
  13   7  -1    0.49    0.05
 -13  -7  -1    0.59    0.08
 -13  -7  -1    0.49    0.07
 -13  -7  -1    0.51    0.07
 -13  -7   1    0.60    0.08
  13   7   1    0.45    0.05
 -13  -7   1    0.47    0.05
 -13  -7   1    0.65    0.08
  13   7   1    0.41    0.05
 -13  -7   1    0.40    0.06
 -13  -7   1    0.47    0.07
 -14  -7  -1    1.28    0.11
 -14  -7  -1    1.06    0.10
 -14  -7  -1    1.15    0.10
  14   7  -1    1.23    0.08
 -14  -7  -1    1.12    0.09
 -14  -7   1    1.07    0.11
 -14  -7   1    1.11    0.09
 -14  -7   1    1.05    0.10
  14   7   1    1.29    0.08
 -14  -7   1    1.32    0.12
 -15  -7  -1   15.60    0.81
 -15  -7  -1   16.25    0.81
 -15  -7  -1   15.11    0.81
 -15  -7  -1   15.69    0.82
 -15  -7   1   16.57    0.81
 -15  -7   1   16.08    0.82
 -15  -7   1   15.63    0.82
 -16  -7  -1    0.77    0.06
 -16  -7   1    0.93    0.07
 -16  -7   1    0.92    0.06
 -16  -7   1    0.80    0.07
   0  -8   1    2.01    0.13
   0  -8  -1    1.93    0.13
   0  -8   1    2.27    0.15
   0  -8  -1    2.14    0.14
   0   8   1    1.66    0.17
  -1  -8  -1    0.19    0.05
   1   8  -1    0.18    0.02
   1  -8   1    0.19    0.04
  -1  -8  -1    0.18    0.04
   1   8   1    0.17    0.06
  -1  -8   1    0.15    0.04
  -1  -8   1    0.25    0.04
   1   8   1    0.23    0.02
  -2  -8  -1    0.16    0.03
   2   8  -1    0.15    0.02
  -2  -8  -1    0.14    0.04
   2  -8   1    0.12    0.03
  -2  -8   1    0.12    0.03
   2   8   1    0.16    0.03
  -2  -8   1    0.12    0.04
   2   8   1    0.15    0.03
  -3  -8  -1   46.03    2.28
   3   8  -1   45.89    2.25
   3  -8   1   44.93    2.25
  -3  -8  -1   43.24    2.24
  -3  -8  -1   46.18    2.26
   3   8  -1   42.85    2.24
  -3  -8   1   46.69    2.26
   3  -8  -1   45.91    2.25
   3   8   1   45.59    2.25
   3   8   1   42.61    2.24
  -3  -8   1   45.63    2.28
  -3  -8   1   42.93    2.24
  -4  -8  -1   17.91    0.98
  -4  -8  -1   20.01    1.01
   4   8  -1   18.41    0.97
  -4  -8  -1   19.68    0.97
   4   8  -1   19.90    0.98
   4   8   1   19.83    0.98
   4   8   1   19.07    0.97
  -4  -8   1   19.46    1.01
  -4  -8   1   18.30    0.98
   4  -8  -1   18.49    0.97
   5   8  -1    1.34    0.10
   5   8  -1    1.65    0.11
  -5  -8  -1    1.38    0.12
  -5  -8  -1    1.50    0.10
  -5  -8   1    1.40    0.13
   5   8   1    1.63    0.11
   5   8   1    1.37    0.10
  -5  -8   1    1.41    0.10
   6   8  -1    1.79    0.12
   6   8  -1    1.74    0.13
   6   8   1    1.73    0.12
   6   8   1    1.79    0.13
   7   8  -1   12.80    0.69
   7   8   1   13.09    0.69
   8   8  -1    6.29    0.34
   8   8  -1    6.09    0.34
   8  -8   1    6.38    0.34
   8   8  -1    6.46    0.37
   8   8   1    6.12    0.33
   8   8   1    6.32    0.34
   8   8   1    6.86    0.38
   9   8  -1    1.69    0.12
   9   8  -1    1.83    0.11
   9   8  -1    1.53    0.14
   9   8   1    1.79    0.11
   9   8   1    1.59    0.11
   9   8   1    1.56    0.14
  10   8  -1    3.17    0.19
  10   8  -1    3.41    0.18
 -10  -8  -1    3.11    0.19
 -10  -8  -1    2.84    0.19
 -10  -8  -1    3.15    0.20
 -10  -8  -1    3.16    0.20
 -10  -8  -1    3.10    0.20
  10   8  -1    3.07    0.18
  10   8   1    2.99    0.19
  10   8   1    3.53    0.18
 -10  -8   1    3.05    0.21
 -10  -8   1    3.10    0.21
 -10  -8   1    3.04    0.20
 -10  -8   1    2.90    0.19
 -10  -8   1    2.93    0.19
  11   8  -1    8.74    0.49
 -11  -8  -1    9.24    0.50
 -11  -8  -1    8.32    0.48
 -11  -8  -1    9.07    0.50
 -11  -8  -1    8.93    0.49
  11   8  -1   10.07    0.48
  11   8  -1    8.70    0.48
 -11  -8  -1    9.86    0.51
 -11  -8   1    9.62    0.51
  11   8   1    8.83    0.49
 -11  -8   1    8.89    0.49
  11   8   1    9.80    0.48
 -11  -8   1    9.41    0.51
 -11  -8   1   10.01    0.50
 -11  -8   1    8.36    0.48
 -11  -8   1    9.05    0.50
 -12  -8  -1    4.80    0.28
 -12  -8  -1    4.50    0.28
  12   8  -1    4.22    0.26
  12   8  -1    4.90    0.26
 -12  -8  -1    4.66    0.27
 -12  -8  -1    4.94    0.29
 -12  -8   1    4.64    0.27
 -12  -8   1    4.94    0.29
 -12  -8   1    4.73    0.27
 -12  -8   1    4.75    0.29
  12   8   1    4.86    0.26
 -12  -8   1    4.77    0.28
 -13  -8  -1    0.37    0.06
 -13  -8  -1    0.40    0.06
 -13  -8  -1    0.32    0.05
 -13  -8  -1    0.35    0.06
  13   8  -1    0.31    0.04
 -13  -8   1    0.33    0.05
 -13  -8   1    0.35    0.07
 -13  -8   1    0.32    0.06
  13   8   1    0.30    0.04
 -13  -8   1    0.38    0.06
 -14  -8  -1    0.21    0.04
 -14  -8  -1    0.22    0.04
 -14  -8  -1    0.20    0.05
 -14  -8  -1    0.20    0.04
  14   8  -1    0.19    0.03
 -14  -8   1    0.20    0.04
 -14  -8   1    0.23    0.05
 -14  -8   1    0.16    0.04
  14   8   1    0.28    0.04
 -14  -8   1    0.21    0.04
 -15  -8  -1    0.21    0.03
 -15  -8  -1    0.24    0.04
 -15  -8  -1    0.27    0.04
 -15  -8  -1    0.33    0.04
 -15  -8   1    0.20    0.04
 -15  -8   1    0.31    0.04
   0  -9   1    0.03    0.03
   0  -9  -1    0.10    0.03
   0  -9  -1    0.03    0.03
   1  -9   1   16.23    0.82
  -1  -9  -1   15.66    0.83
  -1  -9  -1   15.98    0.82
   1   9  -1   14.76    0.78
  -1  -9   1   15.97    0.83
   1   9   1   14.92    0.78
   1  -9  -1   16.08    0.82
  -1  -9   1   15.62    0.81
  -2  -9  -1    7.27    0.41
  -2  -9  -1    7.82    0.44
   2   9  -1    7.61    0.40
  -2  -9  -1    8.04    0.43
   2  -9   1    8.20    0.43
   2   9  -1    7.49    0.40
  -2  -9   1    8.11    0.44
   2   9   1    7.63    0.40
   2  -9  -1    7.91    0.43
  -2  -9   1    7.08    0.41
  -2  -9   1    8.02    0.43
   3  -9   1   16.37    0.84
   3   9  -1   15.85    0.82
  -3  -9  -1   17.47    0.86
  -3  -9  -1   15.53    0.83
   3   9  -1   15.69    0.82
   3  -9   1   14.75    0.81
  -3  -9  -1   17.25    0.85
   3   9   1   16.32    0.82
   3   9   1   15.92    0.82
  -3  -9   1   16.11    0.83
  -3  -9   1   16.63    0.84
   3  -9  -1   14.45    0.81
   3  -9  -1   16.39    0.84
  -3  -9   1   16.65    0.86
  -4  -9  -1    6.47    0.39
   4  -9   1    6.01    0.33
   4   9  -1    7.15    0.36
  -4  -9  -1    6.84    0.36
  -4  -9  -1    6.00    0.36
   4   9  -1    6.78    0.35
   4  -9  -1    6.12    0.33
  -4  -9   1    6.55    0.39
  -4  -9   1    6.28    0.36
   4  -9  -1    6.22    0.36
   4   9   1    6.50    0.35
   4   9   1    7.30    0.36
   5  -9   1    0.11    0.02
   5   9  -1    0.09    0.03
  -5  -9  -1    0.04    0.03
   5   9  -1    0.05    0.03
  -5  -9  -1    0.07    0.02
  -5  -9   1    0.02    0.04
   5  -9  -1    0.08    0.01
   5   9   1    0.05    0.03
  -5  -9   1    0.05    0.02
   5   9   1    0.11    0.03
   6   9  -1    7.45    0.40
   6   9  -1    7.40    0.41
   6   9   1    7.24    0.40
   6   9   1    7.52    0.42
   7   9  -1    3.18    0.20
   7   9  -1    2.76    0.18
   7   9   1    3.29    0.20
   7   9   1    2.73    0.18
   8   9  -1    7.34    0.40
   8   9  -1    8.16    0.45
   8   9   1    8.22    0.45
   8   9   1    7.33    0.40
  -9  -9  -1   38.39    1.79
   9   9  -1   33.72    1.78
   9   9  -1   33.88    1.74
   9   9   1   33.95    1.74
   9   9   1   34.07    1.78
 -10  -9  -1   27.04    1.35
  10   9  -1   26.27    1.32
 -10  -9  -1   26.34    1.35
 -10  -9  -1   26.00    1.34
 -10  -9  -1   25.83    1.33
  10   9  -1   27.23    1.32
 -10  -9   1   26.45    1.35
 -10  -9   1   27.35    1.35
 -10  -9   1   26.26    1.35
 -10  -9   1   24.92    1.33
 -10  -9   1   25.97    1.33
  10   9   1   25.09    1.32
  11   9  -1    0.93    0.08
 -11  -9  -1    0.92    0.09
 -11  -9  -1    0.83    0.08
  11   9  -1    0.98    0.07
 -11  -9  -1    0.92    0.08
 -11  -9  -1    0.91    0.09
 -11  -9  -1    0.94    0.09
 -11  -9   1    0.81    0.09
 -11  -9   1    1.01    0.08
 -11  -9   1    0.78    0.09
  11   9   1    0.99    0.07
 -11  -9   1    0.77    0.08
 -11  -9   1    0.75    0.09
  12   9  -1    0.14    0.03
 -12  -9  -1    0.18    0.05
 -12  -9  -1    0.19    0.05
 -12  -9  -1    0.19    0.05
 -12  -9  -1    0.22    0.04
  12   9  -1    0.17    0.03
 -12  -9   1    0.18    0.05
 -12  -9   1    0.15    0.04
 -12  -9   1    0.21    0.05
  12   9   1    0.14    0.03
 -12  -9   1    0.21    0.05
 -13  -9  -1    2.79    0.19
 -13  -9  -1    3.39    0.20
 -13  -9  -1    3.04    0.18
 -13  -9  -1    3.31    0.20
 -13  -9   1    2.91    0.19
 -13  -9   1    3.11    0.20
 -13  -9   1    2.72    0.19
 -13  -9   1    3.11    0.18
 -14  -9  -1    1.12    0.08
 -14  -9  -1    1.32    0.10
 -14  -9  -1    1.25    0.09
 -14  -9  -1    1.22    0.10
 -14  -9   1    1.20    0.10
 -14  -9   1    0.98    0.10
 -14  -9   1    1.31    0.10
 -14  -9   1    1.25    0.09
 -15  -9  -1    2.11    0.12
 -15  -9  -1    1.75    0.11
 -15  -9  -1    1.76    0.12
 -15  -9   1    1.86    0.12
 -15  -9   1    1.48    0.11
   0 -10  -1    8.68    0.49
   0 -10  -1    9.24    0.51
   0 -10  -1   10.11    0.53
   0 -10   1    9.52    0.51
   0 -10   1    8.67    0.49
   0 -10   1   10.43    0.53
   1 -10   1    1.27    0.12
  -1 -10  -1    1.46    0.11
   1 -10   1    1.34    0.09
  -1 -10   1    1.58    0.11
   1 -10  -1    1.28    0.11
   1 -10  -1    1.17    0.09
  -1 -10   1    1.23    0.12
  -2 -10  -1    2.39    0.16
   2  10  -1    2.39    0.13
   2 -10   1    2.49    0.14
  -2 -10  -1    2.23    0.15
  -2 -10  -1    2.36    0.18
   2 -10   1    2.44    0.17
  -2 -10   1    2.24    0.15
  -2 -10   1    2.52    0.18
   2  10   1    2.40    0.13
   2 -10  -1    2.19    0.14
  -2 -10   1    2.16    0.16
   2 -10  -1    2.44    0.16
   3  10  -1    4.79    0.29
   3 -10   1    5.17    0.28
  -3 -10  -1    6.11    0.33
  -3 -10  -1    5.55    0.30
   3 -10   1    5.36    0.31
  -3 -10  -1    5.42    0.34
   3  10  -1    5.47    0.29
  -3 -10   1    5.50    0.30
   3 -10  -1    5.23    0.29
   3  10   1    4.90    0.29
  -3 -10   1    5.52    0.34
  -3 -10   1    5.79    0.32
   3  10   1    5.56    0.29
   3 -10  -1    5.42    0.31
  -4 -10  -1   11.52    0.64
  -4 -10  -1   12.31    0.68
   4  10  -1   11.98    0.63
   4 -10   1   11.61    0.61
  -4 -10  -1   12.74    0.64
   4  10  -1   12.57    0.63
  -4 -10   1   12.13    0.68
   4 -10  -1   11.76    0.61
   4  10   1   12.51    0.63
  -4 -10   1   11.71    0.64
  -5 -10  -1    0.08    0.03
   5  10  -1    0.08    0.03
   5  10  -1    0.10    0.04
  -5 -10  -1    0.06    0.05
   5  10   1    0.12    0.03
  -5 -10   1    0.05    0.04
   5  10   1    0.09    0.03
  -5 -10   1    0.02    0.03
   5 -10  -1    0.07    0.02
   6  10  -1    0.05    0.03
   6  10  -1    0.07    0.03
   6 -10   1    0.09    0.02
   6 -10  -1    0.12    0.02
   6  10   1    0.05    0.03
   6  10   1    0.11    0.03
   7  10  -1    0.37    0.06
   7  10  -1    0.33    0.06
   7  10   1    0.36    0.06
   7  10   1    0.37    0.06
   8  10  -1   19.70    1.04
   8  10  -1   20.33    1.02
   8  10   1   19.64    1.02
   8  10   1   19.52    1.04
  -9 -10  -1    0.97    0.09
  -9 -10  -1    0.71    0.09
   9  10  -1    0.84    0.07
  -9 -10  -1    0.81    0.08
  -9 -10  -1    0.75    0.08
  -9 -10   1    0.79    0.08
  -9 -10   1    0.81    0.08
  -9 -10   1    0.84    0.10
   9  10   1    0.86    0.07
  10  10  -1    0.16    0.04
 -10 -10  -1    0.20    0.05
 -10 -10  -1    0.21    0.05
 -10 -10  -1    0.10    0.04
 -10 -10  -1    0.14    0.05
 -10 -10   1    0.23    0.05
 -10 -10   1    0.09    0.05
  10  10   1    0.21    0.04
 -10 -10   1    0.18    0.05
 -10 -10   1    0.21    0.04
 -11 -10  -1    0.17    0.05
 -11 -10  -1    0.13    0.04
 -11 -10  -1    0.08    0.04
 -11 -10  -1    0.23    0.04
  11  10  -1    0.20    0.04
  11  10   1    0.08    0.02
 -11 -10   1    0.10    0.03
 -11 -10   1    0.08    0.04
 -11 -10   1    0.08    0.04
 -11 -10   1    0.05    0.03
 -11 -10   1    0.05    0.04
 -12 -10  -1    9.76    0.51
 -12 -10  -1    9.64    0.51
  12  10  -1    9.52    0.49
 -12 -10  -1    9.95    0.52
 -12 -10  -1    8.56    0.50
 -12 -10   1    9.48    0.52
 -12 -10   1    8.82    0.50
 -12 -10   1   10.46    0.52
 -12 -10   1    9.50    0.50
 -12 -10   1    9.15    0.52
 -13 -10  -1    5.05    0.28
  13  10  -1    4.46    0.26
 -13 -10  -1    4.73    0.28
 -13 -10  -1    4.80    0.28
 -13 -10   1    4.98    0.27
 -13 -10   1    5.21    0.28
 -13 -10   1    4.96    0.29
 -13 -10   1    4.44    0.28
 -14 -10  -1    4.72    0.25
 -14 -10  -1    3.66    0.24
 -14 -10  -1    4.56    0.25
 -14 -10   1    4.06    0.24
 -14 -10   1    4.87    0.25
 -14 -10   1    4.37    0.23
 -14 -10   1    4.12    0.25
 -15 -10  -1    0.05    0.02
 -15 -10  -1    0.05    0.02
 -15 -10   1    0.05    0.02
 -15 -10   1    0.04    0.02
   0 -11   1    0.04    0.02
   0 -11  -1    0.07    0.03
   0 -11   1    0.04    0.04
   0 -11  -1    0.04    0.02
   0 -11   1    0.04    0.03
   0 -11  -1    0.01    0.03
  -1 -11  -1   15.95    0.86
   1 -11   1   16.16    0.86
   1 -11   1   15.00    0.82
  -1 -11  -1   16.11    0.84
   1 -11  -1   16.75    0.86
   1 -11  -1   15.22    0.82
  -1 -11   1   16.51    0.87
  -1 -11   1   16.32    0.85
  -2 -11  -1    0.18    0.06
   2  11  -1    0.09    0.02
   2 -11   1    0.07    0.02
  -2 -11  -1    0.05    0.03
  -2 -11   1    0.07    0.04
   2 -11  -1    0.11    0.04
  -2 -11   1    0.08    0.03
   2  11   1    0.09    0.02
  -2 -11   1    0.09    0.04
   2 -11  -1    0.10    0.03
  -3 -11  -1    0.10    0.04
  -3 -11  -1    0.12    0.04
   3  11  -1    0.21    0.03
  -3 -11  -1    0.12    0.05
  -3 -11   1    0.18    0.04
   3 -11  -1    0.09    0.02
   3  11   1    0.14    0.03
  -3 -11   1    0.12    0.05
  -3 -11   1    0.10    0.04
   4 -11   1    2.97    0.17
   4  11  -1    3.31    0.18
  -4 -11  -1    2.80    0.23
  -4 -11  -1    2.86    0.20
  -4 -11  -1    3.38    0.20
  -4 -11   1    2.84    0.22
   4 -11  -1    3.12    0.17
   4  11   1    3.23    0.18
  -4 -11   1    2.78    0.20
  -5 -11  -1   17.70    1.02
   5  11  -1   19.89    0.97
   5  11  -1   18.31    0.97
  -5 -11  -1   19.46    0.97
   5 -11   1   19.31    0.95
  -5 -11   1   17.23    1.02
   5  11   1   19.91    0.97
   5  11   1   18.75    0.97
  -5 -11   1   18.63    0.97
   5 -11  -1   19.38    0.95
   6  11  -1    0.11    0.03
   6  11  -1    0.09    0.04
   6 -11   1    0.09    0.02
   6  11   1    0.09    0.03
   6  11   1    0.07    0.03
   6 -11  -1    0.09    0.02
   7 -11   1    4.23    0.23
   7  11  -1    4.28    0.25
   7  11  -1    4.21    0.26
   7 -11  -1    4.32    0.23
   7  11   1    4.16    0.25
   7  11   1    4.08    0.26
   8  11  -1   29.75    1.49
  -8 -11  -1   28.32    1.51
   8  11  -1   30.91    1.50
  -8 -11  -1   30.62    1.50
   8 -11   1   30.35    1.48
  -8 -11  -1   26.29    1.50
  -8 -11   1   28.54    1.51
   8 -11  -1   30.48    1.48
  -8 -11   1   30.64    1.50
   8  11   1   31.46    1.51
   8  11   1   29.26    1.49
  -8 -11   1   27.71    1.50
   9  11  -1    0.54    0.05
  -9 -11  -1    0.51    0.07
  -9 -11  -1    0.60    0.07
  -9 -11  -1    0.47    0.06
  -9 -11  -1    0.60    0.07
   9  11  -1    0.54    0.06
  -9 -11   1    0.53    0.07
   9  11   1    0.47    0.06
   9  11   1    0.48    0.07
  -9 -11   1    0.45    0.07
  -9 -11   1    0.52    0.07
 -10 -11  -1    0.11    0.05
 -10 -11  -1    0.10    0.05
 -10 -11  -1    0.12    0.04
 -10 -11  -1    0.04    0.04
  10  11  -1    0.07    0.02
  10  11  -1    0.04    0.03
  10  11   1    0.10    0.04
  10  11   1    0.07    0.03
 -10 -11   1    0.08    0.03
 -10 -11   1    0.05    0.05
 -10 -11   1    0.09    0.05
 -10 -11   1    0.07    0.04
  11  11  -1    6.93    0.37
 -11 -11  -1    6.94    0.38
 -11 -11  -1    6.66    0.38
 -11 -11  -1    6.91    0.39
 -11 -11  -1    7.02    0.38
 -11 -11   1    6.85    0.38
  11  11   1    6.53    0.36
 -11 -11   1    7.13    0.39
 -11 -11   1    6.65    0.39
 -11 -11   1    7.13    0.39
 -12 -11  -1    3.68    0.22
 -12 -11  -1    3.69    0.21
  12  11  -1    3.52    0.20
 -12 -11  -1    3.59    0.22
 -12 -11   1    3.68    0.22
 -12 -11   1    3.37    0.21
 -12 -11   1    3.36    0.22
 -12 -11   1    3.65    0.23
 -13 -11  -1   11.30    0.58
  13  11  -1   10.26    0.57
 -13 -11  -1   11.52    0.59
 -13 -11  -1   11.27    0.58
 -13 -11   1   10.98    0.59
 -13 -11   1   10.76    0.59
 -13 -11   1   11.74    0.59
 -14 -11  -1    5.07    0.27
 -14 -11  -1    4.96    0.27
 -14 -11  -1    5.16    0.27
 -14 -11   1    5.16    0.28
 -14 -11   1    4.40    0.27
 -14 -11   1    5.28    0.28
   0 -12   1    3.80    0.25
   0 -12  -1    3.61    0.25
   0 -12  -1    3.38    0.20
   0 -12   1    3.31    0.20
   0 -12   1    3.54    0.23
   0 -12  -1    3.26    0.22
   1 -12   1    1.00    0.11
   1 -12   1    0.99    0.08
  -1 -12  -1    0.94    0.10
  -1 -12  -1    0.86    0.11
   1 -12  -1    1.12    0.11
   1 -12  -1    0.99    0.08
  -1 -12   1    1.01    0.10
  -1 -12   1    0.94    0.11
  -2 -12  -1    2.35    0.17
   2 -12   1    2.58    0.16
  -2 -12  -1    2.55    0.20
   2 -12   1    2.60    0.19
  -2 -12  -1    2.91    0.19
   2 -12   1    2.71    0.16
  -2 -12   1    2.77    0.19
   2 -12  -1    2.32    0.15
   2 -12  -1    2.55    0.19
  -2 -12   1    2.56    0.17
  -2 -12   1    2.66    0.20
   2 -12  -1    2.57    0.16
   3  12  -1    4.92    0.26
  -3 -12  -1    4.67    0.32
   3 -12   1    4.42    0.26
   3 -12   1    5.11    0.27
  -3 -12  -1    5.14    0.31
  -3 -12  -1    5.27    0.29
  -3 -12   1    4.73    0.32
  -3 -12   1    5.20    0.31
   3 -12  -1    4.63    0.30
   3 -12  -1    5.19    0.27
  -3 -12   1    4.92    0.28
   3  12   1    4.73    0.26
   3 -12  -1    4.40    0.26
  -4 -12  -1   30.35    1.43
   4  12  -1   30.30    1.41
   4 -12   1   25.21    1.40
   4 -12   1   29.32    1.41
  -4 -12  -1   26.83    1.47
  -4 -12   1   29.99    1.43
   4 -12  -1   24.45    1.40
  -4 -12   1   27.18    1.48
   4 -12  -1   28.54    1.41
   4  12   1   29.32    1.41
  -4 -12   1   25.73    1.43
   5  12  -1    1.14    0.09
  -5 -12  -1    0.87    0.12
  -5 -12  -1    1.10    0.10
   5 -12   1    1.17    0.08
  -5 -12   1    1.50    0.15
   5 -12  -1    1.14    0.08
   5  12   1    1.22    0.09
  -5 -12   1    1.05    0.09
   6  12  -1    3.08    0.19
   6 -12   1    3.08    0.18
   6  12   1    3.18    0.19
   6 -12  -1    3.18    0.18
  -7  12   1    7.43    0.47
  -7 -12  -1    8.55    0.47
   7  12  -1    8.75    0.45
   7  12  -1    8.17    0.49
   7  12  -1    9.39    0.47
   7 -12   1    9.44    0.45
  -7 -12  -1    8.14    0.47
  -7 -12   1    7.91    0.47
  -7 -12   1    8.94    0.47
   7  12   1    8.56    0.45
  -7 -12   1    8.24    0.47
   7  12   1    7.88    0.47
   7  12   1    9.44    0.47
   7 -12  -1    9.45    0.45
  -8 -12  -1    1.65    0.13
   8  12  -1    1.84    0.12
   8 -12   1    1.69    0.10
  -8 -12  -1    1.62    0.12
   8  12  -1    1.63    0.11
  -8 -12   1    1.59    0.12
   8  12   1    1.68    0.12
   8 -12  -1    1.66    0.10
  -8 -12   1    1.52    0.13
  -8 -12   1    1.47    0.12
   8  12   1    1.64    0.11
  -9 -12  -1    1.03    0.09
  -9 -12  -1    0.91    0.09
   9  12  -1    0.92    0.08
   9  12  -1    0.94    0.08
   9 -12   1    0.93    0.07
  -9 -12  -1    0.96    0.10
  -9 -12  -1    0.90    0.10
   9  12   1    0.84    0.08
  -9 -12   1    0.95    0.09
   9 -12  -1    0.87    0.07
  -9 -12   1    0.87    0.09
   9  12   1    0.91    0.07
  -9 -12   1    1.10    0.10
 -10 -12  -1    6.76    0.37
 -10 -12  -1    6.38    0.36
  10  12  -1    6.60    0.35
 -10 -12  -1    6.91    0.36
 -10 -12  -1    6.05    0.36
  10  12   1    6.41    0.35
 -10 -12   1    6.54    0.36
 -10 -12   1    6.09    0.37
 -10 -12   1    6.57    0.37
 -10 -12   1    6.83    0.38
 -11 -12  -1    3.94    0.22
  11  12  -1    3.67    0.21
 -11 -12  -1    3.89    0.23
 -11 -12  -1    3.56    0.22
 -11 -12  -1    3.66    0.22
  11  12   1    3.55    0.21
 -11 -12   1    3.81    0.22
 -11 -12   1    3.61    0.23
 -11 -12   1    4.05    0.24
 -11 -12   1    3.88    0.23
 -12 -12  -1    0.67    0.07
  12  12  -1    0.59    0.05
 -12 -12  -1    0.57    0.07
 -12 -12  -1    0.69    0.08
  12  12   1    0.61    0.05
 -12 -12   1    0.47    0.07
 -12 -12   1    0.66    0.07
 -12 -12   1    0.60    0.07
 -13 -12  -1    0.13    0.04
 -13 -12  -1    0.23    0.04
 -13 -12  -1    0.18    0.04
  13  12  -1    0.20    0.03
 -13 -12   1    0.17    0.04
 -13 -12   1    0.17    0.03
 -13 -12   1    0.17    0.04
 -14 -12  -1    5.83    0.31
 -14 -12   1    5.68    0.31
   0 -13  -1    0.03    0.04
   0 -13  -1    0.01    0.03
   0 -13  -1    0.03    0.03
   0 -13  -1    0.00    0.03
   0 -13   1    0.02    0.03
   0 -13   1    0.00    0.02
   0 -13   1    0.02    0.04
   1 -13   1    2.77    0.17
   1 -13   1    2.97    0.18
  -1 -13  -1    2.57    0.17
  -1 -13  -1    2.96    0.23
   1 -13   1    2.96    0.22
  -1 -13   1    2.82    0.22
   1 -13  -1    2.87    0.17
  -1 -13   1    2.44    0.17
   1 -13  -1    3.03    0.18
   1 -13  -1    3.00    0.22
  -1 -13   1    3.11    0.21
   2 -13   1   28.40    1.41
  -2 -13  -1   28.40    1.42
  -2 -13  -1   28.28    1.45
  -2 -13  -1   26.77    1.47
   2 -13   1   28.07    1.40
   2 -13  -1   28.61    1.41
   2 -13  -1   26.03    1.45
  -2 -13   1   28.79    1.42
   2 -13  -1   27.59    1.40
  -2 -13   1   27.65    1.44
  -2 -13   1   26.81    1.47
   3 -13   1   20.25    1.03
  -3 -13  -1   20.17    1.07
   3 -13   1   21.44    1.04
  -3 -13  -1   21.51    1.06
  -3 -13  -1   19.11    1.10
  -3 -13   1   20.01    1.07
   3 -13  -1   20.44    1.03
  -3 -13   1   19.04    1.10
   3 -13  -1   18.45    1.07
  -3 -13   1   21.68    1.06
   3 -13  -1   21.52    1.04
   4 -13   1    6.94    0.36
   4  13  -1    6.41    0.35
   4 -13   1    6.49    0.35
   4 -13  -1    6.46    0.35
  -4 -13   1    6.30    0.42
   4 -13  -1    6.89    0.36
  -4 -13   1    7.40    0.38
   5 -13   1    1.25    0.09
  -5 -13  -1    1.20    0.10
  -5 -13  -1    1.01    0.14
   5 -13   1    1.08    0.08
  -5 -13   1    1.19    0.10
   5  13   1    1.43    0.09
   5 -13  -1    1.26    0.08
  -5 -13   1    0.98    0.14
   5 -13  -1    1.23    0.09
  -6  13   1   48.26    2.48
   6  13  -1   48.68    2.46
   6 -13   1   46.84    2.45
   6 -13   1   53.68    2.46
  -6 -13  -1   45.44    2.47
   6  13  -1   53.41    2.46
  -6 -13  -1   46.49    2.47
   6  13  -1   43.15    2.45
   6  13   1   48.82    2.46
   6 -13  -1   53.06    2.46
  -6 -13   1   46.30    2.47
  -6 -13   1   47.18    2.47
  -6  13  -1   56.03    2.53
   6  13   1   51.30    2.46
   7  13  -1    0.49    0.05
  -7 -13  -1    0.52    0.07
  -7 -13  -1    0.50    0.07
  -7  13   1    0.66    0.08
   7  13  -1    0.47    0.06
  -7 -13   1    0.54    0.07
   7 -13  -1    0.49    0.05
  -7 -13   1    0.49    0.07
   7  13   1    0.50    0.06
   7  13   1    0.46    0.05
   8  13  -1    5.05    0.27
   8 -13   1    5.05    0.27
   8  13  -1    4.96    0.28
  -8 -13  -1    5.06    0.29
  -8 -13  -1    5.02    0.29
  -8 -13   1    5.07    0.29
   8  13   1    4.75    0.28
   8  13   1    5.16    0.28
  -8 -13   1    4.55    0.29
   8 -13  -1    5.09    0.27
  -8 -13   1    4.92    0.30
  -9 -13  -1    1.24    0.11
   9  13  -1    1.42    0.10
  -9 -13  -1    1.36    0.11
   9 -13   1    1.27    0.09
  -9 -13  -1    1.13    0.11
  -9 -13   1    1.29    0.11
   9 -13  -1    1.19    0.08
  -9 -13   1    1.15    0.10
  -9 -13   1    1.40    0.11
  -9 -13   1    1.36    0.12
   9  13   1    1.29    0.09
 -10 -13  -1    6.93    0.37
 -10 -13  -1    6.73    0.38
 -10 -13  -1    6.02    0.36
 -10 -13  -1    7.18    0.37
  10  13  -1    7.17    0.36
  10 -13   1    5.99    0.35
 -10 -13   1    7.02    0.38
  10 -13  -1    5.98    0.35
 -10 -13   1    6.84    0.37
 -10 -13   1    6.87    0.38
  10  13   1    6.87    0.36
 -10 -13   1    7.24    0.37
 -11 -13  -1    3.13    0.19
 -11 -13  -1    3.44    0.20
  11  13  -1    3.22    0.18
 -11 -13  -1    3.24    0.19
 -11 -13  -1    3.12    0.19
 -11 -13   1    3.34    0.19
  11  13   1    2.99    0.18
 -11 -13   1    3.54    0.21
 -11 -13   1    3.20    0.20
 -11 -13   1    3.02    0.20
 -12 -13  -1   21.77    1.12
 -12 -13  -1   23.07    1.13
 -12 -13  -1   22.60    1.12
  12  13  -1   20.26    1.11
  12  13   1   20.94    1.11
 -12 -13   1   22.85    1.13
 -12 -13   1   22.30    1.12
 -12 -13   1   23.41    1.13
 -13 -13  -1    0.77    0.06
 -13 -13  -1    0.69    0.06
  13  13  -1    0.71    0.05
 -13 -13  -1    0.59    0.05
 -13 -13   1    0.76    0.07
 -13 -13   1    0.82    0.06
 -13 -13   1    0.79    0.06
   0 -14  -1    0.21    0.07
   0 -14   1    0.23    0.05
   0 -14  -1    0.28    0.05
   0 -14  -1    0.28    0.07
   0 -14   1    0.33    0.07
   0 -14   1    0.25    0.07
   1 -14   1   13.74    0.70
  -1 -14  -1   13.92    0.74
   1 -14   1   13.93    0.69
   1 -14   1   12.42    0.72
   1 -14  -1   13.72    0.70
   1 -14  -1   13.03    0.74
  -1 -14   1   13.99    0.74
  -1 -14   1   11.21    0.72
   1 -14  -1   12.75    0.72
   1 -14  -1   13.86    0.69
  -1 -14   1   13.76    0.76
  -2 -14  -1    1.66    0.13
   2 -14   1    1.68    0.12
   2 -14   1    1.52    0.11
  -2 -14  -1    1.56    0.14
  -2 -14   1    1.64    0.14
  -2 -14   1    1.43    0.15
   2 -14  -1    1.56    0.11
  -2 -14   1    1.63    0.13
   2 -14  -1    1.70    0.12
  -3 -14  -1   14.70    0.87
  -3 -14  -1   16.98    0.83
  -3 -14  -1   14.07    0.84
   3 -14   1   16.74    0.81
   3 -14   1   16.88    0.81
   3 -14  -1   16.84    0.81
  -3 -14   1   13.43    0.83
   3 -14  -1   16.49    0.81
  -3 -14   1   14.62    0.88
   4  14  -1   16.87    0.91
  -4 -14  -1   19.45    0.94
   4  14  -1   17.05    0.92
   4 -14   1   18.85    0.91
  -4 -14  -1   16.28    0.92
  -4  14   1   17.22    0.92
   4 -14   1   19.60    0.92
   4  14  -1   17.91    0.92
   4  14   1   17.61    0.92
  -4 -14   1   19.48    0.94
   4 -14  -1   18.93    0.91
   4  14   1   17.19    0.92
   4 -14  -1   19.29    0.92
  -4 -14   1   17.03    0.92
   4  14   1   15.99    0.91
  -4  14  -1   17.44    0.93
   5  14  -1    1.85    0.12
  -5 -14  -1    1.62    0.12
   5 -14   1    1.57    0.11
  -5 -14  -1    1.48    0.13
   5  14  -1    1.75    0.11
  -5 -14  -1    1.82    0.13
   5 -14   1    1.87    0.12
  -5  14   1    1.82    0.13
   5  14  -1    1.57    0.13
   5  14   1    1.57    0.11
   5  14   1    1.58    0.13
   5 -14  -1    1.98    0.12
   5 -14  -1    1.68    0.11
  -5 -14   1    1.45    0.13
   5  14   1    1.69    0.12
  -5 -14   1    1.59    0.12
  -5  14  -1    1.88    0.13
  -5 -14   1    1.76    0.13
   6  14  -1    2.65    0.19
   6 -14   1    3.33    0.18
  -6 -14  -1    2.89    0.19
   6 -14   1    2.92    0.17
   6  14  -1    3.01    0.18
   6  14  -1    2.76    0.18
  -6 -14  -1    2.99    0.19
  -6  14   1    3.16    0.20
  -6 -14   1    2.86    0.19
   6 -14  -1    3.20    0.18
  -6 -14   1    3.09    0.19
   6  14   1    2.64    0.19
   6 -14  -1    3.06    0.18
  -6  14  -1    3.54    0.20
   6  14   1    3.16    0.18
   7 -14   1    0.06    0.02
  -7 -14  -1    0.11    0.04
   7 -14   1    0.06    0.02
  -7 -14  -1    0.15    0.04
   7  14  -1    0.10    0.03
  -7  14   1    0.06    0.04
   7  14  -1    0.02    0.02
   7 -14  -1    0.09    0.03
   7 -14  -1    0.07    0.03
  -7 -14   1    0.11    0.04
   7  14   1    0.11    0.03
  -7 -14   1    0.13    0.05
   7  14   1    0.04    0.02
  -8 -14  -1    0.21    0.05
   8  14  -1    0.18    0.04
  -8 -14  -1    0.21    0.05
   8 -14   1    0.21    0.04
  -8 -14  -1    0.15    0.04
   8  14   1    0.22    0.04
  -8 -14   1    0.38    0.06
  -8 -14   1    0.30    0.05
   8 -14  -1    0.21    0.04
  -9 -14  -1    0.05    0.04
   9  14  -1    0.02    0.02
  -9 -14  -1    0.02    0.03
   9 -14   1    0.03    0.02
  -9 -14  -1   -0.02    0.03
  -9 -14   1    0.05    0.03
  -9 -14   1    0.01    0.04
  -9 -14   1    0.05    0.04
   9  14   1    0.04    0.03
  -9 -14   1    0.02    0.04
   9 -14  -1    0.04    0.02
  10  14  -1    7.13    0.37
 -10 -14  -1    6.47    0.38
 -10 -14  -1    7.19    0.38
 -10 -14  -1    6.95    0.38
 -10 -14   1    7.03    0.39
 -10 -14   1    7.09    0.38
  10  14   1    6.87    0.37
 -10 -14   1    6.66    0.38
 -10 -14   1    7.05    0.38
 -11 -14  -1    2.65    0.15
 -11 -14  -1    2.39    0.15
  11  14  -1    2.54    0.14
 -11 -14  -1    2.32    0.15
 -11 -14   1    2.36    0.16
 -11 -14   1    2.57    0.16
 -11 -14   1    2.27    0.15
  11  14   1    2.41    0.14
 -12 -14  -1    0.58    0.06
 -12 -14  -1    0.69    0.07
  12  14  -1    0.64    0.05
  12  14   1    0.52    0.04
 -12 -14   1    0.67    0.06
 -12 -14   1    0.54    0.06
   0  15   1    0.02    0.02
   0 -15   1   -0.01    0.04
   0  15   1    0.03    0.02
   0 -15  -1    0.02    0.03
   0  15  -1    0.05    0.03
   0  15  -1    0.04    0.02
   0  15  -1    0.03    0.03
   0  15   1    0.06    0.03
   0 -15   1    0.00    0.03
   1  15  -1   25.22    1.21
  -1  15   1   23.91    1.21
   1 -15   1   25.42    1.21
   1  15  -1   23.39    1.21
  -1  15   1   23.83    1.21
  -1  15   1   23.43    1.21
  -1 -15  -1   23.07    1.23
   1  15  -1   23.43    1.21
   1 -15   1   23.32    1.22
   1  15   1   23.61    1.21
   1  15   1   24.55    1.21
  -1 -15   1   23.35    1.23
  -1  15  -1   23.80    1.21
   1  15   1   23.77    1.21
  -1  15  -1   23.12    1.21
  -1 -15   1   21.42    1.21
   1 -15  -1   25.66    1.21
  -1  15  -1   23.80    1.21
   1 -15  -1   23.40    1.22
   2  15  -1    0.83    0.08
  -2 -15  -1    1.04    0.10
  -2  15   1    0.76    0.08
   2  15  -1    0.96    0.08
   2 -15   1    0.97    0.08
   2  15  -1    0.72    0.07
   2 -15   1    0.78    0.08
  -2  15   1    0.83    0.07
  -2  15   1    0.83    0.08
  -2 -15   1    0.84    0.08
  -2  15  -1    0.66    0.07
   2  15   1    0.86    0.07
  -2  15  -1    0.77    0.08
   2  15   1    0.75    0.08
   2 -15  -1    1.03    0.08
   2 -15  -1    0.83    0.08
   2  15   1    0.90    0.08
  -2 -15   1    0.84    0.09
   3 -15   1    0.59    0.07
   3 -15   1    0.64    0.06
  -3  15   1    0.63    0.07
  -3 -15  -1    0.60    0.07
  -3 -15  -1    0.51    0.06
   3  15  -1    0.55    0.07
   3  15  -1    0.54    0.06
  -3  15   1    0.71    0.08
   3  15  -1    0.51    0.06
  -3 -15   1    0.63    0.08
   3  15   1    0.54    0.07
  -3 -15   1    0.66    0.08
   3 -15  -1    0.66    0.07
   3  15   1    0.57    0.07
   3  15   1    0.61    0.07
  -3  15  -1    0.72    0.08
   3 -15  -1    0.65    0.07
  -4  15   1    6.59    0.37
  -4 -15  -1    6.19    0.37
   4  15  -1    6.60    0.37
   4  15  -1    6.63    0.36
   4 -15   1    7.00    0.37
   4  15  -1    6.42    0.36
  -4 -15  -1    6.21    0.37
   4 -15   1    6.99    0.36
   4 -15  -1    7.01    0.37
   4  15   1    6.63    0.37
  -4  15  -1    6.78    0.37
  -4 -15   1    6.58    0.37
  -4 -15   1    6.67    0.37
   4  15   1    6.30    0.36
   4 -15  -1    6.82    0.36
   4  15   1    6.57    0.36
  -5 -15  -1    1.73    0.14
  -5  15   1    2.06    0.14
   5  15  -1    1.99    0.13
   5 -15   1    2.24    0.13
   5 -15   1    2.09    0.14
   5  15  -1    2.04    0.15
   5  15  -1    1.85    0.13
  -5 -15  -1    1.83    0.15
  -5 -15   1    1.92    0.14
  -5 -15   1    1.70    0.13
   5 -15  -1    2.40    0.13
  -5  15  -1    1.91    0.14
  -5 -15   1    1.88    0.15
   5  15   1    1.70    0.12
   5 -15  -1    2.15    0.14
   5  15   1    2.10    0.15
   5  15   1    2.06    0.13
   6  15  -1    1.16    0.10
   6  15  -1    1.44    0.10
   6  15  -1    1.17    0.09
   6 -15   1    1.37    0.10
   6 -15   1    1.22    0.09
  -6 -15  -1    1.24    0.11
  -6  15   1    1.68    0.12
  -6 -15  -1    1.31    0.11
   6  15   1    1.21    0.11
   6  15   1    1.30    0.10
   6 -15  -1    1.32    0.10
  -6 -15   1    1.18    0.10
  -6  15  -1    1.23    0.11
   6 -15  -1    1.24    0.09
  -6 -15   1    1.40    0.12
   7 -15   1    3.01    0.18
  -7  15   1    2.97    0.20
   7  15  -1    3.26    0.18
   7 -15   1    2.95    0.18
  -7 -15  -1    2.96    0.19
  -7 -15  -1    3.10    0.19
   7  15   1    3.05    0.18
  -7 -15   1    3.06    0.19
  -7 -15   1    3.01    0.19
   7 -15  -1    3.06    0.18
   7 -15  -1    2.97    0.18
   8  15  -1    3.35    0.20
   8 -15   1    3.31    0.19
   8 -15   1    3.26    0.19
  -8 -15  -1    3.49    0.21
  -8 -15  -1    3.45    0.21
   8 -15  -1    3.21    0.19
   8  15   1    3.39    0.20
   8 -15  -1    3.31    0.19
  -8 -15   1    3.41    0.21
  -8 -15   1    3.36    0.21
  -9 -15  -1    4.62    0.26
   9 -15   1    3.99    0.24
  -9 -15  -1    4.76    0.26
   9  15  -1    4.43    0.24
   9  15   1    4.62    0.24
  -9 -15   1    4.68    0.26
   9 -15  -1    3.94    0.24
  -9 -15   1    4.14    0.25
  -9 -15   1    4.68    0.26
 -10 -15  -1    5.09    0.31
  10  15  -1    5.71    0.30
 -10 -15  -1    6.02    0.32
 -10 -15  -1    5.76    0.31
 -10 -15   1    5.63    0.31
  10  15   1    5.78    0.30
 -10 -15   1    5.40    0.31
 -11 -15  -1    1.23    0.09
  11  15  -1    1.06    0.07
  11  15   1    1.04    0.07
 -11 -15   1    1.18    0.09
 -11 -15   1    0.91    0.08
 -12 -15   1    9.03    0.47
   0  16   1   14.79    0.78
   0  16   1   15.24    0.79
   0  16  -1   14.59    0.78
   0  16  -1   15.12    0.79
   0  16   1   15.61    0.79
   0  16  -1   15.68    0.79
  -1 -16  -1    5.50    0.34
  -1  16   1    5.90    0.32
   1 -16   1    5.61    0.32
   1  16  -1    5.69    0.32
  -1  16   1    6.08    0.33
   1  16  -1    5.75    0.32
  -1  16   1    5.62    0.32
   1  16  -1    6.01    0.32
  -1 -16   1    5.33    0.34
  -1 -16   1    5.64    0.32
   1  16   1    6.00    0.33
  -1  16  -1    6.18    0.33
  -1  16  -1    5.63    0.32
   1 -16  -1    5.63    0.32
  -1  16  -1    5.80    0.32
   1  16   1    5.95    0.32
   1  16   1    6.32    0.33
   2 -16   1    0.03    0.03
  -2  16   1    0.10    0.04
  -2  16   1    0.07    0.04
  -2  16   1    0.03    0.02
   2  16  -1    0.08    0.03
   2  16  -1    0.08    0.04
   2 -16   1    0.03    0.03
  -2 -16  -1    0.02    0.03
   2  16  -1    0.13    0.04
  -2  16  -1    0.04    0.03
   2 -16  -1    0.08    0.03
   2  16   1    0.09    0.03
  -2 -16   1    0.05    0.04
  -2 -16   1    0.04    0.03
   2  16   1    0.03    0.03
   2  16   1    0.01    0.03
   2 -16  -1    0.00    0.03
  -2  16  -1    0.08    0.03
  -3 -16  -1    0.57    0.07
   3  16  -1    0.58    0.07
  -3  16   1    0.56    0.07
   3  16  -1    0.61    0.07
   3  16  -1    0.57    0.06
  -3 -16  -1    0.53    0.07
   3 -16   1    0.57    0.07
   3 -16   1    0.65    0.07
  -3 -16   1    0.49    0.07
   3  16   1    0.59    0.07
  -3  16  -1    0.66    0.07
   3  16   1    0.62    0.08
  -3 -16   1    0.53    0.06
   3 -16  -1    0.67    0.07
   3 -16  -1    0.57    0.07
   3  16   1    0.51    0.06
  -4 -16  -1    6.77    0.40
   4  16  -1    7.53    0.41
   4  16  -1    7.70    0.40
   4  16  -1    7.22    0.39
  -4  16   1    7.34    0.40
   4 -16   1    7.86    0.40
  -4 -16  -1    6.84    0.40
   4 -16   1    7.44    0.40
  -4 -16   1    6.68    0.40
  -4 -16   1    7.29    0.40
   4  16   1    6.98    0.39
   4 -16  -1    7.43    0.40
  -4  16  -1    7.50    0.40
   4 -16  -1    7.72    0.40
   4  16   1    7.63    0.40
   4  16   1    7.48    0.41
  -5 -16  -1    0.74    0.08
   5 -16   1    0.80    0.08
   5  16  -1    0.75    0.08
   5 -16   1    0.68    0.07
   5  16  -1    0.70    0.07
   5  16  -1    0.72    0.07
  -5  16   1    0.72    0.08
   5 -16  -1    0.82    0.07
  -5  16  -1    0.77    0.08
  -5 -16   1    0.66    0.08
   5  16   1    0.70    0.07
   5  16   1    0.73    0.07
   5  16   1    0.77    0.08
   5 -16  -1    0.74    0.07
   6  16  -1    0.89    0.08
   6  16  -1    0.85    0.07
  -6  16   1    0.90    0.08
  -6 -16  -1    1.02    0.09
   6  16  -1    0.83    0.07
  -6 -16  -1    0.84    0.08
   6 -16   1    0.84    0.08
   6 -16   1    0.75    0.07
  -6  16  -1    0.90    0.09
  -6 -16   1    1.08    0.09
   6  16   1    0.88    0.08
   6 -16  -1    0.81    0.07
  -6 -16   1    0.81    0.08
   6  16   1    0.85    0.08
   6 -16  -1    0.84    0.08
  -7 -16  -1    3.83    0.23
   7 -16   1    3.65    0.22
   7 -16   1    3.58    0.21
  -7  16   1    4.06    0.23
   7  16  -1    4.01    0.22
  -7 -16  -1    3.98    0.23
   7  16  -1    3.46    0.22
   7  16   1    3.44    0.22
   7 -16  -1    3.63    0.22
  -7 -16   1    3.62    0.22
  -7 -16   1    4.07    0.23
   7 -16  -1    3.64    0.21
   7  16   1    4.07    0.22
  -8 -16  -1    8.92    0.46
   8  16  -1    8.88    0.45
  -8  16   1    8.85    0.49
  -8 -16  -1    8.87    0.46
   8 -16   1    8.33    0.44
   8  16   1    8.30    0.45
   8 -16  -1    8.30    0.44
  -8 -16   1    8.45    0.46
  -8 -16   1    8.68    0.46
  -8 -16   1    7.56    0.45
   9 -16   1    0.06    0.02
  -9 -16  -1    0.08    0.04
   9  16  -1    0.06    0.03
  -9 -16  -1    0.05    0.03
   9 -16  -1    0.02    0.02
  -9 -16   1    0.04    0.03
   9  16   1    0.02    0.02
  -9 -16   1    0.04    0.03
  -9 -16   1    0.05    0.03
 -10 -16  -1    1.68    0.11
  10  16  -1    1.66    0.10
  10  16   1    1.67    0.10
 -10 -16   1    1.49    0.10
 -10 -16   1    1.74    0.11
 -11 -16  -1    8.37    0.41
  11  16   1    7.66    0.41
 -11 -16   1    8.48    0.42
 -11 -16   1    7.12    0.42
   0  17   1    0.01    0.02
   0  17   1    0.02    0.03
   0  17  -1    0.07    0.04
   0  17  -1    0.04    0.03
   0  17  -1    0.02    0.03
   0  17   1    0.00    0.03
  -1  17   1    0.52    0.06
  -1  17   1    0.39    0.05
  -1  17   1    0.48    0.06
   1  17  -1    0.51    0.06
   1  17  -1    0.49    0.05
   1  17  -1    0.52    0.06
   1 -17   1    0.40    0.06
   1 -17  -1    0.39    0.06
   1  17   1    0.49    0.06
  -1 -17   1    0.46    0.06
  -1  17  -1    0.56    0.07
  -1  17  -1    0.45    0.06
   1  17   1    0.49    0.06
   1  17   1    0.51    0.06
   2  17  -1   18.88    0.96
  -2  17   1   18.75    0.97
   2  17  -1   18.88    0.96
  -2  17   1   17.90    0.96
   2  17  -1   19.49    0.97
   2 -17   1   18.32    0.96
  -2  17  -1   19.03    0.97
   2 -17  -1   18.50    0.96
   2  17   1   19.45    0.96
   2  17   1   19.43    0.97
  -2 -17   1   17.93    0.96
   2  17   1   18.89    0.96
   3  17  -1    7.27    0.38
   3  17  -1    6.97    0.38
   3  17  -1    7.40    0.39
  -3  17   1    6.87    0.38
   3 -17   1    6.14    0.38
   3 -17   1    7.27    0.38
  -3 -17  -1    6.20    0.37
   3 -17  -1    6.33    0.38
   3  17   1    6.77    0.38
  -3 -17   1    6.78    0.38
  -3  17  -1    7.05    0.38
   3  17   1    7.29    0.38
   3  17   1    7.38    0.38
   3 -17  -1    7.39    0.38
   4 -17   1    1.27    0.10
  -4  17   1    1.32    0.11
  -4 -17  -1    1.10    0.10
   4  17  -1    1.24    0.10
   4  17  -1    1.32    0.10
   4  17  -1    1.35    0.10
   4  17   1    1.15    0.09
  -4  17  -1    1.27    0.10
   4 -17  -1    1.28    0.10
   4 -17  -1    1.10    0.10
  -4 -17   1    1.28    0.10
   4  17   1    1.21    0.10
   4  17   1    1.20    0.10
  -5  17   1    3.17    0.19
   5  17  -1    2.89    0.18
  -5 -17  -1    3.01    0.18
   5  17  -1    3.14    0.18
   5  17  -1    3.01    0.19
   5 -17   1    2.76    0.18
   5 -17   1    2.96    0.18
   5  17   1    2.69    0.17
   5  17   1    3.08    0.19
  -5  17  -1    3.06    0.19
   5 -17  -1    3.09    0.18
   5  17   1    3.08    0.18
  -5 -17   1    3.16    0.19
   5 -17  -1    2.67    0.18
   6 -17   1   10.82    0.55
   6  17  -1   10.33    0.55
   6  17  -1   11.16    0.55
  -6  17   1   11.03    0.57
  -6 -17  -1   10.22    0.56
   6  17  -1   11.07    0.56
  -6 -17  -1   10.27    0.56
   6 -17   1   10.08    0.56
   6  17   1   10.86    0.55
   6 -17  -1   10.87    0.55
   6 -17  -1   10.09    0.56
   6  17   1   11.05    0.56
  -6  17  -1   10.27    0.56
  -6 -17   1   10.83    0.56
  -6 -17   1   10.37    0.56
  -7 -17  -1    4.67    0.27
  -7  17   1    5.02    0.27
  -7 -17  -1    4.82    0.27
   7  17  -1    4.88    0.26
   7  17  -1    4.40    0.27
   7 -17   1    4.48    0.26
   7  17   1    4.54    0.27
  -7 -17   1    5.12    0.27
  -7 -17   1    4.86    0.27
   7  17   1    4.76    0.26
   7 -17  -1    4.58    0.26
  -8 -17  -1    3.83    0.21
   8 -17   1    3.16    0.20
  -8 -17  -1    3.74    0.21
   8  17  -1    3.77    0.20
   8  17   1    3.79    0.21
   8 -17  -1    3.39    0.20
  -8 -17   1    3.59    0.21
  -8 -17   1    3.86    0.21
   9  17  -1    1.73    0.11
  -9 -17  -1    1.67    0.11
  -9 -17   1    1.79    0.12
   9  17   1    1.75    0.11
  10  17  -1    8.38    0.44
 -10 -17  -1    8.82    0.45
 -10 -17   1    8.63    0.45
   0  18   1    3.31    0.19
   0  18  -1    3.05    0.19
   0  18   1    3.22    0.20
   0  18   1    3.32    0.20
   0  18  -1    3.24    0.19
   0  18  -1    3.48    0.20
   1  18  -1    0.21    0.05
  -1  18   1    0.23    0.04
   1  18  -1    0.18    0.04
  -1  18   1    0.26    0.04
  -1  18   1    0.34    0.05
   1  18  -1    0.18    0.04
  -1  18  -1    0.27    0.05
   1  18   1    0.25    0.04
  -1  18  -1    0.23    0.03
   1  18   1    0.27    0.05
   1  18   1    0.22    0.04
   2  18  -1    0.02    0.03
  -2  18   1    0.07    0.04
   2 -18   1    0.00    0.03
  -2  18   1    0.04    0.03
   2  18  -1    0.06    0.04
   2  18  -1    0.19    0.04
  -2 -18   1    0.06    0.03
   2 -18  -1    0.01    0.03
   2  18   1    0.02    0.03
   2  18   1    0.03    0.03
  -2  18  -1    0.03    0.03
   2  18   1    0.07    0.03
   3  18  -1   14.97    0.75
   3 -18   1   13.71    0.74
  -3  18   1   14.98    0.75
   3  18  -1   14.55    0.74
   3  18  -1   14.17    0.74
   3 -18  -1   13.84    0.74
  -3 -18   1   13.75    0.74
   3  18   1   14.92    0.75
   3  18   1   14.38    0.74
  -3  18  -1   14.88    0.75
   3  18   1   14.60    0.74
   4 -18   1    0.34    0.05
   4  18  -1    0.28    0.04
   4  18  -1    0.24    0.05
  -4 -18  -1    0.22    0.04
   4 -18   1    0.23    0.05
   4  18  -1    0.27    0.05
  -4  18   1    0.29    0.05
  -4 -18   1    0.28    0.05
   4 -18  -1    0.39    0.05
   4  18   1    0.26    0.04
  -4  18  -1    0.27    0.04
   4  18   1    0.25    0.05
   4  18   1    0.28    0.04
  -5  18   1    1.44    0.11
   5 -18   1    1.23    0.09
   5  18  -1    1.45    0.11
   5  18  -1    1.40    0.10
  -5 -18  -1    1.38    0.10
   5  18  -1    1.46    0.10
   5  18   1    1.35    0.11
   5 -18  -1    1.24    0.09
  -5 -18   1    1.39    0.10
   5  18   1    1.20    0.09
   5  18   1    1.37    0.10
  -5  18  -1    1.47    0.11
   6  18  -1    0.31    0.04
  -6 -18  -1    0.32    0.05
   6  18  -1    0.36    0.04
  -6 -18  -1    0.36    0.05
   6 -18   1    0.36    0.05
   6  18  -1    0.39    0.05
  -6  18   1    0.32    0.05
  -6 -18   1    0.26    0.04
   6 -18  -1    0.39    0.05
   6  18   1    0.38    0.05
   6  18   1    0.30    0.05
  -6 -18   1    0.29    0.04
  -6  18  -1    0.32    0.05
  -7 -18  -1    1.65    0.11
   7 -18   1    1.73    0.11
  -7  18   1    1.68    0.12
  -7 -18  -1    1.66    0.12
   7  18  -1    1.78    0.11
   7  18   1    1.82    0.12
   7 -18  -1    1.81    0.11
   7  18   1    1.73    0.11
  -7 -18   1    1.68    0.11
  -8 -18  -1    0.12    0.03
   8  18  -1    0.13    0.03
   8  18   1    0.15    0.03
  -8 -18   1    0.12    0.03
   8  18   1    0.15    0.03
   9  18  -1    0.53    0.04
  -9 -18  -1    0.50    0.05
   9  18   1    0.48    0.04
   0  19  -1    0.00    0.02
   0  19   1    0.02    0.02
   0  19   1    0.09    0.03
   0  19  -1    0.00    0.02
   0  19   1    0.04    0.02
   0  19  -1    0.03    0.02
  -1  19   1    2.07    0.13
   1  19  -1    1.88    0.13
   1  19  -1    2.01    0.13
  -1  19   1    1.87    0.13
   1  19  -1    1.96    0.13
  -1  19  -1    1.99    0.13
   1  19   1    2.16    0.13
   1  19   1    1.90    0.13
   1  19   1    1.93    0.13
   2  19  -1   13.20    0.64
  -2  19   1   10.48    0.63
   2  19  -1   12.82    0.63
   2  19  -1   11.80    0.63
  -2  19   1   12.46    0.64
   2  19   1   12.37    0.63
   2  19   1   12.40    0.63
   2  19   1   12.58    0.63
  -2 -19   1   11.63    0.63
  -2  19  -1   12.54    0.64
   3  19  -1    0.11    0.03
   3 -19   1    0.06    0.03
   3  19  -1    0.10    0.03
  -3  19   1    0.07    0.03
   3  19  -1    0.07    0.03
   3  19   1    0.18    0.03
   3 -19  -1    0.08    0.03
  -3  19  -1    0.13    0.04
  -3 -19   1    0.09    0.03
   3  19   1    0.10    0.03
   3  19   1    0.12    0.03
   4  19  -1    2.04    0.13
   4 -19   1    1.69    0.12
  -4  19   1    1.85    0.12
   4  19  -1    1.99    0.12
   4  19  -1    1.87    0.12
   4  19   1    2.03    0.13
   4  19   1    2.04    0.13
   4 -19  -1    1.84    0.12
  -4 -19   1    1.84    0.12
   4  19   1    1.87    0.12
  -4  19  -1    1.93    0.12
   5  19  -1    4.46    0.23
  -5  19   1    4.44    0.23
  -5 -19  -1    3.71    0.22
   5 -19   1    3.74    0.22
   5  19  -1    3.97    0.22
   5  19   1    3.77    0.22
  -5  19  -1    3.85    0.22
   5 -19  -1    3.79    0.22
   5  19   1    4.18    0.23
  -5 -19   1    4.14    0.23
   5  19   1    4.35    0.23
  -6  19   1    2.77    0.16
  -6 -19  -1    2.67    0.16
   6  19  -1    2.87    0.16
  -6 -19  -1    2.51    0.16
   6  19  -1    2.46    0.15
  -6 -19   1    2.89    0.16
  -6  19  -1    2.73    0.16
   6  19   1    2.91    0.16
   7  19  -1    0.33    0.04
  -7 -19  -1    0.28    0.04
  -7 -19  -1    0.30    0.03
  -7  19   1    0.32    0.04
   7  19   1    0.34    0.04
   7  19   1    0.21    0.03
  -7 -19   1    0.29    0.04
   8  19  -1    2.08    0.11
   8  19   1    1.93    0.11
   0  20   1    7.34    0.38
   0  20  -1    7.30    0.38
   0  20   1    7.00    0.38
   1  20  -1    0.09    0.03
  -1  20   1    0.08    0.02
  -1  20   1    0.10    0.03
   1  20  -1    0.06    0.03
   1  20   1    0.14    0.03
  -1  20  -1    0.09    0.03
   1  20   1    0.13    0.03
   2  20  -1    1.03    0.08
  -2  20   1    1.16    0.08
   2  20  -1    1.20    0.08
   2  20   1    1.15    0.08
  -2  20  -1    1.22    0.09
   2  20   1    1.06    0.08
   2  20   1    1.07    0.08
   3  20  -1    6.98    0.36
  -3  20   1    7.15    0.37
   3  20  -1    6.40    0.36
  -3  20  -1    7.05    0.37
   3  20   1    7.08    0.37
   4  20  -1    8.71    0.46
  -4  20   1    8.82    0.46
   4  20  -1    9.00    0.46
   4  20   1    9.56    0.46
   4  20   1    8.65    0.46
  -4 -20   1    8.50    0.46
  -4  20  -1    8.93    0.46
  -5  20   1    1.18    0.08
   5  20  -1    1.14    0.08
  -5 -20   1    1.15    0.08
   5  20   1    1.16    0.08
  -5  20  -1    1.11    0.08
  -6  20   1    2.17    0.15
   6  20   1    2.76    0.14
   0  21   1    0.03    0.02
   0  21  -1    0.02    0.02
   0  21   1    0.03    0.02
   1  21  -1    0.48    0.04
  -1  21   1    0.46    0.05
   1  21   1    0.37    0.04
   1  21   1    0.48    0.04
  -1  21  -1    0.51    0.04
  -2  21   1   10.04    0.51
   2  21   1    9.54    0.51
  -2  21  -1   10.28    0.51
   3  21  -1    0.33    0.03
  -3  21   1    0.41    0.04
   3  21  -1    0.35    0.03
   3  21   1    0.32    0.03
   0   0  -2    4.40    0.22
   0   0   2    4.16    0.22
   0   0   2    4.15    0.22
   0   0  -2    3.86    0.22
   1   0   2    5.37    0.27
  -1   0   2    5.18    0.27
  -1   0  -2    5.17    0.28
   1   0   2    5.27    0.28
  -1   0  -2    5.19    0.27
   1   0  -2    5.38    0.27
   2   0  -2    9.94    0.49
  -2   0  -2    9.60    0.50
   2   0   2    9.62    0.49
  -2   0   2    9.51    0.49
   2   0   2    9.70    0.50
   3   0   2  363.45   19.69
   3   0   2  372.04   19.30
   3   0  -2  336.47   17.74
  -3   0  -2  366.96   17.86
   3   0   2  345.73   17.75
   3   0  -2  366.01   19.16
   4   0   2  278.63   14.39
   4   0   2  283.53   14.36
  -4   0  -2  279.71   14.46
   4   0   2  301.45   14.41
   4   0  -2  281.62   14.34
   4   0   2  298.00   14.44
   4   0  -2  299.14   14.39
   5   0  -2  100.53    4.91
   5   0  -2   95.50    4.92
   5   0   2   99.20    4.94
   5   0   2   97.67    4.95
   5   0   2   98.77    4.92
   6   0  -2    9.07    0.44
   6   0  -2    8.34    0.44
   6   0   2    8.80    0.45
   6   0   2    8.18    0.44
   7   0  -2   12.28    0.63
   7   0   2   12.47    0.64
   8   0   2   44.03    2.18
   8   0  -2   42.68    2.17
   9   0   2    0.94    0.06
   9   0  -2    1.10    0.08
   9   0   2    1.12    0.09
  10   0  -2   25.51    1.25
  10   0  -2   23.67    1.23
  10   0   2   25.26    1.26
  10   0   2   23.65    1.23
  11   0  -2   13.49    0.73
  11   0   2   14.25    0.72
  11   0  -2   14.41    0.72
  12   0   2   32.82    1.53
 -12   0  -2   31.49    1.54
 -12   0   2   30.49    1.54
 -12   0  -2   31.24    1.54
 -12   0   2   29.49    1.54
  12   0  -2   33.43    1.53
 -12   0  -2   28.94    1.54
 -12   0   2   31.20    1.54
 -12   0  -2   29.31    1.53
 -12   0  -2   27.25    1.53
 -12   0   2   28.03    1.54
 -13   0  -2    0.11    0.04
 -13   0  -2    0.14    0.04
 -13   0  -2    0.16    0.04
 -13   0   2    0.16    0.04
  13   0   2    0.12    0.03
  13   0  -2    0.13    0.03
 -13   0  -2    0.19    0.05
 -13   0   2    0.10    0.04
 -13   0   2    0.15    0.03
 -14   0  -2    5.74    0.31
  14   0   2    6.52    0.31
 -14   0   2    5.67    0.32
  14   0  -2    5.07    0.30
  14   0   2    5.09    0.30
 -14   0  -2    5.57    0.32
 -14   0  -2    5.91    0.32
 -14   0   2    5.85    0.31
 -14   0   2    5.65    0.32
 -15   0   2    0.53    0.06
 -15   0   2    0.58    0.06
  15   0  -2    0.44    0.04
  15   0   2    0.50    0.05
 -15   0  -2    0.51    0.05
 -15   0  -2    0.61    0.06
 -16   0   2    1.10    0.08
 -16   0  -2    1.15    0.08
 -16   0  -2    1.33    0.09
   0   1  -2    0.02    0.01
   0   1   2    0.04    0.01
   0  -1  -2    0.03    0.01
   1  -1   2   15.59    0.79
  -1   1   2   15.77    0.79
   1  -1   2   15.85    0.78
   1   1  -2   15.85    0.79
  -1   1   2   15.08    0.78
  -1  -1  -2   15.36    0.79
  -1  -1   2   15.49    0.79
   1   1   2   15.90    0.79
   1  -1  -2   15.11    0.79
  -1   1  -2   15.78    0.79
  -1   1  -2   15.60    0.78
   2  -1   2   25.66    1.25
   2  -1   2   25.83    1.26
  -2   1   2   25.31    1.26
   2   1  -2   25.05    1.26
   2  -1  -2   25.06    1.25
  -2   1  -2   24.69    1.26
  -2   1  -2   24.45    1.26
  -2  -1   2   24.23    1.26
   2   1   2   25.99    1.27
  -3   1   2   52.20    2.70
   3  -1   2   56.09    2.70
   3   1  -2   56.61    2.72
  -3  -1  -2   54.61    2.71
   3   1  -2   53.10    2.70
   3  -1   2   57.92    3.41
   3  -1   2   50.54    2.68
   3  -1  -2   50.82    2.69
   3  -1  -2   55.89    2.88
  -3  -1   2   53.52    2.70
   3   1   2   57.50    2.71
   3   1   2   52.11    2.69
   4  -1   2   22.21    1.15
   4  -1   2   23.92    1.16
   4   1  -2   23.73    1.17
   4   1  -2   23.85    1.16
   4  -1   2   23.79    1.16
   4   1   2   23.93    1.17
   4   1   2   23.29    1.18
   4   1   2   22.92    1.16
  -4   1  -2   21.76    1.17
   4  -1  -2   24.48    1.15
   4  -1  -2   23.39    1.15
   4  -1  -2   20.77    1.15
   5  -1   2    0.87    0.06
   5  -1   2    0.93    0.05
   5   1  -2    0.88    0.07
   5   1  -2    0.86    0.06
   5  -1   2    0.90    0.05
   5  -1  -2    0.86    0.05
   5  -1  -2    0.84    0.05
   5   1   2    0.89    0.06
   5   1   2    0.87    0.07
   6  -1   2   61.29    3.07
   6   1  -2   62.20    3.07
   6  -1  -2   62.22    3.06
   6   1   2   61.01    3.07
   7  -1   2   21.85    1.10
   7   1  -2   21.52    1.10
   7   1   2   22.00    1.11
   7  -1  -2   21.82    1.10
   8   1  -2   99.35    4.85
   8  -1   2  102.31    4.85
   8   1  -2   87.98    4.83
   8   1   2   87.59    4.83
   8  -1  -2  104.79    4.86
   8   1   2  103.25    4.86
   9   1  -2    4.94    0.27
   9   1  -2    4.91    0.29
   9  -1   2    5.21    0.28
   9   1   2    4.87    0.27
   9  -1  -2    5.34    0.28
   9   1   2    5.30    0.30
  10  -1   2    9.54    0.52
  10   1  -2    9.79    0.53
  10   1  -2   10.25    0.51
  10   1   2    9.76    0.51
  10  -1  -2    9.82    0.52
  10   1   2    9.77    0.53
  11   1  -2    6.84    0.35
  11  -1   2    6.43    0.34
  11   1  -2    6.54    0.37
  11  -1   2    6.29    0.36
  11  -1  -2    6.71    0.35
  11  -1  -2    6.41    0.36
  11   1   2    6.93    0.35
 -12  -1  -2   42.43    2.10
 -12  -1  -2   39.45    2.10
 -12  -1  -2   40.51    2.10
 -12   1   2   39.93    2.10
 -12   1   2   37.67    2.10
 -12  -1  -2   44.27    2.10
 -12  -1  -2   42.13    2.10
 -12   1   2   39.87    2.10
  12  -1   2   43.19    2.08
  12   1  -2   46.28    2.10
 -12   1   2   38.79    2.10
 -12   1  -2   42.91    2.10
 -12  -1   2   39.59    2.10
 -12  -1   2   44.35    2.10
 -12   1  -2   40.90    2.10
 -12  -1   2   42.17    2.10
 -12  -1   2   41.12    2.10
 -12   1  -2   43.17    2.10
 -12  -1   2   39.78    2.10
  12  -1  -2   44.14    2.09
 -12   1  -2   40.38    2.10
  12   1   2   45.26    2.09
 -13   1   2    1.17    0.10
  13   1  -2    1.51    0.10
  13  -1   2    1.24    0.08
  13   1  -2    1.24    0.09
 -13   1   2    1.30    0.10
 -13  -1  -2    1.32    0.10
 -13   1   2    1.10    0.09
 -13  -1  -2    1.09    0.09
 -13  -1  -2    1.26    0.10
 -13  -1  -2    1.39    0.11
  13  -1  -2    1.20    0.08
 -13  -1   2    1.19    0.10
 -13  -1   2    1.17    0.10
 -13   1  -2    1.21    0.10
 -13   1  -2    1.30    0.10
  13   1   2    1.28    0.08
 -13  -1   2    1.27    0.10
 -13  -1   2    1.13    0.10
 -13   1  -2    1.19    0.10
  13   1   2    1.22    0.09
 -14  -1  -2    0.25    0.05
  14  -1   2    0.20    0.03
 -14  -1  -2    0.25    0.05
  14   1  -2    0.23    0.03
 -14  -1  -2    0.15    0.03
 -14  -1  -2    0.23    0.04
 -14   1   2    0.22    0.04
 -14   1   2    0.18    0.04
 -14   1   2    0.18    0.04
  14   1  -2    0.21    0.04
  14  -1  -2    0.22    0.03
 -14  -1   2    0.18    0.04
 -14  -1   2    0.26    0.05
 -14  -1   2    0.22    0.05
  14   1   2    0.23    0.03
 -14   1  -2    0.19    0.04
 -14   1  -2    0.28    0.04
 -14  -1   2    0.22    0.04
  14   1   2    0.20    0.04
 -14   1  -2    0.25    0.05
  15   1  -2    0.49    0.05
 -15  -1  -2    0.64    0.06
 -15  -1  -2    0.65    0.06
 -15   1   2    0.59    0.06
 -15  -1  -2    0.57    0.06
 -15   1   2    0.52    0.06
 -15   1  -2    0.66    0.07
 -15  -1   2    0.55    0.07
 -15  -1   2    0.67    0.07
 -15   1  -2    0.55    0.06
  15   1   2    0.50    0.05
 -16  -1  -2   16.05    0.80
 -16  -1  -2   15.61    0.80
 -16  -1   2   14.71    0.80
 -16  -1   2   16.38    0.80
 -16   1  -2   15.41    0.80
   0   2   2    3.12    0.18
   0  -2   2    3.02    0.17
   0   2  -2    2.97    0.17
   0  -2  -2    3.02    0.18
   1   2  -2   62.93    3.60
  -1   2   2   62.35    3.16
  -1  -2  -2   62.45    3.15
   1  -2   2   63.06    3.14
   1  -2   2   62.32    3.16
   1   2   2   62.00    3.13
  -1   2  -2   62.24    3.14
  -1  -2   2   62.45    3.12
   1  -2  -2   60.47    3.17
   2   2  -2   48.19    2.34
  -2   2   2   46.13    2.35
   2  -2   2   46.92    2.70
   2  -2   2   46.31    2.97
   2   2   2   47.69    2.35
  -2  -2   2   46.32    2.34
  -2   2  -2   46.18    2.35
   2  -2  -2   46.06    2.38
   3   2  -2   18.14    0.88
   3  -2   2   17.22    0.85
   3  -2   2   18.30    0.85
   3   2  -2   16.86    0.86
  -3  -2  -2   16.79    0.89
  -3   2   2   15.42    0.86
  -3   2   2   16.77    0.86
   3  -2   2   18.23    0.86
  -3   2  -2   16.37    0.86
   3   2   2   18.05    0.88
   3  -2  -2   16.59    0.85
  -3  -2   2   17.06    0.88
   3   2   2   17.24    0.87
   3   2   2   17.35    0.89
   4   2  -2    4.83    0.26
   4   2  -2    4.83    0.25
   4  -2   2    4.63    0.23
  -4   2   2    4.42    0.24
   4  -2  -2    4.66    0.23
   4  -2  -2    4.43    0.23
   4  -2  -2    4.30    0.24
  -4   2  -2    4.29    0.25
   4   2   2    4.93    0.27
   4   2   2    4.81    0.25
   4   2   2    4.66    0.28
   5   2  -2   11.70    0.62
   5   2  -2   12.79    0.61
   5  -2   2   12.01    0.59
  -5   2  -2   10.79    0.60
   5  -2  -2   12.26    0.59
   5  -2  -2   10.86    0.59
   5   2   2   12.25    0.61
   5   2   2   11.95    0.63
   6  -2   2   11.54    0.60
   6   2  -2   11.97    0.61
   6  -2  -2   11.87    0.59
   6   2   2   11.97    0.62
   7  -2   2   55.44    2.75
   7   2  -2   54.63    2.76
   7  -2  -2   55.90    2.75
   7   2   2   55.23    2.77
   8  -2   2    3.40    0.19
   8   2  -2    3.77    0.19
   8   2  -2    3.32    0.20
   8   2   2    2.94    0.18
   8  -2  -2    3.43    0.18
   8   2   2    3.32    0.21
   9  -2   2   13.08    0.68
   9   2  -2   12.89    0.67
   9   2  -2   13.09    0.69
   9   2   2   13.46    0.70
   9  -2  -2   13.36    0.67
   9   2   2   12.83    0.67
  10  -2   2    1.21    0.09
  10   2  -2    1.40    0.09
  10   2  -2    1.16    0.10
  10   2   2    1.30    0.09
  10   2   2    1.26    0.11
  10  -2  -2    1.17    0.08
  11   2  -2    4.32    0.28
  11  -2   2    4.41    0.26
  11   2  -2    5.02    0.26
  11   2   2    4.88    0.26
  11   2   2    4.51    0.28
 -12  -2  -2    0.34    0.05
 -12  -2  -2    0.29    0.05
  12   2  -2    0.45    0.05
 -12  -2  -2    0.42    0.05
  12   2  -2    0.31    0.05
 -12   2   2    0.39    0.06
 -12  -2  -2    0.46    0.06
  12  -2   2    0.38    0.04
 -12  -2  -2    0.41    0.05
 -12   2   2    0.34    0.05
 -12   2   2    0.37    0.05
 -12   2   2    0.36    0.05
 -12  -2   2    0.38    0.05
 -12  -2   2    0.39    0.06
 -12   2  -2    0.32    0.05
 -12  -2   2    0.39    0.06
  12   2   2    0.30    0.04
 -12  -2   2    0.41    0.06
 -12  -2   2    0.30    0.06
 -12   2  -2    0.41    0.06
  12   2   2    0.37    0.04
 -12   2  -2    0.31    0.05
  13  -2   2    0.63    0.05
 -13   2   2    0.63    0.06
  13   2  -2    0.66    0.06
 -13  -2  -2    0.62    0.07
  13   2  -2    0.69    0.06
 -13   2   2    0.59    0.07
 -13  -2  -2    0.62    0.08
 -13   2   2    0.59    0.07
 -13  -2  -2    0.58    0.07
 -13  -2  -2    0.67    0.07
 -13  -2   2    0.66    0.08
 -13  -2   2    0.67    0.07
 -13  -2   2    0.70    0.08
  13  -2  -2    0.57    0.05
  13   2   2    0.66    0.06
  13   2   2    0.71    0.06
 -13   2  -2    0.71    0.07
 -13   2  -2    0.68    0.07
 -13   2  -2    0.74    0.08
 -13  -2   2    0.66    0.08
  14   2  -2    0.55    0.05
  14   2  -2    0.53    0.05
 -14   2   2    0.46    0.06
 -14  -2  -2    0.60    0.07
  14  -2   2    0.45    0.04
 -14  -2  -2    0.67    0.07
 -14  -2  -2    0.64    0.06
 -14  -2  -2    0.59    0.07
 -14  -2   2    0.65    0.07
 -14  -2   2    0.58    0.07
 -14   2  -2    0.62    0.07
  14   2   2    0.49    0.05
  14  -2  -2    0.48    0.05
 -14  -2   2    0.61    0.06
  14   2   2    0.58    0.05
 -14   2  -2    0.51    0.06
 -14  -2   2    0.53    0.07
 -15  -2  -2    5.17    0.28
 -15  -2  -2    5.39    0.28
  15   2  -2    4.70    0.27
 -15  -2  -2    5.34    0.28
 -15   2  -2    4.41    0.27
 -15  -2   2    5.04    0.28
 -15  -2   2    4.89    0.28
 -15   2  -2    5.34    0.28
 -15  -2   2    5.27    0.29
  15   2   2    4.70    0.27
 -16  -2  -2    0.53    0.06
 -16  -2  -2    0.47    0.05
 -16  -2   2    0.44    0.06
 -16  -2   2    0.45    0.05
   0   3  -2    0.04    0.02
   0   3   2    0.04    0.02
   0  -3  -2    0.03    0.02
   0  -3   2    0.03    0.02
  -1  -3  -2   26.59    1.42
   1  -3   2   28.72    1.42
  -1   3   2   28.50    1.43
   1   3  -2   28.73    1.43
  -1  -3  -2   28.00    1.44
   1  -3  -2   27.95    1.42
   1   3   2   29.87    1.44
  -1  -3   2   27.92    1.43
  -1   3  -2   28.11    1.42
   2  -3   2   69.92    3.41
   2   3  -2   69.91    3.34
  -2  -3  -2   61.83    3.33
   2  -3   2   70.44    3.34
  -2  -3  -2   60.51    3.35
   2  -3   2   71.87    3.38
  -2   3   2   66.48    3.39
  -2  -3  -2   67.54    3.35
  -2  -3   2   66.55    3.35
  -2  -3   2   66.31    3.34
   2  -3  -2   66.54    3.38
  -2   3  -2   65.42    3.35
   2   3   2   70.59    3.36
   2  -3  -2   63.17    3.34
  -2  -3   2   66.84    3.34
  -2  -3   2   61.78    3.33
   2   3   2   71.63    3.34
   3   3  -2   64.81    3.13
  -3  -3  -2   56.16    3.11
   3  -3   2   66.02    3.11
   3   3  -2   63.06    3.11
   3  -3   2   66.15    3.12
  -3   3   2   61.51    3.15
   3  -3   2   61.36    3.11
   3   3   2   63.86    3.11
   3   3   2   66.83    3.13
   3  -3  -2   57.46    3.09
  -3  -3   2   61.00    3.13
   3   3   2   65.46    3.15
  -3  -3   2   58.23    3.11
   4   3  -2    2.46    0.15
  -4  -3  -2    2.04    0.14
   4   3  -2    2.47    0.14
  -4   3   2    2.09    0.13
  -4  -3   2    1.97    0.14
   4  -3  -2    2.28    0.12
   4   3   2    2.44    0.16
   4  -3  -2    2.11    0.12
   4  -3  -2    2.32    0.11
   4   3   2    2.40    0.17
   4   3   2    2.63    0.14
   5   3  -2   21.09    1.05
   5   3  -2   20.11    1.07
   5  -3  -2   20.73    1.02
   5   3   2   20.08    1.07
   5  -3  -2   20.15    1.02
   5   3   2   21.45    1.05
   6   3  -2   28.01    1.37
   6  -3   2   26.79    1.35
   6  -3  -2   26.88    1.34
   6  -3  -2   26.06    1.35
   6   3   2   27.86    1.38
   7   3  -2   69.07    3.45
   7  -3   2   67.60    3.43
   7   3   2   70.88    3.46
   7  -3  -2   68.87    3.44
   8   3  -2   14.11    0.74
   8  -3   2   14.52    0.74
   8   3  -2   14.76    0.76
   8   3   2   15.05    0.77
   8   3   2   13.83    0.74
   8  -3  -2   14.97    0.73
   9   3  -2   11.56    0.61
   9   3  -2   11.35    0.59
   9  -3   2   11.63    0.59
   9   3   2   11.36    0.62
   9   3   2   11.27    0.59
   9  -3  -2   11.57    0.58
  10   3  -2    8.55    0.48
  10   3  -2    8.90    0.45
  10  -3   2    8.45    0.45
  10   3   2    8.93    0.49
  10   3   2    9.00    0.45
  10   3   2    8.00    0.44
  11   3  -2    0.31    0.05
  11   3  -2    0.35    0.06
  11   3  -2    0.44    0.05
  11  -3   2    0.36    0.04
  11   3   2    0.31    0.06
  11   3   2    0.39    0.05
  11   3   2    0.32    0.04
 -12  -3  -2    5.78    0.34
 -12   3   2    5.71    0.33
  12   3  -2    6.20    0.33
 -12  -3  -2    6.01    0.34
 -12  -3  -2    5.90    0.34
 -12  -3  -2    6.79    0.34
  12   3  -2    6.72    0.34
 -12   3   2    5.87    0.34
 -12  -3  -2    6.23    0.34
 -12  -3   2    6.24    0.35
 -12   3  -2    5.45    0.33
 -12   3  -2    5.73    0.33
  12   3   2    6.26    0.33
 -12  -3   2    6.50    0.34
 -12  -3   2    6.14    0.35
 -12   3  -2    6.11    0.34
 -12  -3   2    6.08    0.35
  12   3   2    6.56    0.34
 -13  -3  -2    2.16    0.15
  13   3  -2    2.16    0.14
 -13  -3  -2    2.07    0.15
  13   3  -2    2.36    0.14
 -13   3   2    1.89    0.14
 -13  -3  -2    2.17    0.15
 -13  -3  -2    2.17    0.15
 -13  -3   2    2.16    0.15
 -13   3  -2    2.15    0.14
 -13   3  -2    1.98    0.14
 -13  -3   2    2.11    0.15
 -13  -3   2    2.07    0.15
 -13  -3   2    2.24    0.14
  13   3   2    2.22    0.14
  13   3   2    2.24    0.13
  14   3  -2    5.17    0.28
 -14  -3  -2    5.43    0.30
 -14  -3  -2    5.51    0.30
  14   3  -2    4.81    0.29
 -14  -3  -2    5.08    0.29
 -14  -3  -2    5.28    0.29
 -14  -3   2    5.30    0.30
 -14  -3   2    5.21    0.30
 -14  -3   2    5.22    0.29
 -14  -3   2    5.09    0.30
  14   3   2    4.89    0.28
  14   3   2    5.37    0.28
 -14   3  -2    5.14    0.29
 -15  -3  -2    0.27    0.05
 -15  -3  -2    0.29    0.04
  15   3  -2    0.25    0.04
 -15  -3  -2    0.29    0.05
 -15  -3  -2    0.33    0.04
  15   3   2    0.27    0.04
 -15  -3   2    0.32    0.05
 -15   3  -2    0.25    0.04
 -15  -3   2    0.33    0.05
 -15  -3   2    0.29    0.05
 -16  -3  -2    8.18    0.41
 -16  -3  -2    8.47    0.41
 -16  -3   2    7.63    0.41
 -16  -3   2    7.47    0.41
 -16   3  -2    7.13    0.40
 -16  -3   2    7.39    0.41
   0  -4  -2  101.87    5.22
   0  -4   2  100.97    5.17
   0  -4   2  103.32    5.21
   0   4   2  109.60    5.24
   0  -4   2  104.38    5.19
   0  -4  -2   99.56    5.17
   0   4  -2  105.36    5.24
  -1  -4  -2  104.33    5.21
   1  -4   2  112.30    5.27
   1   4  -2  107.63    5.23
  -1  -4  -2   92.19    5.19
   1  -4   2  105.87    5.23
   1  -4   2  108.87    5.28
  -1   4   2  110.06    5.28
   1   4  -2   95.66    5.21
  -1  -4  -2  104.52    5.25
  -1  -4   2  102.24    5.20
  -1  -4   2  103.15    5.21
   1  -4  -2   99.92    5.21
  -1  -4   2  101.79    5.22
   1   4   2  109.28    5.28
  -1   4  -2  106.97    5.25
   1  -4  -2  105.29    5.24
   1   4   2   97.54    5.22
   1   4   2  111.70    5.76
   2  -4   2   70.46    3.55
  -2  -4  -2   68.37    3.51
   2   4  -2   64.64    3.50
   2  -4   2   72.25    3.53
  -2   4   2   72.32    3.54
   2   4  -2   73.96    3.52
  -2  -4  -2   70.89    3.50
   2  -4   2   74.34    3.55
  -2  -4   2   68.10    3.52
   2   4   2   67.50    3.49
   2   4   2   73.44    3.54
  -2  -4   2   70.26    3.53
  -2  -4   2   69.84    3.50
   2  -4  -2   68.79    3.50
   2   4   2   71.28    3.52
   2  -4  -2   70.00    3.56
  -2   4  -2   69.29    3.50
  -3   4   2   63.99    3.21
   3   4  -2   63.67    3.20
  -3  -4  -2   60.75    3.21
   3  -4   2   68.87    3.21
  -3  -4  -2   65.91    3.23
   3  -4   2   63.10    3.86
   3   4  -2   66.46    3.23
   3   4  -2   62.28    3.20
   3  -4   2   63.50    3.21
   3  -4  -2   62.58    3.19
   3   4   2   64.43    3.20
   3   4   2   63.81    3.21
  -3  -4   2   61.84    3.22
   3   4   2   68.33    3.23
   3   4   2   68.02    3.25
  -3  -4   2   62.93    3.21
  -3  -4   2   62.94    3.23
  -4  -4  -2   18.03    0.96
   4   4  -2   19.30    0.98
   4   4  -2   19.72    0.96
   4   4  -2   17.69    0.95
   4   4   2   18.52    0.96
   4   4   2   20.19    0.96
   4  -4  -2   18.05    0.94
  -4  -4   2   18.56    0.96
   4   4   2   19.82    0.99
   4  -4  -2   18.32    0.94
   4   4   2   20.40    1.01
  -4   4  -2   17.15    0.95
   5   4  -2  164.85    8.47
   5   4  -2  179.12    8.53
   5   4   2  163.68    8.47
   5   4   2  179.17    8.50
   5  -4  -2  165.29    8.44
   5   4   2  169.65    8.50
   6   4  -2   26.81    1.36
   6  -4   2   26.67    1.34
   6   4   2   26.90    1.36
   7   4  -2   13.40    0.67
   7   4  -2   12.01    0.65
   7  -4   2   12.83    0.64
   7   4   2   11.78    0.64
   7   4   2   13.64    0.68
   8  -4   2   34.39    1.71
   8   4  -2   35.34    1.74
   8   4  -2   33.79    1.71
   8   4   2   32.92    1.71
   8   4   2   34.50    1.74
   9   4  -2    0.74    0.08
   9   4  -2    0.69    0.06
   9  -4   2    0.66    0.05
   9   4   2    0.63    0.08
   9   4   2    0.76    0.06
  10   4  -2    5.88    0.31
  10   4  -2    5.56    0.35
  10  -4   2    5.68    0.31
  10   4  -2    6.27    0.32
  10   4   2    5.81    0.31
  10   4   2    5.93    0.35
  10   4   2    6.17    0.32
 -11  -4  -2    7.97    0.46
 -11  -4  -2    7.88    0.47
 -11  -4  -2    8.21    0.46
  11   4  -2    9.37    0.46
  11   4  -2    8.97    0.45
 -11  -4  -2    9.63    0.49
 -11  -4  -2    8.19    0.47
  11   4  -2    9.38    0.52
 -11  -4   2    7.98    0.47
  11   4   2    9.36    0.46
  11   4   2    8.92    0.45
 -11  -4   2    8.67    0.46
 -11  -4   2    8.22    0.46
 -11  -4   2    8.01    0.49
 -11  -4   2    7.13    0.48
 -11   4  -2    9.50    0.47
 -12  -4  -2   20.43    1.10
 -12  -4  -2   22.46    1.09
  12   4  -2   22.40    1.09
 -12  -4  -2   20.11    1.09
 -12  -4  -2   20.13    1.10
 -12  -4  -2   21.20    1.10
  12   4  -2   23.03    1.08
 -12  -4   2   20.55    1.10
 -12  -4   2   21.81    1.11
  12   4   2   22.69    1.08
  12   4   2   22.45    1.09
 -12   4  -2   20.55    1.09
 -12  -4   2   21.09    1.09
 -12  -4   2   20.02    1.10
 -13  -4  -2    2.35    0.16
 -13  -4  -2    2.21    0.15
  13   4  -2    2.50    0.14
 -13  -4  -2    2.27    0.16
  13   4  -2    2.19    0.15
 -13  -4  -2    2.18    0.16
 -13  -4   2    2.32    0.16
 -13  -4   2    2.24    0.15
 -13   4  -2    2.49    0.15
  13   4   2    2.43    0.14
 -13  -4   2    2.02    0.16
  13   4   2    2.21    0.15
 -13  -4   2    2.57    0.17
 -14  -4  -2    2.38    0.16
  14   4  -2    2.17    0.14
 -14  -4  -2    2.35    0.15
 -14  -4  -2    2.36    0.16
 -14  -4  -2    2.28    0.15
  14   4  -2    2.32    0.14
 -14  -4   2    2.46    0.16
 -14   4  -2    2.20    0.14
  14   4   2    2.18    0.14
 -14  -4   2    2.25    0.16
 -14  -4   2    2.23    0.15
  14   4   2    2.10    0.14
 -14  -4   2    2.44    0.15
 -15  -4  -2    0.12    0.03
 -15  -4  -2    0.12    0.04
  15   4  -2    0.19    0.03
 -15  -4  -2    0.10    0.04
 -15  -4  -2    0.14    0.03
 -15  -4   2    0.11    0.03
  15   4   2    0.14    0.03
 -15   4  -2    0.15    0.03
 -15  -4   2    0.13    0.05
 -15  -4   2    0.21    0.05
 -16  -4  -2    3.57    0.22
 -16  -4  -2    4.26    0.22
 -16  -4   2    3.78    0.22
 -16  -4   2    3.98    0.22
 -16  -4   2    3.93    0.22
 -16   4  -2    3.68    0.21
   0  -5   2    0.03    0.03
   0   5   2    0.03    0.02
   0  -5   2    0.03    0.03
   0   5  -2    0.04    0.03
   0   5   2    0.05    0.03
   0  -5  -2    0.02    0.02
   0  -5  -2    0.06    0.03
   1  -5   2   16.44    0.89
   1  -5   2   17.50    0.87
  -1  -5  -2   16.68    0.86
   1   5  -2   16.99    0.86
  -1   5   2   17.71    0.89
  -1  -5  -2   16.21    0.90
  -1   5   2   16.93    0.88
   1   5  -2   17.53    0.89
   1  -5   2   17.73    0.88
  -1  -5  -2   17.26    0.87
   1   5   2   17.36    0.91
  -1  -5   2   16.80    0.89
  -1  -5   2   17.58    0.87
  -1  -5   2   16.91    0.91
  -1  -5   2   16.47    0.86
   1  -5  -2   17.14    0.87
   1  -5  -2   16.87    0.89
   1   5   2   16.71    0.86
  -1   5  -2   16.76    0.88
   1   5   2   17.51    0.89
   2  -5   2   91.33    4.61
  -2  -5  -2   92.98    4.57
  -2   5   2   93.03    4.59
  -2   5   2   91.00    4.59
   2   5  -2   93.36    4.59
   2  -5   2   92.54    4.58
   2  -5   2   94.69    4.60
  -2  -5  -2   89.76    4.56
   2   5  -2   85.63    4.59
   2   5   2   95.93    4.62
  -2   5  -2   90.33    4.57
   2   5   2   92.57    4.60
   2  -5  -2   92.90    4.65
   2   5   2   91.76    4.59
  -2  -5   2   93.59    4.57
  -2  -5   2   92.92    4.61
  -2  -5   2   87.61    4.59
   2  -5  -2   92.01    4.56
  -3  -5  -2    2.79    0.16
   3  -5   2    2.67    0.16
  -3  -5  -2    2.77    0.17
   3   5  -2    2.66    0.16
  -3   5   2    2.51    0.16
   3   5  -2    2.63    0.18
   3   5  -2    2.74    0.16
   3  -5  -2    2.85    0.15
   3   5   2    2.94    0.21
   3   5   2    2.78    0.19
   3   5   2    2.71    0.16
  -3  -5   2    2.76    0.16
  -3  -5   2    2.73    0.17
   3   5   2    2.60    0.16
   4   5  -2   38.51    1.91
   4   5  -2   39.41    1.91
  -4  -5  -2   37.69    1.89
   4   5  -2   37.11    1.94
  -4  -5  -2   36.89    1.92
   4  -5  -2   37.00    1.89
   4   5   2   38.78    1.94
  -4  -5   2   37.02    1.89
   4   5   2   38.95    1.91
  -4  -5   2   37.63    1.92
   4   5   2   38.63    1.97
   4   5   2   38.56    1.91
   5   5  -2    6.53    0.37
   5   5  -2    7.16    0.37
   5   5   2    6.94    0.37
   5   5   2    6.50    0.37
   6   5  -2   22.69    1.16
   6   5   2   22.59    1.16
   7   5  -2    1.90    0.12
   7  -5   2    2.12    0.12
   7   5  -2    2.05    0.14
   7   5   2    2.35    0.15
   7   5   2    1.93    0.12
   8   5  -2   17.85    0.91
   8   5  -2   17.39    0.88
   8  -5   2   16.64    0.87
   8   5   2   16.97    0.88
   8   5   2   17.64    0.91
   9  -5   2   11.55    0.59
   9   5  -2   11.86    0.63
   9   5  -2   12.06    0.60
   9   5  -2   10.92    0.59
   9   5   2   11.10    0.59
   9   5   2   12.14    0.60
   9   5   2   11.69    0.64
  10   5  -2    8.10    0.48
  10   5  -2    9.14    0.46
  10   5  -2    8.58    0.45
  10   5   2    8.22    0.44
  10   5   2    9.04    0.45
  10   5   2    8.11    0.49
 -11  -5  -2    0.65    0.08
  11   5  -2    0.48    0.05
 -11  -5  -2    0.51    0.07
 -11  -5  -2    0.46    0.06
 -11  -5  -2    0.54    0.07
  11   5  -2    0.53    0.06
 -11  -5  -2    0.48    0.06
 -11  -5   2    0.53    0.07
 -11  -5   2    0.49    0.07
 -11  -5   2    0.57    0.07
 -11   5  -2    0.50    0.06
 -11  -5   2    0.45    0.07
  11   5   2    0.48    0.05
  11   5   2    0.48    0.06
 -11  -5   2    0.48    0.07
 -12  -5  -2    8.84    0.49
 -12  -5  -2    8.97    0.49
  12   5  -2    9.31    0.47
 -12  -5  -2    8.80    0.48
 -12  -5  -2    8.61    0.49
 -12  -5  -2    9.34    0.48
  12   5  -2    9.26    0.48
 -12  -5   2    9.01    0.50
  12   5   2    9.45    0.47
  12   5   2    9.38    0.48
 -12   5  -2    8.56    0.48
 -12  -5   2    8.83    0.49
 -12  -5   2    8.49    0.49
 -12  -5   2    9.10    0.48
  13   5  -2    7.19    0.40
 -13  -5  -2    7.17    0.40
 -13  -5  -2    7.49    0.41
  13   5  -2    7.55    0.39
 -13  -5  -2    7.57    0.41
 -13  -5  -2    7.26    0.41
 -13  -5   2    7.52    0.40
 -13  -5   2    6.71    0.40
 -13  -5   2    7.61    0.42
  13   5   2    7.34    0.40
 -13  -5   2    7.70    0.42
 -13   5  -2    6.95    0.39
  13   5   2    7.50    0.39
 -14  -5  -2    6.46    0.35
  14   5  -2    5.73    0.34
 -14  -5  -2    6.48    0.35
 -14  -5  -2    6.02    0.34
 -14  -5  -2    6.55    0.35
  14   5  -2    6.34    0.33
 -14  -5   2    6.05    0.35
 -14   5  -2    6.03    0.34
 -14  -5   2    6.88    0.36
 -14  -5   2    6.50    0.35
  14   5   2    5.64    0.34
  14   5   2    6.17    0.33
 -14  -5   2    6.88    0.36
 -15  -5  -2    1.44    0.11
  15   5  -2    1.19    0.08
 -15  -5  -2    1.27    0.09
 -15  -5  -2    1.32    0.10
 -15  -5  -2    1.36    0.10
 -15  -5   2    1.44    0.11
 -15  -5   2    1.39    0.11
  15   5   2    1.32    0.09
 -15   5  -2    1.16    0.09
 -15  -5   2    1.34    0.10
 -16  -5  -2    8.30    0.42
 -16  -5  -2    7.99    0.42
 -16  -5   2    7.68    0.42
 -16  -5   2    7.89    0.42
   0  -6   2   82.44    3.77
   0  -6  -2   79.89    3.76
   0  -6   2   72.61    3.80
   0  -6  -2   74.26    3.79
   0   6  -2   74.59    3.78
   0   6   2   73.68    3.78
   0   6   2   77.88    3.80
   0  -6  -2   69.91    3.75
   0  -6   2   74.04    3.75
  -1   6   2  361.90   17.97
  -1  -6  -2  369.08   17.80
  -1  -6  -2  342.24   17.76
   1  -6   2  374.34   17.78
   1   6  -2  338.19   17.69
   1   6  -2  354.15   17.87
   1  -6   2  336.11   17.77
   1   6   2  352.32   17.70
  -1  -6   2  345.71   17.76
   1  -6  -2  369.79   17.76
  -1  -6   2  379.88   17.81
   1   6   2  361.24   17.96
   1  -6  -2  349.34   17.93
   1   6   2  353.70   17.85
  -2  -6  -2   11.37    0.58
   2   6  -2   10.54    0.60
   2   6  -2   10.57    0.56
  -2  -6  -2   11.06    0.57
   2  -6   2   11.20    0.57
   2   6   2   10.88    0.57
   2   6   2   10.42    0.60
   2   6   2   10.88    0.63
  -2  -6   2   11.32    0.58
  -2  -6   2   11.46    0.57
   2  -6  -2   11.17    0.57
  -3  -6  -2   58.42    2.89
  -3  -6  -2   53.21    2.86
   3   6  -2   58.57    2.87
   3  -6   2   52.78    2.88
   3   6  -2   56.28    2.90
   3  -6  -2   59.24    2.87
   3   6   2   59.52    2.87
  -3  -6   2   56.94    2.86
   3   6   2   58.58    2.94
  -3  -6   2   61.46    2.87
   3   6   2   56.53    2.91
  -3  -6   2   58.60    2.89
  -4  -6  -2    0.53    0.07
  -4  -6  -2    0.60    0.05
   4   6  -2    0.55    0.08
   4   6  -2    0.68    0.06
  -4  -6  -2    0.60    0.05
   4   6  -2    0.62    0.06
   4   6  -2    0.51    0.05
  -4  -6   2    0.54    0.07
  -4  -6   2    0.56    0.05
   4   6   2    0.73    0.06
   4   6   2    0.53    0.05
   4   6   2    0.53    0.08
  -4  -6   2    0.62    0.05
   4   6   2    0.62    0.06
   4  -6  -2    0.62    0.05
  -5  -6  -2   47.83    2.46
   5   6  -2   51.07    2.49
   5   6  -2   49.72    2.49
  -5  -6   2   46.82    2.46
   5   6   2   52.31    2.49
   5   6   2   49.62    2.49
   6   6  -2   27.93    1.42
   6   6  -2   27.57    1.42
   6   6   2   28.44    1.42
   6   6   2   27.23    1.42
   7  -6   2    7.13    0.35
   7   6  -2    6.83    0.36
   7   6  -2    6.87    0.38
   7   6  -2    6.83    0.39
   7   6   2    6.69    0.39
   7   6   2    6.26    0.38
   7   6   2    6.65    0.36
   8  -6   2   23.70    1.24
   8   6  -2   25.17    1.28
   8   6  -2   24.83    1.24
   8   6   2   24.61    1.24
   8   6   2   24.96    1.28
   9  -6   2   24.63    1.23
   9   6  -2   25.45    1.24
   9   6  -2   24.05    1.23
   9   6  -2   23.74    1.27
   9   6   2   23.62    1.27
   9   6   2   23.99    1.23
   9   6   2   25.60    1.24
  10   6  -2   10.70    0.54
  10   6  -2   10.01    0.58
  10   6  -2   11.21    0.55
  10   6   2   11.17    0.55
  10   6   2   10.58    0.54
  10   6   2    9.17    0.58
 -11  -6  -2   17.20    0.93
 -11  -6  -2   18.00    0.91
  11   6  -2   19.24    0.91
 -11  -6  -2   17.81    0.93
  11   6  -2   19.66    0.92
 -11  -6  -2   16.85    0.92
 -11  -6  -2   17.50    0.93
 -11  -6   2   16.81    0.93
 -11   6  -2   16.78    0.91
 -11  -6   2   17.10    0.92
 -11  -6   2   17.13    0.92
  11   6   2   18.87    0.91
 -11  -6   2   18.09    0.94
 -11  -6   2   16.93    0.93
  11   6   2   19.20    0.92
 -12  -6  -2    1.30    0.11
  12   6  -2    1.14    0.09
  12   6  -2    1.40    0.10
 -12  -6  -2    1.38    0.11
  12   6  -2    1.32    0.10
 -12  -6  -2    1.44    0.11
 -12  -6  -2    1.34    0.11
 -12  -6   2    1.36    0.11
 -12   6  -2    1.29    0.10
 -12  -6   2    1.32    0.12
  12   6   2    1.41    0.10
 -12  -6   2    1.58    0.13
 -12  -6   2    1.35    0.11
  12   6   2    1.44    0.10
 -12  -6   2    1.35    0.12
 -13  -6  -2    0.43    0.06
 -13  -6  -2    0.43    0.06
  13   6  -2    0.35    0.05
 -13  -6  -2    0.39    0.06
  13   6  -2    0.40    0.05
 -13  -6  -2    0.36    0.06
 -13  -6   2    0.41    0.06
 -13  -6   2    0.57    0.07
 -13  -6   2    0.46    0.07
  13   6   2    0.38    0.05
 -13   6  -2    0.37    0.05
 -13  -6   2    0.48    0.07
 -13  -6   2    0.41    0.06
  13   6   2    0.46    0.05
 -14  -6  -2    5.57    0.31
 -14  -6  -2    5.28    0.31
 -14  -6  -2    5.78    0.32
  14   6  -2    5.37    0.30
 -14  -6  -2    5.70    0.32
  14   6   2    5.50    0.30
 -14  -6   2    5.82    0.31
 -14  -6   2    6.24    0.33
 -14  -6   2    5.77    0.32
 -14  -6   2    5.47    0.31
 -14   6  -2    4.90    0.30
 -15  -6  -2    4.70    0.25
  15   6  -2    4.03    0.24
 -15  -6  -2    4.89    0.26
 -15  -6  -2    4.59    0.25
 -15  -6  -2    4.03    0.25
 -15   6  -2    3.63    0.24
  15   6   2    4.10    0.24
 -15  -6   2    4.88    0.25
 -15  -6   2    4.79    0.26
 -15  -6   2    4.98    0.26
 -16  -6  -2    0.01    0.02
 -16  -6  -2    0.04    0.02
 -16  -6   2    0.02    0.02
 -16  -6   2    0.00    0.02
 -16  -6   2    0.01    0.02
   0  -7   2    0.05    0.02
   0   7   2    0.05    0.03
   0  -7   2    0.02    0.03
   0  -7  -2    0.00    0.02
   0  -7  -2    0.03    0.02
  -1  -7  -2   35.50    1.80
   1   7  -2   34.78    1.78
   1  -7   2   37.70    1.81
  -1   7   2   33.36    1.84
   1   7  -2   35.53    1.78
  -1  -7  -2   37.60    1.81
  -1  -7   2   37.84    1.81
   1  -7  -2   37.69    1.81
   1   7   2   35.09    1.86
   1   7   2   35.16    1.78
  -1  -7   2   35.20    1.80
   1   7   2   34.20    1.78
   2  -7   2   43.71    2.10
  -2  -7  -2   43.11    2.10
  -2  -7  -2   43.86    2.11
   2   7  -2   43.67    2.09
   2   7  -2   39.00    2.08
  -2  -7  -2   37.45    2.08
   2   7   2   42.21    2.08
  -2  -7   2   43.94    2.11
  -2  -7   2   44.38    2.10
   2  -7  -2   43.45    2.10
   2   7   2   39.06    2.15
  -2  -7   2   38.49    2.08
   2   7   2   40.27    2.08
   3   7  -2    4.76    0.27
   3   7  -2    4.55    0.26
  -3  -7  -2    5.13    0.29
  -3  -7  -2    4.73    0.26
  -3  -7   2    4.92    0.27
   3   7   2    5.09    0.27
   3   7   2    4.60    0.26
  -3  -7   2    4.98    0.26
  -3  -7   2    4.94    0.29
   3  -7  -2    5.02    0.27
  -4  -7  -2    3.09    0.17
   4   7  -2    2.62    0.16
   4   7  -2    3.06    0.18
  -4  -7  -2    2.85    0.17
  -4  -7  -2    3.14    0.20
  -4  -7   2    2.78    0.19
  -4  -7   2    2.86    0.16
   4  -7  -2    2.76    0.16
  -4  -7   2    2.72    0.17
   4   7   2    2.67    0.16
   4   7   2    2.97    0.18
  -5  -7  -2    0.12    0.04
   5   7  -2    0.17    0.04
   5   7  -2    0.14    0.03
   5   7   2    0.12    0.03
   5   7   2    0.13    0.04
  -5  -7   2    0.12    0.02
   6   7  -2   38.44    2.13
   6   7  -2   45.98    2.15
   6   7   2   46.65    2.16
   6   7   2   39.51    2.13
   7   7  -2    9.61    0.54
   7   7  -2    9.46    0.51
   7   7  -2    9.96    0.53
   7   7   2   10.23    0.54
   7   7   2    9.67    0.51
   8   7  -2    8.85    0.51
   8   7  -2    9.15    0.47
   8   7  -2    9.24    0.48
   8  -7   2    9.22    0.47
   8   7  -2    9.01    0.50
   8   7   2    9.61    0.48
   8   7   2    8.77    0.47
   8   7   2    9.22    0.51
   8   7   2    8.84    0.54
   9   7  -2   14.39    0.73
   9   7  -2   13.14    0.76
   9   7  -2   14.20    0.72
   9   7   2   14.03    0.72
   9   7   2   15.02    0.73
  10   7  -2    1.69    0.15
  10   7  -2    2.00    0.12
  10   7  -2    1.92    0.13
 -10  -7  -2    1.69    0.15
  10   7   2    1.92    0.13
  10   7   2    2.01    0.12
 -10  -7   2    1.89    0.16
 -10  -7   2    2.42    0.18
  11   7  -2    1.46    0.09
 -11  -7  -2    1.18    0.11
 -11  -7  -2    1.30    0.11
  11   7  -2    1.43    0.10
 -11  -7  -2    1.26    0.10
  11   7  -2    1.24    0.09
 -11  -7  -2    1.18    0.10
 -11  -7  -2    1.31    0.11
  11   7   2    1.28    0.10
 -11  -7   2    1.20    0.10
 -11   7  -2    1.28    0.10
 -11  -7   2    1.37    0.10
  11   7   2    1.43    0.09
 -11  -7   2    1.20    0.12
 -11  -7   2    1.26    0.12
 -11  -7   2    1.35    0.12
 -12  -7  -2   13.99    0.74
 -12  -7  -2   14.16    0.75
  12   7  -2   13.95    0.74
 -12  -7  -2   14.33    0.75
 -12  -7  -2   14.83    0.75
  12   7  -2   14.83    0.73
  12   7  -2   13.66    0.73
 -12  -7   2   13.76    0.74
 -12  -7   2   14.57    0.74
 -12   7  -2   13.07    0.73
  12   7   2   15.04    0.73
 -12  -7   2   14.16    0.76
  12   7   2   13.82    0.74
 -12  -7   2   15.13    0.76
 -12  -7   2   13.85    0.75
 -13  -7  -2    3.49    0.21
  13   7  -2    3.21    0.21
  13   7  -2    3.71    0.20
 -13  -7  -2    3.51    0.22
 -13  -7  -2    3.60    0.21
 -13  -7  -2    3.67    0.22
 -13  -7   2    3.54    0.21
 -13  -7   2    3.53    0.22
 -13  -7   2    3.80    0.23
 -13   7  -2    3.23    0.20
  13   7   2    3.58    0.20
 -13  -7   2    3.37    0.22
 -13  -7   2    3.41    0.21
  14   7  -2    0.37    0.04
 -14  -7  -2    0.51    0.07
 -14  -7  -2    0.34    0.06
 -14  -7  -2    0.35    0.06
 -14  -7  -2    0.32    0.05
 -14  -7   2    0.30    0.06
 -14   7  -2    0.44    0.05
  14   7   2    0.41    0.05
 -14  -7   2    0.43    0.07
 -14  -7   2    0.48    0.06
 -15  -7  -2    0.05    0.02
 -15  -7  -2    0.07    0.03
 -15  -7  -2    0.11    0.03
 -15  -7  -2    0.09    0.04
 -15  -7   2    0.11    0.04
 -15  -7   2    0.06    0.02
 -15  -7   2    0.06    0.03
 -16  -7  -2    3.79    0.18
 -16  -7   2    2.68    0.18
   0  -8  -2    4.07    0.23
   0  -8   2    3.97    0.23
   0  -8   2    4.45    0.25
   0   8   2    3.63    0.28
   0  -8  -2    4.36    0.25
  -1  -8  -2   12.65    0.65
   1  -8   2   13.01    0.66
  -1  -8  -2   12.48    0.66
   1   8  -2   12.55    0.63
   1   8   2   12.36    0.63
  -1  -8   2   12.54    0.65
  -1  -8   2   12.57    0.66
   1   8   2   10.77    0.70
   1  -8  -2   12.75    0.66
   2   8  -2    2.90    0.17
  -2  -8  -2    3.10    0.20
   2  -8   2    3.25    0.19
  -2  -8  -2    2.80    0.17
   2   8  -2    3.18    0.17
  -2  -8  -2    3.13    0.19
  -2  -8   2    3.08    0.20
  -2  -8   2    3.06    0.19
  -2  -8   2    2.76    0.17
   2   8   2    2.90    0.17
   2   8   2    3.03    0.17
   2  -8  -2    3.10    0.19
  -3  -8  -2  114.74    5.98
   3   8  -2  115.00    5.93
  -3  -8  -2  123.27    5.97
   3   8  -2  117.54    5.96
  -3  -8   2  118.97    5.98
   3   8   2  126.11    5.98
  -3  -8   2  117.60    5.98
   3   8   2  114.07    5.95
   3  -8  -2  125.32    5.95
  -3  -8   2  124.02    5.97
  -4  -8  -2   99.87    4.90
  -4  -8  -2   91.74    4.91
  -4  -8  -2  101.27    4.94
   4   8  -2   96.39    4.89
   4   8  -2  100.96    4.91
   4   8   2  101.10    4.91
  -4  -8   2  101.58    4.90
  -4  -8   2   95.63    4.90
   4   8   2   96.65    4.90
  -4  -8   2  100.44    4.94
   5   8  -2    1.60    0.11
  -5  -8  -2    1.56    0.14
   5   8  -2    1.83    0.13
  -5  -8   2    1.56    0.14
   5   8   2    1.70    0.11
  -5  -8   2    1.75    0.11
   5   8   2    1.77    0.13
   6   8  -2    0.12    0.04
   6   8  -2    0.07    0.03
   6   8   2    0.03    0.03
   6   8   2    0.05    0.03
   7   8  -2   12.04    0.65
   7   8   2   12.33    0.66
   8   8  -2    3.27    0.18
   8   8  -2    3.16    0.21
   8   8  -2    2.97    0.18
   8  -8   2    3.04    0.18
   8   8   2    3.16    0.21
   8   8   2    3.20    0.18
   9   8  -2   25.48    1.40
   9   8  -2   28.49    1.37
   9   8  -2   27.48    1.38
   9   8   2   27.06    1.37
   9   8   2   28.08    1.37
   9   8   2   26.25    1.41
 -10  -8  -2    5.35    0.31
 -10  -8  -2    4.82    0.29
 -10  -8  -2    5.13    0.29
  10   8  -2    5.44    0.30
  10   8  -2    5.21    0.29
 -10  -8  -2    4.89    0.30
  10   8  -2    5.89    0.29
 -10  -8  -2    5.16    0.30
 -10  -8   2    5.10    0.31
  10   8   2    5.82    0.29
 -10  -8   2    5.43    0.32
 -10  -8   2    4.96    0.29
  10   8   2    5.31    0.29
 -10   8  -2    4.87    0.29
 -10  -8   2    5.31    0.31
 -10  -8   2    5.02    0.30
 -11  -8  -2    0.02    0.03
  11   8  -2    0.07    0.03
 -11  -8  -2    0.11    0.04
  11   8  -2    0.03    0.02
 -11  -8  -2    0.05    0.03
 -11  -8  -2    0.07    0.03
  11   8  -2    0.02    0.03
 -11  -8  -2    0.11    0.04
 -11  -8   2    0.03    0.05
 -11  -8   2    0.04    0.03
 -11  -8   2    0.00    0.03
 -11  -8   2    0.05    0.03
 -11  -8   2    0.04    0.03
  11   8   2    0.01    0.02
 -11  -8   2    0.00    0.03
  11   8   2    0.04    0.03
 -11   8  -2    0.03    0.03
 -12  -8  -2    6.76    0.38
 -12  -8  -2    6.48    0.36
  12   8  -2    6.91    0.36
 -12  -8  -2    6.80    0.38
 -12  -8  -2    6.65    0.38
  12   8  -2    6.52    0.36
 -12  -8   2    6.22    0.38
 -12  -8   2    6.96    0.39
 -12  -8   2    6.93    0.36
  12   8   2    6.92    0.36
 -12  -8   2    6.52    0.37
 -12  -8   2    6.47    0.38
 -13  -8  -2    0.44    0.07
  13   8  -2    0.37    0.05
 -13  -8  -2    0.47    0.06
 -13  -8  -2    0.56    0.07
 -13  -8  -2    0.52    0.05
  13   8  -2    0.41    0.05
  13   8   2    0.40    0.05
 -13  -8   2    0.49    0.07
 -13  -8   2    0.57    0.07
 -13  -8   2    0.43    0.07
 -13  -8   2    0.44    0.07
 -13  -8   2    0.51    0.06
 -14  -8  -2    2.51    0.16
 -14  -8  -2    2.45    0.16
 -14  -8  -2    2.51    0.15
 -14  -8  -2    2.48    0.16
 -14  -8   2    2.15    0.15
  14   8   2    2.14    0.14
 -14  -8   2    2.41    0.16
 -14  -8   2    2.61    0.16
 -14  -8   2    2.40    0.16
 -15  -8  -2    2.84    0.17
 -15  -8  -2    2.35    0.16
 -15  -8  -2    2.89    0.17
 -15  -8   2    3.07    0.18
 -15  -8   2    2.83    0.17
 -15  -8   2    3.18    0.17
   0  -9  -2    0.02    0.02
   0  -9   2    0.08    0.03
   0  -9   2    0.06    0.03
   0  -9  -2    0.03    0.02
  -1  -9  -2    8.30    0.45
  -1  -9  -2    8.25    0.47
   1   9  -2    8.18    0.42
   1  -9   2    8.50    0.46
   1   9   2    8.05    0.42
  -1  -9   2    8.56    0.47
   1  -9  -2    8.86    0.46
  -1  -9   2    8.24    0.45
   2  -9   2   37.53    1.87
  -2  -9  -2   38.22    1.88
   2   9  -2   34.11    1.84
  -2  -9  -2   35.16    1.85
   2   9  -2   36.12    1.84
  -2  -9  -2   37.81    1.87
  -2  -9   2   35.34    1.85
  -2  -9   2   37.07    1.87
   2  -9  -2   38.83    1.87
   2   9   2   36.69    1.84
  -2  -9   2   38.37    1.88
   3   9  -2   14.29    0.73
   3   9  -2   14.07    0.74
  -3  -9  -2   14.45    0.75
  -3  -9  -2   15.00    0.78
   3  -9   2   13.45    0.73
  -3  -9   2   15.44    0.78
   3  -9  -2   13.28    0.73
  -3  -9   2   14.65    0.75
  -3  -9   2   14.78    0.76
   3   9   2   14.30    0.74
   3  -9  -2   15.29    0.76
   3   9   2   14.43    0.74
  -4  -9  -2    3.72    0.24
  -4  -9  -2    3.92    0.26
   4  -9   2    3.68    0.21
  -4  -9  -2    4.32    0.23
   4   9  -2    4.35    0.23
   4   9  -2    4.30    0.23
   4  -9  -2    3.58    0.21
   4  -9  -2    3.81    0.23
  -4  -9   2    3.96    0.24
  -4  -9   2    3.84    0.26
  -4  -9   2    3.95    0.23
   4   9   2    4.23    0.24
   4   9   2    4.06    0.22
   5   9  -2    0.24    0.05
  -5  -9  -2    0.24    0.06
   5  -9   2    0.21    0.02
   5   9  -2    0.24    0.04
   5  -9  -2    0.26    0.02
   5   9   2    0.26    0.05
  -5  -9   2    0.17    0.06
   5   9   2    0.23    0.04
   6   9  -2   10.59    0.56
   6   9  -2    9.94    0.54
   6   9   2   10.38    0.56
   6   9   2   10.14    0.54
   7   9  -2    9.73    0.53
   7   9  -2   10.22    0.55
   7   9   2   10.20    0.55
   7   9   2    9.70    0.53
   8   9  -2   17.84    0.92
   8   9  -2   16.92    0.88
   8  -9   2   17.00    0.89
   8   9   2   17.26    0.88
   8   9   2   18.19    0.93
   9   9  -2    0.60    0.06
  -9  -9  -2    0.66    0.07
   9   9  -2    0.51    0.08
   9   9  -2    0.64    0.06
   9   9   2    0.56    0.08
  -9  -9   2    0.62    0.09
  -9  -9   2    0.66    0.09
   9   9   2    0.62    0.06
 -10  -9  -2    3.15    0.20
 -10  -9  -2    2.98    0.19
 -10  -9  -2    2.82    0.19
  10   9  -2    3.01    0.18
  10   9  -2    3.12    0.18
 -10  -9  -2    2.98    0.20
 -10  -9   2    3.13    0.21
  10   9   2    3.07    0.18
 -10  -9   2    3.30    0.21
 -10  -9   2    3.01    0.19
 -10  -9   2    3.03    0.20
 -10  -9   2    2.96    0.19
 -11  -9  -2    1.64    0.13
  11   9  -2    1.53    0.11
 -11  -9  -2    1.53    0.11
  11   9  -2    1.58    0.11
 -11  -9  -2    1.71    0.13
 -11  -9  -2    1.73    0.13
 -11  -9   2    1.63    0.12
  11   9   2    1.55    0.11
 -11  -9   2    1.53    0.12
 -11  -9   2    1.87    0.14
 -11  -9   2    1.62    0.13
 -11  -9   2    1.61    0.13
  12   9  -2    3.48    0.21
  12   9  -2    3.70    0.21
 -12  -9  -2    3.72    0.22
 -12  -9  -2    4.00    0.23
 -12  -9  -2    3.81    0.23
 -12  -9  -2    4.05    0.23
  12   9   2    3.52    0.21
 -12  -9   2    3.62    0.24
 -12  -9   2    3.87    0.23
 -12  -9   2    3.89    0.24
 -12  -9   2    3.68    0.24
 -13  -9  -2   19.07    0.99
 -13  -9  -2   20.67    1.00
  13   9  -2   17.96    0.97
 -13  -9  -2   19.14    0.98
 -13  -9  -2   18.49    0.99
 -13  -9   2   20.15    0.98
 -13  -9   2   19.67    1.00
 -13  -9   2   18.34    0.99
 -13  -9   2   19.27    1.00
 -14  -9  -2    1.02    0.08
 -14  -9  -2    0.94    0.07
 -14  -9  -2    1.08    0.09
 -14  -9  -2    1.02    0.08
 -14  -9   2    1.00    0.08
 -14  -9   2    0.95    0.09
 -14  -9   2    0.94    0.09
 -14  -9   2    0.83    0.08
 -15  -9  -2    0.01    0.02
 -15  -9  -2    0.02    0.02
 -15  -9  -2    0.04    0.02
 -15  -9   2    0.04    0.03
 -15  -9   2    0.06    0.03
 -15  -9   2    0.02    0.01
   0 -10  -2   20.68    1.02
   0 -10  -2   18.94    1.00
   0 -10   2   19.79    1.00
   0 -10   2   20.63    1.02
   0 -10  -2   18.49    0.98
   0 -10   2   17.97    0.98
   1 -10   2   51.87    2.85
  -1 -10  -2   60.15    2.88
   1 -10   2   59.49    2.89
  -1 -10  -2   58.29    2.89
   1 -10  -2   59.48    2.89
   1 -10  -2   53.07    2.85
  -1 -10   2   58.44    2.90
   2 -10   2   21.41    1.14
  -2 -10  -2   21.77    1.16
  -2 -10  -2   23.71    1.20
   2 -10   2   23.86    1.18
   2  10  -2   22.33    1.14
  -2 -10  -2   23.19    1.18
   2  10   2   22.89    1.14
  -2 -10   2   21.98    1.16
   2 -10  -2   21.82    1.15
  -2 -10   2   23.38    1.20
   2 -10  -2   23.68    1.18
  -2 -10   2   23.42    1.18
   3  10  -2    0.08    0.02
  -3 -10  -2    0.06    0.04
   3 -10   2    0.11    0.02
   3  10  -2    0.07    0.02
  -3 -10  -2    0.09    0.04
  -3 -10  -2    0.10    0.03
  -3 -10   2    0.06    0.04
   3 -10  -2    0.14    0.04
   3 -10  -2    0.10    0.02
  -3 -10   2    0.10    0.04
  -4 -10  -2   19.34    1.04
   4  10  -2   20.51    1.01
   4 -10   2   19.61    1.00
   4  10  -2   20.33    1.02
  -4 -10  -2   19.94    1.07
  -4 -10  -2   21.60    1.03
   4  10   2   19.89    1.02
  -4 -10   2   18.55    1.03
   4  10   2   20.88    1.02
   4 -10  -2   19.35    1.00
  -4 -10   2   19.21    1.06
  -4 -10   2   20.36    1.02
   5  10  -2    0.54    0.06
  -5 -10  -2    0.42    0.08
   5  10  -2    0.39    0.05
   5 -10   2    0.46    0.04
  -5 -10   2    0.44    0.09
   5  10   2    0.48    0.06
   5  10   2    0.40    0.06
  -5 -10   2    0.41    0.05
   6  10  -2    0.23    0.04
   6 -10   2    0.16    0.02
   6  10  -2    0.15    0.04
   6 -10  -2    0.18    0.02
   6  10   2    0.27    0.05
   7  10  -2   64.67    3.15
   7 -10   2   61.01    3.12
   7  10  -2   63.31    3.16
   7  10   2   63.01    3.15
   7  10   2   62.39    3.16
   8  10  -2    1.31    0.12
   8 -10   2    1.25    0.10
   8  10  -2    1.42    0.11
   8  10   2    1.35    0.12
   8  10   2    1.37    0.11
  -9 -10  -2    2.15    0.16
  -9 -10  -2    2.14    0.15
   9  10  -2    2.34    0.14
  -9 -10  -2    2.33    0.16
  -9 -10  -2    2.52    0.16
  -9  10  -2    2.13    0.15
  -9 -10   2    2.23    0.16
   9  10   2    2.26    0.14
  -9 -10   2    2.43    0.15
  -9 -10   2    2.21    0.17
 -10 -10  -2    9.22    0.52
 -10 -10  -2    8.97    0.51
  10  10  -2    9.67    0.50
 -10 -10  -2    9.49    0.51
 -10 -10  -2    9.91    0.51
 -10 -10   2    9.55    0.52
 -10 -10   2    9.72    0.53
  10  10   2    9.02    0.49
 -10 -10   2    9.25    0.52
 -10 -10   2   10.01    0.51
 -11 -10  -2    0.40    0.06
  11  10  -2    0.38    0.05
 -11 -10  -2    0.38    0.05
 -11 -10  -2    0.27    0.06
 -11 -10  -2    0.45    0.06
 -11 -10   2    0.35    0.06
 -11 -10   2    0.34    0.05
 -11 -10   2    0.40    0.07
 -11 -10   2    0.40    0.07
 -11 -10   2    0.36    0.05
 -12 -10  -2    2.56    0.16
 -12 -10  -2    2.33    0.16
 -12 -10  -2    2.41    0.15
  12  10  -2    2.43    0.14
 -12 -10   2    2.18    0.14
 -12 -10   2    1.99    0.16
 -12 -10   2    2.16    0.16
 -12 -10   2    2.42    0.17
 -12 -10   2    2.37    0.15
 -13 -10  -2    5.16    0.28
 -13 -10  -2    5.00    0.29
 -13 -10  -2    5.18    0.29
  13  10  -2    4.94    0.27
 -13 -10   2    4.52    0.29
 -13 -10   2    5.03    0.30
 -13 -10   2    4.94    0.28
 -13 -10   2    5.38    0.30
 -14 -10  -2    1.68    0.11
 -14 -10  -2    1.64    0.11
 -14 -10  -2    1.69    0.11
 -14 -10   2    1.60    0.12
 -14 -10   2    1.77    0.12
 -14 -10   2    1.57    0.12
 -14 -10   2    1.61    0.10
 -15 -10   2    0.74    0.06
   0 -11   2    0.04    0.03
   0 -11  -2    0.14    0.03
   0 -11   2    0.05    0.02
   0 -11  -2    0.06    0.04
   0 -11   2    0.03    0.04
  -1 -11  -2    1.25    0.12
   1 -11   2    1.27    0.09
  -1 -11  -2    1.40    0.11
   1 -11   2    1.29    0.12
   1 -11  -2    1.29    0.12
  -1 -11   2    1.36    0.13
  -1 -11   2    1.22    0.11
   1 -11  -2    1.19    0.09
   2 -11   2   38.66    1.95
  -2 -11  -2   40.05    2.01
  -2 -11  -2   38.07    1.96
  -2 -11  -2   40.05    1.99
   2  11  -2   36.85    1.94
   2 -11  -2   38.50    1.95
   2  11   2   37.34    1.94
  -2 -11   2   39.56    2.01
  -2 -11   2   41.35    1.99
   2 -11  -2   39.54    1.99
  -2 -11   2   38.72    1.97
   3  11  -2   13.01    0.66
  -3 -11  -2   13.37    0.70
  -3 -11  -2   13.08    0.72
   3 -11   2   12.54    0.66
  -3 -11  -2   13.28    0.68
  -3 -11   2   13.29    0.68
   3 -11  -2   12.48    0.66
  -3 -11   2   13.06    0.72
   3 -11  -2   12.38    0.69
  -3 -11   2   13.23    0.70
   3  11   2   12.80    0.66
   4  11  -2    0.02    0.03
  -4 -11  -2    0.13    0.04
   4 -11   2    0.05    0.02
  -4 -11  -2    0.04    0.04
  -4 -11  -2    0.12    0.05
  -4 -11   2    0.12    0.04
  -4 -11   2    0.05    0.03
  -4 -11   2    0.04    0.03
   4  11   2    0.06    0.03
   4 -11  -2    0.06    0.02
  -5 -11  -2    3.93    0.29
   5  11  -2    4.37    0.24
   5  11  -2    3.91    0.24
   5 -11   2    4.64    0.23
  -5 -11  -2    4.25    0.25
   5  11   2    3.95    0.24
   5  11   2    4.43    0.24
   5 -11  -2    4.27    0.23
  -5 -11   2    4.38    0.25
  -5 -11   2    3.81    0.29
   6  11  -2   14.32    0.79
   6  11  -2   15.85    0.78
   6 -11   2   14.95    0.76
   6 -11  -2   14.72    0.77
   6  11   2   15.59    0.78
   7  11  -2   14.71    0.74
   7 -11   2   14.75    0.72
   7  11  -2   13.71    0.76
   7  11   2   14.91    0.75
   7 -11  -2   14.37    0.72
   7  11   2   13.02    0.75
   8  11  -2    2.33    0.14
  -8 -11  -2    2.25    0.16
   8  11  -2    2.50    0.16
  -8 -11  -2    2.43    0.16
   8 -11   2    2.41    0.14
  -8 -11   2    2.18    0.16
   8  11   2    2.34    0.14
   8  11   2    2.56    0.16
  -8 -11   2    2.43    0.16
   8 -11  -2    2.39    0.14
  -8 -11   2    2.21    0.17
  -8  11  -2    2.17    0.16
   9  11  -2    0.16    0.04
  -9 -11  -2    0.22    0.05
  -9 -11  -2    0.26    0.05
  -9 -11  -2    0.24    0.05
   9  11  -2    0.20    0.04
  -9 -11  -2    0.25    0.05
   9  11   2    0.16    0.04
   9  11   2    0.20    0.04
  -9 -11   2    0.19    0.06
  -9 -11   2    0.20    0.05
  -9 -11   2    0.18    0.04
 -10 -11  -2   14.66    0.71
 -10 -11  -2   13.54    0.71
  10  11  -2   13.71    0.69
 -10 -11  -2   13.51    0.71
 -10 -11  -2   13.36    0.71
  10  11   2   11.73    0.71
 -10 -11   2   13.11    0.72
 -10 -11   2   13.64    0.71
  10  11   2   13.21    0.69
 -10 -11   2   14.00    0.71
 -10 -11   2   13.52    0.72
 -11 -11  -2    6.54    0.36
 -11 -11  -2    6.26    0.37
 -11 -11  -2    6.76    0.38
  11  11  -2    6.71    0.36
 -11 -11  -2    6.99    0.37
 -11 -11   2    6.88    0.37
 -11 -11   2    6.57    0.38
 -11 -11   2    6.63    0.38
 -11 -11   2    6.50    0.38
 -12 -11  -2    0.55    0.07
 -12 -11  -2    0.50    0.07
 -12 -11  -2    0.53    0.06
  12  11  -2    0.54    0.05
 -12 -11   2    0.45    0.08
 -12 -11   2    0.53    0.07
 -12 -11   2    0.56    0.06
 -12 -11   2    0.53    0.07
 -13 -11  -2    1.82    0.12
  13  11  -2    1.61    0.10
 -13 -11  -2    1.49    0.11
 -13 -11  -2    1.69    0.11
 -13 -11   2    1.46    0.12
 -13 -11   2    1.89    0.13
 -13 -11   2    1.55    0.12
 -14 -11  -2    5.00    0.27
 -14 -11  -2    5.00    0.27
 -14 -11   2    5.26    0.27
 -14 -11   2    4.39    0.27
   0 -12   2    8.97    0.49
   0 -12  -2    9.53    0.53
   0 -12   2    9.71    0.54
   0 -12  -2    8.78    0.49
   0 -12  -2    9.38    0.52
   1 -12   2   39.40    2.03
  -1 -12  -2   40.44    2.08
  -1 -12  -2   40.97    2.06
  -1 -12   2   41.55    2.06
   1 -12  -2   38.76    2.03
   1 -12  -2   40.55    2.07
  -1 -12   2   41.29    2.08
   2 -12   2    3.36    0.20
  -2 -12  -2    3.48    0.22
   2 -12   2    3.64    0.20
  -2 -12  -2    3.60    0.25
  -2 -12   2    3.57    0.23
   2 -12  -2    3.31    0.20
   2 -12  -2    3.50    0.20
   2 -12  -2    3.59    0.24
  -2 -12   2    3.44    0.25
  -2 -12   2    3.61    0.22
  -3 -12  -2    2.49    0.18
   3  12  -2    2.39    0.13
   3 -12   2    2.34    0.14
  -3 -12  -2    2.48    0.16
  -3 -12  -2    2.27    0.19
   3 -12   2    2.32    0.14
   3  12   2    2.11    0.13
  -3 -12   2    2.48    0.17
  -3 -12   2    2.11    0.19
   3 -12  -2    2.12    0.14
   3 -12  -2    2.25    0.17
   3 -12  -2    2.47    0.15
   4 -12   2    0.05    0.02
   4 -12   2    0.08    0.03
  -4 -12  -2    0.15    0.06
  -4 -12  -2    0.17    0.05
   4  12  -2    0.08    0.03
  -4 -12   2    0.03    0.04
  -4 -12   2    0.06    0.03
  -4 -12   2    0.05    0.05
   4 -12  -2    0.09    0.03
   4 -12  -2    0.06    0.02
   4  12   2    0.06    0.02
   5 -12   2   16.42    0.97
  -5 -12  -2   17.67    1.04
  -5 -12  -2   20.18    0.99
   5 -12   2   20.21    0.98
   5  12  -2   20.52    0.98
   5 -12  -2   20.19    0.98
  -5 -12   2   17.07    1.04
  -5 -12   2   19.98    0.99
   5  12   2   20.08    0.98
   6 -12   2   15.85    0.80
   6  12  -2   15.67    0.81
   6  12   2   15.62    0.81
   6 -12  -2   15.46    0.80
  -7 -12  -2   15.56    0.83
   7  12  -2   17.05    0.83
  -7 -12  -2   15.41    0.83
  -7  12   2   14.64    0.83
   7 -12   2   17.51    0.82
   7  12  -2   16.10    0.82
   7  12   2   15.68    0.82
   7 -12  -2   17.37    0.82
   7  12   2   17.45    0.83
  -7 -12   2   14.84    0.83
  -7 -12   2   15.57    0.84
  -7  12  -2   16.11    0.83
   7  12   2   13.53    0.84
  -7 -12   2   16.57    0.84
  -8  12   2    2.47    0.18
   8 -12   2    2.79    0.16
  -8 -12  -2    2.54    0.18
  -8 -12  -2    2.88    0.18
   8  12  -2    2.73    0.16
   8  12  -2    2.75    0.17
  -8 -12   2    2.98    0.18
   8  12   2    2.76    0.18
  -8 -12   2    2.65    0.18
   8 -12  -2    2.81    0.16
  -8 -12   2    2.57    0.18
   8  12   2    2.55    0.16
  -9 -12  -2    0.50    0.07
   9 -12   2    0.42    0.04
  -9 -12  -2    0.42    0.06
   9  12  -2    0.51    0.06
   9  12  -2    0.35    0.06
  -9 -12  -2    0.37    0.06
   9  12   2    0.44    0.05
   9  12   2    0.39    0.06
   9 -12  -2    0.45    0.04
  -9 -12   2    0.42    0.07
  -9 -12   2    0.45    0.07
  -9 -12   2    0.41    0.06
  10 -12   2    2.22    0.14
 -10 -12  -2    2.04    0.15
 -10 -12  -2    2.22    0.16
  10  12  -2    2.31    0.14
 -10 -12  -2    2.03    0.15
 -10 -12  -2    2.35    0.15
  10  12   2    2.12    0.14
 -10 -12   2    2.27    0.15
 -10 -12   2    2.28    0.16
 -10 -12   2    2.34    0.16
 -10 -12   2    2.18    0.17
 -11 -12  -2    4.14    0.25
 -11 -12  -2    4.23    0.25
 -11 -12  -2    4.60    0.25
  11  12  -2    4.27    0.24
 -11 -12  -2    4.36    0.26
 -11 -12   2    4.50    0.26
 -11 -12   2    4.42    0.25
 -11 -12   2    4.57    0.27
  11  12   2    3.94    0.24
 -11 -12   2    4.30    0.27
 -12 -12  -2    0.46    0.06
 -12 -12  -2    0.56    0.07
 -12 -12  -2    0.59    0.06
  12  12  -2    0.53    0.05
 -12 -12   2    0.50    0.07
 -12 -12   2    0.53    0.07
 -12 -12   2    0.58    0.06
 -12 -12   2    0.53    0.07
  13  12  -2    2.78    0.16
 -13 -12  -2    2.72    0.16
 -13 -12  -2    2.82    0.17
 -13 -12  -2    2.76    0.16
 -13 -12   2    2.77    0.17
 -13 -12   2    2.97    0.17
 -13 -12   2    2.62    0.17
 -14 -12  -2    8.09    0.39
 -14 -12   2    6.64    0.38
   0 -13  -2    0.03    0.03
   0 -13  -2    0.04    0.03
   0 -13   2    0.04    0.03
   0 -13  -2    0.03    0.03
   0 -13   2    0.01    0.03
   0 -13  -2    0.05    0.05
   0 -13   2    0.03    0.03
   1 -13   2    0.04    0.03
  -1 -13  -2    0.02    0.03
  -1 -13  -2    0.02    0.03
   1 -13   2    0.04    0.03
  -1 -13  -2    0.04    0.04
   1 -13   2    0.08    0.05
   1 -13  -2    0.04    0.03
   1 -13  -2    0.06    0.03
   1 -13  -2    0.06    0.05
  -1 -13   2    0.05    0.04
  -1 -13   2    0.12    0.05
  -2 -13  -2    5.00    0.30
   2 -13   2    5.03    0.27
  -2 -13  -2    5.12    0.34
   2 -13   2    4.89    0.28
  -2 -13  -2    5.01    0.31
   2 -13  -2    4.78    0.31
   2 -13  -2    5.05    0.28
  -2 -13   2    5.12    0.30
  -2 -13   2    4.96    0.34
   2 -13  -2    4.95    0.27
  -2 -13   2    4.94    0.31
   3 -13   2    3.81    0.21
   3 -13   2    3.97    0.22
  -3 -13  -2    3.98    0.24
  -3 -13  -2    3.45    0.27
  -3 -13  -2    3.66    0.25
   3 -13  -2    4.03    0.22
  -3 -13   2    3.52    0.24
  -3 -13   2    3.71    0.28
   3 -13  -2    3.67    0.21
   4 -13   2    0.79    0.07
   4 -13   2    0.76    0.07
  -4 -13  -2    0.83    0.08
   4  13  -2    0.71    0.06
  -4 -13  -2    0.64    0.10
  -4 -13   2    0.84    0.08
   4 -13  -2    0.83    0.07
   4 -13  -2    0.79    0.06
   5 -13   2    5.45    0.30
   5 -13   2    5.14    0.29
  -5 -13  -2    4.76    0.36
   5  13  -2    5.23    0.29
  -5 -13  -2    5.74    0.31
  -5 -13   2    5.46    0.31
   5 -13  -2    5.52    0.30
   5  13   2    5.59    0.29
   5 -13  -2    5.25    0.29
   6  13  -2   13.40    0.76
   6 -13   2   14.50    0.76
  -6 -13  -2   14.28    0.78
   6  13  -2   15.67    0.77
   6 -13   2   16.43    0.77
  -6 -13  -2   13.93    0.78
   6  13  -2   14.68    0.77
  -6  13   2   14.57    0.78
   6 -13  -2   16.43    0.77
   6  13   2   16.01    0.77
   6  13   2   15.06    0.77
   6 -13  -2   14.44    0.76
  -6 -13   2   14.36    0.78
  -6 -13   2   14.46    0.78
   7  13  -2    0.06    0.03
  -7 -13  -2   -0.01    0.03
  -7 -13  -2    0.02    0.02
   7 -13   2    0.03    0.02
   7  13  -2    0.04    0.03
  -7  13   2    0.09    0.04
   7  13  -2    0.04    0.02
  -7 -13   2    0.03    0.03
   7  13   2    0.06    0.02
   7 -13  -2    0.03    0.02
  -7 -13   2    0.02    0.03
   7  13   2    0.08    0.03
  -7 -13   2    0.03    0.03
  -8 -13  -2    0.26    0.05
   8  13  -2    0.28    0.05
   8  13  -2    0.33    0.05
  -8  13   2    0.29    0.06
   8 -13   2    0.30    0.04
  -8 -13  -2    0.38    0.06
   8  13   2    0.38    0.04
   8 -13  -2    0.31    0.04
   8  13   2    0.32    0.05
  -8 -13   2    0.32    0.06
  -8 -13   2    0.33    0.05
  -8 -13   2    0.32    0.06
   9 -13   2    1.28    0.09
  -9 -13  -2    1.56    0.11
  -9 -13  -2    1.40    0.11
  -9 -13  -2    1.41    0.12
   9  13  -2    1.36    0.10
  -9 -13   2    1.56    0.12
   9 -13  -2    1.36    0.09
  -9 -13   2    1.48    0.12
  -9 -13   2    1.27    0.12
   9  13   2    1.26    0.10
 -10 -13  -2    0.03    0.03
 -10 -13  -2    0.02    0.03
  10 -13   2    0.02    0.02
 -10 -13  -2    0.05    0.03
  10  13  -2    0.04    0.02
 -10 -13   2    0.03    0.04
 -10 -13   2    0.04    0.04
  10 -13  -2    0.02    0.02
 -10 -13   2    0.00    0.04
 -10 -13   2    0.03    0.03
  10  13   2    0.07    0.03
 -11 -13  -2    6.91    0.38
 -11 -13  -2    6.39    0.37
  11  13  -2    6.89    0.36
 -11 -13  -2    6.39    0.36
 -11 -13  -2    7.22    0.37
 -11 -13   2    6.74    0.37
  11  13   2    6.42    0.36
 -11 -13   2    6.94    0.38
 -11 -13   2    7.16    0.38
 -11 -13   2    6.92    0.37
 -12 -13  -2    0.70    0.07
  12  13  -2    0.70    0.05
 -12 -13  -2    0.67    0.07
 -12 -13  -2    0.69    0.06
 -12 -13   2    0.64    0.07
 -12 -13   2    0.67    0.07
 -12 -13   2    0.66    0.06
 -12 -13   2    0.63    0.06
 -13 -13  -2    1.45    0.10
 -13 -13  -2    1.24    0.09
  13  13  -2    1.30    0.08
 -13 -13   2    1.29    0.09
 -13 -13   2    1.34    0.09
 -13 -13   2    1.46    0.10
   0 -14  -2  128.57    6.45
   0 -14   2  132.40    6.46
   0 -14  -2  128.70    6.41
   0 -14   2  126.84    6.41
  -1 -14  -2    1.25    0.15
   1 -14   2    0.91    0.08
  -1 -14  -2    0.96    0.12
   1 -14   2    0.81    0.10
   1 -14   2    0.92    0.08
  -1 -14   2    0.83    0.10
   1 -14  -2    0.81    0.10
   1 -14  -2    0.81    0.10
   1 -14  -2    0.89    0.08
  -1 -14   2    0.86    0.09
   1 -14  -2    0.91    0.08
   2 -14   2    0.49    0.06
  -2 -14  -2    0.53    0.08
  -2 -14  -2    0.49    0.08
   2 -14   2    0.57    0.07
  -2 -14  -2    0.43    0.09
   2 -14  -2    0.39    0.08
   2 -14  -2    0.52    0.06
  -2 -14   2    0.41    0.08
  -2 -14   2    0.63    0.08
   2 -14  -2    0.43    0.06
   3 -14   2   94.81    4.48
  -3  14   2   92.16    4.50
   3 -14   2   90.49    4.47
  -3 -14  -2   81.15    4.51
  -3 -14  -2   94.87    4.50
  -3 -14   2   92.08    4.50
   3 -14  -2   89.05    4.47
   3 -14  -2   94.04    4.48
  -3 -14   2   80.61    4.50
   4  14  -2    7.71    0.42
  -4 -14  -2    7.27    0.43
   4 -14   2    8.36    0.42
   4  14  -2    7.57    0.43
   4 -14   2    8.55    0.43
  -4  14   2    7.98    0.43
   4  14  -2    7.89    0.42
  -4  14   2    7.63    0.44
   4 -14  -2    8.63    0.43
  -4 -14   2    7.83    0.43
   4 -14  -2    8.33    0.42
   4  14   2    7.89    0.42
  -4 -14   2    8.46    0.44
  -4  14  -2    7.91    0.43
   4  14   2    6.93    0.42
   4  14   2    7.46    0.43
   5  14  -2   40.99    2.01
  -5 -14  -2   39.42    2.02
   5  14  -2   39.15    2.00
   5 -14   2   42.26    2.00
  -5  14   2   40.81    2.02
   5  14  -2   38.69    2.02
  -5 -14  -2   37.99    2.01
   5 -14   2   43.29    2.01
  -5 -14  -2   36.20    2.01
   5  14   2   39.15    2.02
   5 -14  -2   41.38    2.00
  -5 -14   2   39.67    2.02
   5  14   2   41.32    2.01
  -5 -14   2   38.73    2.01
   5 -14  -2   43.45    2.01
  -5  14  -2   40.23    2.02
  -5 -14   2   36.56    2.02
  -6 -14  -2    5.97    0.35
  -6  14   2    6.38    0.36
   6  14  -2    5.95    0.35
   6 -14   2    6.58    0.34
   6 -14   2    6.55    0.34
  -6 -14  -2    5.94    0.35
   6  14  -2    6.08    0.34
   6  14  -2    6.50    0.34
   6  14  -2    5.60    0.33
   6 -14  -2    6.51    0.34
   6  14   2    6.65    0.34
   6  14   2    6.06    0.33
  -6 -14   2    6.20    0.35
   6  14   2    5.85    0.35
  -6 -14   2    6.36    0.36
   6 -14  -2    6.80    0.35
  -7  14   2    3.74    0.23
   7  14  -2    3.39    0.20
   7 -14   2    3.58    0.20
   7 -14   2    3.73    0.21
  -7 -14  -2    3.49    0.22
  -7 -14  -2    3.71    0.23
   7  14  -2    3.30    0.20
   7  14  -2    3.67    0.21
   7 -14  -2    3.59    0.20
   7  14   2    3.88    0.21
   7  14   2    3.54    0.20
   7 -14  -2    3.79    0.21
  -7 -14   2    3.64    0.23
  -7 -14   2    3.55    0.22
  -8 -14  -2   28.35    1.42
   8  14  -2   28.56    1.41
  -8  14   2   27.56    1.43
   8 -14   2   26.07    1.40
  -8 -14  -2   28.66    1.42
   8 -14   2   27.06    1.40
   8  14   2   28.69    1.41
  -8 -14   2   26.10    1.42
   8 -14  -2   27.94    1.41
  -8 -14   2   28.66    1.43
  -8 -14   2   29.00    1.42
  -9 -14  -2    0.36    0.06
   9  14  -2    0.52    0.05
  -9 -14  -2    0.52    0.06
   9 -14   2    0.48    0.05
  -9 -14   2    0.41    0.07
   9  14   2    0.46    0.05
   9 -14  -2    0.39    0.05
  -9 -14   2    0.44    0.06
  -9 -14   2    0.52    0.07
  -9 -14   2    0.45    0.06
 -10 -14  -2    0.31    0.05
 -10 -14  -2    0.23    0.05
 -10 -14  -2    0.22    0.04
  10  14  -2    0.27    0.04
 -10 -14   2    0.23    0.04
 -10 -14   2    0.26    0.05
 -10 -14   2    0.22    0.05
 -10 -14   2    0.21    0.04
  10  14   2    0.27    0.04
 -11 -14  -2   11.42    0.56
 -11 -14  -2    9.88    0.55
  11  14  -2   10.80    0.55
 -11 -14   2    9.79    0.55
 -11 -14   2   11.27    0.56
 -11 -14   2   11.11    0.56
  11  14   2   10.13    0.54
  12  14  -2    1.59    0.10
 -12 -14  -2    1.65    0.10
 -12 -14  -2    1.44    0.10
 -12 -14   2    1.68    0.10
 -12 -14   2    1.55    0.11
 -12 -14   2    1.52    0.10
   0 -15   2    0.01    0.03
   0  15  -2    0.01    0.03
   0  15   2   -0.01    0.02
   0  15  -2    0.03    0.03
   0 -15   2    0.11    0.03
   0 -15  -2    0.00    0.03
   0  15   2    0.02    0.03
   0  15  -2    0.03    0.02
   0  15   2    0.03    0.03
   1 -15   2    6.96    0.35
   1  15  -2    6.63    0.36
  -1 -15  -2    6.36    0.37
   1 -15   2    6.42    0.36
  -1  15   2    6.32    0.35
   1  15  -2    6.16    0.35
   1  15  -2    6.74    0.35
  -1  15   2    6.19    0.35
  -1  15   2    6.45    0.35
   1 -15   2    5.66    0.35
  -1  15  -2    6.55    0.35
   1  15   2    6.42    0.35
   1  15   2    6.80    0.36
   1 -15  -2    6.20    0.36
   1  15   2    6.24    0.35
  -1 -15   2    6.42    0.37
   1 -15  -2    7.18    0.36
  -1 -15   2    5.93    0.35
  -1  15  -2    6.26    0.35
  -2  15   2    7.83    0.45
   2  15  -2    8.81    0.47
   2  15  -2    8.23    0.45
  -2  15   2    8.62    0.46
   2 -15   2    9.25    0.46
   2 -15   2    8.82    0.47
  -2  15   2    8.58    0.47
  -2 -15  -2    9.00    0.48
   2  15  -2    8.49    0.46
  -2  15  -2    7.70    0.45
   2  15   2    8.37    0.46
  -2  15  -2    8.24    0.46
   2 -15  -2    9.53    0.46
  -2 -15   2    8.09    0.46
   2 -15  -2    8.99    0.47
   2  15   2    8.61    0.46
   2  15   2    8.73    0.46
   3 -15   2    2.76    0.16
   3  15  -2    2.39    0.16
  -3  15   2    2.56    0.17
   3  15  -2    2.44    0.16
  -3  15   2    2.42    0.17
   3  15  -2    2.59    0.17
  -3 -15  -2    2.57    0.18
   3 -15   2    2.75    0.17
  -3  15  -2    2.40    0.16
   3 -15  -2    2.85    0.16
   3  15   2    2.54    0.17
   3 -15  -2    2.76    0.17
  -3 -15   2    2.69    0.18
   3  15   2    2.54    0.16
  -3 -15   2    2.29    0.16
   3  15   2    2.31    0.16
  -4 -15  -2    0.53    0.07
   4 -15   2    0.67    0.07
  -4 -15  -2    0.59    0.06
  -4  15   2    0.52    0.08
   4  15  -2    0.49    0.06
   4 -15   2    0.57    0.06
  -4  15   2    0.50    0.07
   4  15  -2    0.55    0.07
   4  15  -2    0.59    0.06
  -4 -15   2    0.55    0.08
  -4  15  -2    0.64    0.08
   4 -15  -2    0.64    0.06
  -4 -15   2    0.56    0.07
   4 -15  -2    0.62    0.07
   4  15   2    0.52    0.07
   4  15   2    0.53    0.06
   4  15   2    0.52    0.05
   5  15  -2    0.07    0.03
  -5 -15  -2    0.03    0.03
  -5 -15  -2    0.09    0.06
   5  15  -2    0.20    0.04
   5 -15   2    0.04    0.03
   5  15  -2    0.07    0.03
  -5 -15  -2    0.07    0.04
  -5  15   2    0.12    0.04
   5 -15   2    0.08    0.03
   5 -15  -2    0.11    0.03
  -5 -15   2    0.05    0.03
   5  15   2    0.06    0.03
  -5 -15   2    0.10    0.04
   5  15   2    0.09    0.03
   5 -15  -2    0.08    0.03
  -5 -15   2    0.05    0.04
  -5  15  -2    0.09    0.04
  -6 -15  -2   11.11    0.59
   6 -15   2   11.34    0.59
   6  15  -2   11.20    0.58
  -6  15   2   12.12    0.60
   6  15  -2   10.64    0.58
   6 -15   2   11.59    0.58
   6  15  -2   10.83    0.59
  -6 -15  -2   10.51    0.59
  -6 -15   2   11.57    0.60
  -6 -15   2   10.43    0.59
   6 -15  -2   11.34    0.59
   6 -15  -2   11.45    0.58
   6  15   2   11.47    0.59
   6  15   2   10.78    0.59
   7  15  -2    3.48    0.20
  -7 -15  -2    3.36    0.21
   7 -15   2    3.34    0.19
   7 -15   2    3.17    0.19
   7  15  -2    2.96    0.19
  -7  15   2    3.42    0.21
  -7 -15  -2    3.28    0.21
  -7 -15   2    3.24    0.20
   7 -15  -2    3.28    0.19
   7 -15  -2    3.39    0.20
   7  15   2    3.30    0.19
  -7 -15   2    3.31    0.21
  -8 -15  -2    0.16    0.04
  -8 -15  -2    0.13    0.04
  -8  15   2    0.11    0.04
   8  15  -2    0.15    0.04
   8 -15   2    0.11    0.03
   8 -15   2    0.10    0.03
  -8 -15   2    0.18    0.04
   8 -15  -2    0.16    0.03
  -8 -15   2    0.09    0.04
   8 -15  -2    0.14    0.03
   8  15   2    0.16    0.03
  -9 -15  -2    1.82    0.12
   9  15  -2    1.77    0.11
  -9 -15  -2    1.69    0.12
   9 -15   2    1.59    0.11
  -9 -15   2    1.84    0.13
  -9 -15   2    1.82    0.12
  -9 -15   2    1.67    0.13
   9  15   2    1.81    0.11
  -9 -15   2    1.50    0.12
   9 -15  -2    1.62    0.11
  10 -15   2    3.11    0.19
 -10 -15  -2    3.75    0.21
 -10 -15  -2    3.83    0.21
  10  15  -2    3.70    0.20
 -10 -15   2    3.60    0.21
  10  15   2    3.66    0.20
 -10 -15   2    3.82    0.22
 -10 -15   2    3.50    0.21
 -10 -15   2    4.01    0.22
 -11 -15  -2    2.68    0.15
  11  15  -2    2.79    0.15
  11  15   2    2.40    0.14
 -11 -15   2    2.70    0.16
 -11 -15   2    2.62    0.16
 -11 -15   2    2.13    0.15
  12  15  -2    1.40    0.10
 -12 -15  -2    1.87    0.10
 -12 -15   2    1.80    0.11
   0  16   2    0.11    0.04
   0 -16   2    0.12    0.04
   0  16   2    0.07    0.04
   0  16  -2    0.07    0.03
   0  16   2    0.11    0.03
   0  16  -2    0.09    0.04
   0  16  -2    0.09    0.04
   1  16  -2   43.10    2.20
  -1  16   2   44.82    2.20
   1  16  -2   45.81    2.20
  -1  16   2   43.42    2.19
  -1 -16  -2   42.52    2.22
  -1  16   2   43.96    2.20
   1  16  -2   42.45    2.19
   1 -16   2   44.93    2.20
  -1 -16   2   41.17    2.19
  -1  16  -2   44.53    2.20
   1  16   2   44.08    2.20
   1  16   2   45.09    2.20
   1 -16  -2   43.64    2.20
  -1  16  -2   42.57    2.19
   1  16   2   43.75    2.20
  -2  16   2    6.78    0.38
   2 -16   2    6.72    0.38
  -2 -16  -2    6.61    0.39
   2  16  -2    6.97    0.37
   2 -16   2    7.34    0.38
   2  16  -2    7.11    0.38
   2  16  -2    6.99    0.38
  -2  16   2    7.10    0.38
  -2  16   2    6.24    0.36
  -2  16  -2    6.96    0.38
   2 -16  -2    7.98    0.38
  -2 -16   2    6.66    0.39
  -2  16  -2    6.16    0.36
  -2 -16   2    6.71    0.38
   2  16   2    7.06    0.38
   2  16   2    7.09    0.38
   2 -16  -2    6.55    0.38
   2  16   2    6.87    0.38
   3 -16   2    3.42    0.20
   3  16  -2    3.36    0.20
   3  16  -2    3.40    0.20
  -3  16   2    3.23    0.21
  -3  16   2    3.35    0.20
   3  16  -2    3.16    0.20
   3 -16   2    3.24    0.20
  -3 -16   2    3.13    0.21
  -3 -16   2    3.29    0.20
   3  16   2    3.11    0.19
   3  16   2    3.31    0.20
  -3  16  -2    3.23    0.20
   3  16   2    3.38    0.20
   3 -16  -2    3.34    0.20
   3 -16  -2    3.27    0.20
  -4 -16  -2   10.25    0.60
  -4  16   2   11.47    0.61
   4 -16   2   11.59    0.60
   4  16  -2   11.73    0.60
   4  16  -2   11.42    0.61
  -4  16   2   13.58    0.64
  -4 -16  -2   10.55    0.60
   4  16  -2   11.08    0.60
   4 -16   2   12.39    0.60
   4 -16  -2   12.08    0.60
   4 -16  -2   11.50    0.61
   4  16   2   11.59    0.60
  -4  16  -2   11.42    0.60
  -4 -16   2   11.28    0.60
  -4 -16   2   10.80    0.60
   4  16   2   11.70    0.61
   4  16   2    9.86    0.59
  -5 -16  -2    2.11    0.15
   5  16  -2    2.21    0.15
   5  16  -2    2.04    0.14
  -5  16   2    2.35    0.16
   5  16  -2    2.30    0.14
   5 -16   2    2.27    0.15
   5 -16   2    2.32    0.14
   5 -16  -2    2.17    0.14
   5  16   2    2.36    0.15
   5  16   2    2.30    0.16
  -5 -16   2    2.29    0.15
  -5  16  -2    2.28    0.16
   5 -16  -2    2.27    0.15
   6 -16   2    0.27    0.04
  -6 -16  -2    0.25    0.05
   6  16  -2    0.23    0.05
  -6  16   2    0.36    0.06
   6  16  -2    0.16    0.04
   6  16  -2    0.36    0.04
   6 -16   2    0.22    0.04
  -6 -16  -2    0.21    0.05
  -6 -16   2    0.25    0.05
   6  16   2    0.25    0.04
   6  16   2    0.23    0.05
   6 -16  -2    0.22    0.04
  -6  16  -2    0.29    0.05
   6 -16  -2    0.18    0.04
  -6 -16   2    0.22    0.05
   7  16  -2   11.56    0.64
  -7 -16  -2   12.17    0.64
   7  16  -2   12.78    0.63
  -7  16   2   13.15    0.65
   7  16  -2   11.03    0.63
   7 -16   2   12.39    0.63
  -7 -16  -2   12.39    0.64
   7 -16   2   11.52    0.63
   7 -16  -2   12.38    0.63
  -7 -16   2   12.44    0.64
  -7 -16   2   12.36    0.64
   7  16   2   11.81    0.64
   7  16   2   12.76    0.63
   7 -16  -2   11.66    0.63
  -8 -16  -2    0.20    0.05
   8 -16   2    0.25    0.04
  -8  16   2    0.15    0.04
   8  16  -2    0.19    0.04
  -8 -16  -2    0.21    0.05
  -8 -16   2    0.28    0.05
   8 -16  -2    0.26    0.04
  -8 -16   2    0.22    0.04
   8  16   2    0.19    0.03
   9  16  -2   34.36    1.63
   9 -16   2   29.19    1.62
  -9 -16  -2   32.28    1.64
  -9 -16  -2   32.62    1.64
  -9 -16   2   33.62    1.64
  -9 -16   2   34.70    1.64
  -9 -16   2   31.41    1.64
   9 -16  -2   30.89    1.62
   9  16   2   33.26    1.63
 -10 -16  -2   10.89    0.57
  10  16  -2   11.03    0.56
 -10 -16   2   11.27    0.57
  10  16   2   10.59    0.56
 -10 -16   2   11.27    0.57
 -10 -16   2   10.35    0.56
  11  16  -2    0.22    0.03
 -11 -16  -2    0.16    0.03
 -11 -16   2    0.13    0.04
 -11 -16   2    0.17    0.03
   0  17  -2    0.01    0.03
   0  17   2    0.05    0.03
   0  17   2    0.03    0.02
   0  17  -2    0.07    0.03
   0  17   2    0.02    0.03
   0  17  -2    0.08    0.03
   0 -17   2    0.04    0.02
   1  17  -2    0.50    0.06
   1  17  -2    0.50    0.06
   1  17  -2    0.60    0.07
  -1  17   2    0.54    0.06
  -1  17   2    0.62    0.07
  -1  17   2    0.52    0.06
  -1 -17   2    0.48    0.06
   1  17   2    0.54    0.07
  -1  17  -2    0.48    0.06
   1  17   2    0.47    0.06
   1  17   2    0.50    0.06
  -1  17  -2    0.49    0.06
   1 -17  -2    0.48    0.06
   2  17  -2    2.39    0.16
   2 -17   2    2.27    0.15
  -2  17   2    2.49    0.16
  -2  17   2    2.35    0.16
   2  17  -2    2.68    0.16
   2  17  -2    2.18    0.15
   2  17   2    2.54    0.16
   2 -17  -2    2.46    0.16
  -2 -17   2    2.45    0.16
  -2  17  -2    2.66    0.16
   2  17   2    2.46    0.16
   2  17   2    2.48    0.16
   3  17  -2    0.33    0.05
   3 -17   2    0.32    0.05
  -3  17   2    0.33    0.06
   3  17  -2    0.45    0.06
   3 -17   2    0.30    0.05
  -3  17   2    0.41    0.05
   3  17  -2    0.43    0.05
  -3 -17   2    0.37    0.06
   3 -17  -2    0.30    0.05
   3  17   2    0.36    0.06
   3  17   2    0.29    0.05
   3 -17  -2    0.38    0.05
  -3  17  -2    0.37    0.05
   3  17   2    0.38    0.05
  -4  17   2    0.05    0.03
   4 -17   2    0.02    0.03
   4  17  -2    0.04    0.03
   4  17  -2    0.03    0.03
   4  17  -2    0.01    0.02
   4 -17   2    0.03    0.03
  -4 -17  -2    0.05    0.02
  -4  17  -2    0.04    0.04
   4  17   2    0.02    0.04
   4 -17  -2   -0.01    0.03
   4  17   2    0.05    0.03
  -4 -17   2    0.09    0.03
   4  17   2    0.02    0.03
   4 -17  -2    0.04    0.03
   5  17  -2    0.29    0.05
   5  17  -2    0.13    0.03
   5  17  -2    0.25    0.04
  -5 -17  -2    0.22    0.04
   5 -17   2    0.15    0.04
  -5  17   2    0.20    0.04
   5 -17   2    0.15    0.04
   5  17   2    0.11    0.04
  -5  17  -2    0.16    0.04
   5  17   2    0.15    0.04
   5 -17  -2    0.12    0.04
  -5 -17   2    0.11    0.04
   5 -17  -2    0.19    0.04
   6 -17   2    0.05    0.03
  -6 -17  -2    0.05    0.04
   6  17  -2    0.05    0.03
   6  17  -2    0.03    0.02
   6  17  -2    0.08    0.02
  -6  17   2    0.03    0.04
   6 -17   2    0.10    0.03
  -6 -17  -2    0.05    0.03
  -6 -17   2    0.03    0.04
   6 -17  -2    0.05    0.02
   6 -17  -2    0.07    0.03
  -6  17  -2    0.05    0.04
  -6 -17   2    0.05    0.04
   6  17   2    0.04    0.03
   6  17   2    0.10    0.03
  -7 -17  -2   14.37    0.74
   7  17  -2   14.26    0.74
   7  17  -2   14.77    0.74
  -7  17   2   14.96    0.75
   7  17  -2   13.23    0.73
   7 -17   2   14.42    0.73
  -7 -17  -2   14.29    0.74
   7  17   2   14.90    0.74
  -7 -17   2   14.82    0.75
   7 -17  -2   13.58    0.73
   7  17   2   13.73    0.74
  -7 -17   2   14.83    0.75
  -8 -17  -2    1.95    0.13
  -8  17   2    1.71    0.12
  -8 -17  -2    1.71    0.12
   8  17  -2    1.94    0.12
   8 -17   2    1.89    0.11
  -8 -17   2    1.90    0.12
  -8 -17   2    1.64    0.12
   8  17   2    1.85    0.11
   8 -17  -2    1.91    0.11
  -8 -17   2    1.80    0.13
   9  17  -2    4.74    0.25
  -9 -17  -2    4.42    0.25
  -9 -17  -2    4.74    0.26
   9  17   2    4.43    0.25
  -9 -17   2    4.87    0.26
  -9 -17   2    5.00    0.26
  -9 -17   2    4.39    0.25
 -10 -17  -2    0.23    0.03
  10  17  -2    0.26    0.03
 -10 -17   2    0.22    0.03
   0  18   2   11.09    0.58
   0  18  -2   11.05    0.57
   0  18   2   10.20    0.57
   0  18   2   10.79    0.58
   0  18  -2   11.16    0.58
   0 -18   2   11.69    0.60
  -1  18   2   12.33    0.64
   1  18  -2   12.80    0.64
  -1  18   2   11.30    0.63
   1  18  -2   12.79    0.64
   1  18  -2   11.96    0.64
  -1  18   2   12.14    0.64
  -1  18  -2   13.11    0.65
   1  18   2   12.95    0.64
  -1  18  -2   11.49    0.63
   1  18   2   12.73    0.64
  -1 -18   2   11.51    0.64
   1  18   2   12.58    0.64
   2  18  -2    2.03    0.13
   2  18  -2    1.90    0.13
   2 -18   2    1.76    0.12
  -2  18   2    1.82    0.13
  -2  18   2    1.96    0.13
   2  18  -2    1.86    0.13
  -2 -18   2    1.86    0.13
   2  18   2    1.94    0.13
   2  18   2    1.98    0.13
   2  18   2    2.05    0.13
   2 -18  -2    1.79    0.12
  -2  18  -2    1.94    0.13
  -3  18   2    2.96    0.18
   3  18  -2    2.90    0.17
   3  18  -2    3.01    0.18
   3 -18   2    2.69    0.17
   3  18  -2    2.85    0.17
  -3  18   2    2.62    0.18
   3  18   2    2.70    0.17
  -3  18  -2    2.91    0.18
   3 -18  -2    2.77    0.17
   3  18   2    2.99    0.17
   3  18   2    3.09    0.18
  -3 -18   2    2.80    0.18
   4  18  -2   22.51    1.15
   4 -18   2   21.91    1.15
   4  18  -2   23.18    1.15
  -4  18   2   23.85    1.16
   4  18  -2   22.76    1.16
   4 -18  -2   22.60    1.15
   4  18   2   21.01    1.15
  -4  18  -2   23.19    1.16
   4  18   2   23.21    1.16
   4  18   2   22.97    1.15
  -4 -18   2   22.77    1.16
   5 -18   2   13.24    0.68
   5  18  -2   12.64    0.68
  -5  18   2   13.56    0.69
   5  18  -2   13.79    0.69
  -5 -18  -2   11.72    0.68
   5  18  -2   13.80    0.68
   5  18   2   13.42    0.69
  -5 -18   2   13.40    0.69
   5 -18  -2   13.39    0.68
   5  18   2   13.47    0.68
  -5  18  -2   12.68    0.68
   6  18  -2    0.38    0.05
  -6  18   2    0.43    0.05
   6 -18   2    0.44    0.05
  -6 -18  -2    0.43    0.05
  -6 -18  -2    0.40    0.05
   6  18  -2    0.33    0.04
   6  18  -2    0.44    0.05
  -6  18  -2    0.40    0.05
  -6 -18   2    0.40    0.06
   6  18   2    0.52    0.06
   6  18   2    0.45    0.05
   6 -18  -2    0.47    0.05
  -6 -18   2    0.42    0.05
   7 -18   2   17.87    0.90
  -7  18   2   18.54    0.91
  -7 -18  -2   17.29    0.91
   7  18  -2   16.02    0.90
  -7 -18  -2   18.02    0.91
   7  18  -2   18.52    0.90
   7  18   2   18.09    0.91
   7  18   2   19.05    0.91
  -7 -18   2   18.64    0.91
   7 -18  -2   16.50    0.90
  -8  18   2    4.80    0.27
  -8 -18  -2    5.06    0.27
  -8 -18  -2    4.99    0.27
   8  18  -2    4.96    0.27
  -8 -18   2    5.49    0.28
  -8 -18   2    4.92    0.27
   8  18   2    4.71    0.27
   8  18   2    5.04    0.27
   9  18  -2    0.75    0.05
   9  18   2    0.67    0.05
   0  19   2    0.02    0.03
   0  19   2    0.01    0.03
   0  19  -2    0.04    0.02
   0  19   2    0.03    0.02
   0  19  -2    0.01    0.02
  -1  19   2    0.03    0.02
  -1  19   2    0.04    0.02
   1  19  -2    0.01    0.03
   1  19  -2    0.02    0.03
   1  19  -2    0.03    0.02
  -1  19  -2    0.02    0.03
   1  19   2    0.03    0.02
  -1 -19   2    0.03    0.03
   1  19   2    0.04    0.03
   1  19   2   -0.01    0.03
   2  19  -2    0.50    0.06
   2  19  -2    0.58    0.06
  -2  19   2    0.55    0.06
  -2  19   2    0.50    0.06
   2  19  -2    0.48    0.05
  -2  19  -2    0.52    0.06
   2  19   2    0.55    0.06
  -2 -19   2    0.47    0.05
   2  19   2    0.51    0.05
   2  19   2    0.52    0.06
   3 -19   2    2.29    0.16
   3  19  -2    3.03    0.17
   3  19  -2    2.72    0.16
   3  19  -2    2.80    0.16
  -3  19   2    2.72    0.17
  -3  19  -2    2.86    0.17
  -3 -19   2    2.61    0.16
   3  19   2    2.87    0.17
   3  19   2    2.85    0.16
   3  19   2    2.57    0.16
  -4  19   2    1.81    0.12
   4  19  -2    1.73    0.11
   4  19  -2    1.78    0.11
   4  19  -2    1.79    0.11
   4 -19   2    1.58    0.11
  -4 -19   2    1.64    0.12
   4 -19  -2    1.49    0.11
   4  19   2    1.84    0.12
   4  19   2    1.90    0.12
   4  19   2    1.64    0.11
  -4  19  -2    1.72    0.12
   5  19  -2    0.06    0.03
   5 -19   2    0.07    0.03
   5  19  -2    0.08    0.02
  -5  19   2    0.03    0.03
   5  19   2    0.21    0.04
  -5  19  -2    0.06    0.03
   5 -19  -2    0.09    0.03
   5  19   2    0.08    0.03
  -5 -19   2    0.08    0.03
   6  19  -2    0.52    0.05
   6  19  -2    0.56    0.05
   6  19  -2    0.37    0.04
  -6 -19  -2    0.50    0.06
  -6  19   2    0.56    0.05
  -6 -19   2    0.56    0.05
   6  19   2    0.53    0.05
   6  19   2    0.55    0.05
  -7 -19  -2    3.07    0.19
  -7  19   2    3.64    0.19
   7  19  -2    3.16    0.19
  -7 -19   2    3.91    0.20
   7  19   2    3.14    0.19
   7  19   2    3.92    0.19
   8  19  -2    1.45    0.09
   0  20   2    4.54    0.25
   0  20   2    4.13    0.24
   0  20  -2    4.94    0.26
   0  20   2    4.95    0.26
  -1  20   2    2.37    0.14
  -1  20   2    2.03    0.13
   1  20  -2    2.28    0.14
  -1  20  -2    2.33    0.14
   1  20   2    2.08    0.13
   1  20   2    2.11    0.13
   1  20   2    2.34    0.14
  -2  20   2    0.65    0.06
   2  20  -2    0.71    0.06
  -2  20   2    0.60    0.06
   2  20  -2    0.58    0.06
   2  20   2    0.52    0.05
  -2 -20   2    0.62    0.06
   2  20   2    0.66    0.06
   2  20   2    0.66    0.06
  -2  20  -2    0.64    0.06
   3  20  -2    1.05    0.07
  -3  20   2    0.91    0.08
   3  20  -2    1.12    0.08
  -3 -20   2    1.03    0.08
  -3  20  -2    1.13    0.08
   3  20   2    1.17    0.08
   3  20   2    1.06    0.07
   4  20  -2    1.26    0.09
   4  20  -2    1.34    0.09
   4  20  -2    1.02    0.08
  -4  20   2    1.39    0.09
  -4  20  -2    1.30    0.09
   4  20   2    1.41    0.09
  -4 -20   2    1.20    0.08
   4  20   2    1.41    0.09
   5  20  -2    4.89    0.26
  -5  20   2    5.43    0.27
  -5 -20   2    5.19    0.27
   5  20   2    4.47    0.26
   5  20   2    5.39    0.27
  -5  20  -2    4.68    0.27
   6  20  -2    1.48    0.08
  -6  20   2    1.23    0.08
   6  20   2    1.47    0.09
   6  20   2    1.29    0.08
   0  21   2    0.01    0.01
   0  21  -2    0.00    0.02
   0  21   2    0.01    0.02
  -1  21   2    1.69    0.10
   1  21  -2    1.75    0.10
  -1  21   2    1.47    0.10
   1  21   2    1.71    0.10
   1  21   2    1.55    0.10
  -1  21  -2    1.64    0.10
   2  21  -2    3.83    0.20
  -2  21   2    3.99    0.20
   2  21   2    3.92    0.20
  -2  21  -2    3.20    0.20
   2  21   2    3.17    0.19
   3  21  -2    0.36    0.03
   3  21   2    0.33    0.03
  -3  21  -2    0.37    0.04
  -4  21   2    0.02    0.02
   4  21   2    0.03    0.01
   0   0   3    0.02    0.02
   0   0  -3    0.02    0.01
   0   0   3    0.01    0.01
  -1   0   3    0.04    0.02
  -1   0  -3    0.04    0.02
   1   0   3    0.04    0.02
  -1   0   3    0.01    0.02
   1   0   3    0.09    0.02
   2   0   3    0.03    0.02
   2   0  -3    0.07    0.02
   2   0   3    0.09    0.03
   2   0  -3    0.04    0.01
  -2   0   3    0.04    0.02
  -3   0   3    0.07    0.02
   3   0   3    0.05    0.02
   3   0  -3    0.03    0.02
   3   0   3    0.02    0.02
   3   0   3    0.01    0.01
   3   0  -3    0.03    0.01
  -3   0  -3    0.02    0.01
   4   0   3    0.02    0.02
   4   0  -3    0.04    0.02
   4   0  -3    0.05    0.02
   4   0   3    0.05    0.02
   4   0   3    0.03    0.02
   5   0   3    0.01    0.01
   5   0   3    0.02    0.02
   5   0  -3    0.01    0.01
   5   0   3    0.02    0.02
   5   0  -3    0.04    0.01
   5   0  -3    0.05    0.02
   6   0   3    0.14    0.03
   6   0  -3    0.13    0.02
   7   0   3    0.05    0.02
   7   0  -3    0.04    0.02
   8   0   3    0.02    0.01
   8   0  -3    0.05    0.02
   8   0   3    0.02    0.02
   9   0   3    0.01    0.01
   9   0  -3    0.03    0.01
   9   0  -3    0.04    0.02
   9   0   3    0.04    0.02
  10   0  -3    0.03    0.02
  10   0   3    0.02    0.02
  10   0   3    0.02    0.02
  10   0  -3    0.06    0.02
  11   0   3    0.04    0.02
  11   0  -3    0.05    0.02
  11   0  -3    0.07    0.03
  11   0   3    0.07    0.03
 -12   0   3    0.21    0.05
 -12   0   3    0.08    0.04
 -12   0   3    0.01    0.02
  12   0  -3    0.05    0.03
 -12   0  -3    0.03    0.04
 -12   0  -3    0.05    0.03
  12   0   3    0.04    0.02
 -12   0  -3    0.08    0.04
 -12   0   3   -0.01    0.03
 -12   0  -3    0.04    0.03
 -13   0  -3    0.04    0.03
 -13   0  -3    0.02    0.03
 -13   0  -3    0.03    0.03
  13   0   3    0.03    0.02
 -13   0  -3    0.03    0.03
  13   0  -3    0.00    0.02
 -13   0   3   -0.01    0.03
 -13   0   3    0.05    0.03
 -13   0   3    0.06    0.04
 -14   0  -3    0.11    0.04
 -14   0   3    0.04    0.03
 -14   0  -3    0.14    0.03
  14   0   3    0.00    0.02
 -14   0  -3    0.10    0.03
 -14   0   3    0.03    0.02
  14   0  -3    0.02    0.02
 -14   0  -3    0.09    0.03
 -14   0   3    0.05    0.02
  14   0   3    0.03    0.02
 -15   0   3    0.02    0.03
  15   0  -3    0.02    0.02
 -15   0  -3    0.02    0.03
  15   0   3    0.04    0.02
 -15   0  -3    0.06    0.03
 -15   0   3    0.01    0.03
 -16   0  -3    0.03    0.02
   0   1   3    0.07    0.02
   0  -1  -3    0.08    0.02
   0  -1   3    0.03    0.02
   1   1  -3    9.30    0.47
  -1   1   3    8.67    0.46
  -1   1   3    9.41    0.47
   1  -1   3    9.28    0.47
   1  -1   3    8.94    0.46
  -1  -1  -3    8.82    0.47
   1   1   3    9.13    0.48
  -1   1  -3    8.09    0.47
   1  -1  -3    9.22    0.46
   1  -1  -3    8.81    0.47
  -1   1  -3    9.34    0.47
  -1  -1   3    8.99    0.47
   2  -1   3   35.98    1.73
   2  -1   3   31.23    1.72
   2   1  -3   35.42    1.73
   2  -1   3   34.76    1.73
  -2   1   3   35.66    1.73
  -2   1   3   33.34    1.72
  -2  -1   3   33.80    1.73
   2   1   3   35.07    1.74
  -2   1  -3   34.10    1.73
   2  -1  -3   35.90    1.72
  -3  -1  -3    0.69    0.07
   3   1  -3    0.68    0.06
   3  -1   3    0.67    0.06
  -3   1   3    0.62    0.05
   3  -1   3    0.69    0.05
   3   1  -3    0.64    0.05
   3  -1   3    0.61    0.04
   3   1   3    0.65    0.06
   3  -1  -3    0.64    0.05
   3  -1  -3    0.62    0.04
   3   1   3    0.61    0.05
   3  -1  -3    0.60    0.04
  -3  -1   3    0.65    0.06
   4  -1   3   48.49    2.42
   4  -1   3   48.91    2.44
   4  -1   3   49.65    2.42
   4   1  -3   48.61    2.42
   4   1  -3   51.20    2.43
  -4   1   3   46.65    2.43
   4   1   3   49.94    2.42
   4  -1  -3   48.97    2.43
   4   1   3   49.23    2.44
   4  -1  -3   50.23    2.72
   4   1   3   48.78    2.45
   4  -1  -3   46.04    2.41
  -4   1  -3   45.42    2.43
   5  -1   3   24.91    1.26
   5   1  -3   24.85    1.27
   5  -1   3   25.44    1.26
   5  -1   3   25.18    1.26
   5   1  -3   25.97    1.26
   5  -1  -3   25.83    1.25
   5   1   3   25.67    1.27
   5   1   3   24.83    1.29
   5   1   3   24.71    1.28
   5  -1  -3   23.96    1.26
   6  -1   3  131.74    6.29
   6  -1   3  117.75    6.28
   6   1  -3  130.92    6.33
   6  -1   3  126.06    6.29
   6  -1  -3  129.91    6.33
   6   1   3  130.80    6.31
   6  -1  -3  118.77    6.29
   7   1  -3   14.97    0.78
   7  -1   3   15.15    0.78
   7   1   3   15.04    0.78
   7  -1  -3   15.50    0.77
   8   1  -3    7.92    0.44
   8   1  -3    8.79    0.46
   8  -1   3    8.98    0.46
   8  -1  -3    9.06    0.45
   8   1   3    7.82    0.44
   8   1   3    8.99    0.46
   9   1  -3    8.95    0.48
   9  -1   3    9.14    0.48
   9  -1  -3    9.24    0.47
   9   1   3    8.49    0.46
   9   1   3    9.24    0.49
  10  -1   3    0.62    0.05
  10   1  -3    0.78    0.07
  10  -1   3    0.75    0.07
  10   1  -3    0.60    0.05
  10   1   3    0.69    0.05
  10   1   3    0.73    0.08
  10  -1  -3    0.77    0.06
  11  -1   3    0.11    0.03
  11   1  -3    0.06    0.03
  11   1  -3    0.08    0.02
  11  -1   3    0.06    0.02
  11   1   3    0.02    0.03
  11   1   3    0.10    0.03
  11  -1  -3    0.09    0.03
 -12  -1  -3   44.49    2.24
 -12  -1  -3   46.39    2.24
 -12  -1  -3   44.35    2.24
 -12   1   3   41.03    2.24
 -12   1   3   42.42    2.24
 -12  -1  -3   44.06    2.24
  12  -1   3   47.42    2.23
  12   1  -3   49.21    2.24
 -12   1   3   42.42    2.24
 -12  -1   3   43.60    2.24
  12   1   3   49.19    2.23
  12  -1  -3   46.70    2.23
 -12  -1   3   40.66    2.24
 -12   1  -3   45.68    2.24
 -12  -1   3   44.96    2.24
 -12  -1   3   44.51    2.24
 -12   1  -3   44.87    2.24
 -12  -1   3   42.72    2.24
 -12   1  -3   41.71    2.23
 -12   1  -3   44.56    2.24
  13  -1   3   10.09    0.52
 -13  -1  -3   10.39    0.53
 -13  -1  -3   10.72    0.54
 -13  -1  -3    9.89    0.53
  13   1  -3    9.95    0.53
 -13   1   3    9.53    0.53
 -13   1   3    9.92    0.53
 -13  -1  -3   10.03    0.54
  13   1  -3    9.85    0.52
 -13  -1   3    9.90    0.53
  13   1   3   10.30    0.53
 -13   1  -3   10.92    0.54
 -13  -1   3    9.52    0.54
 -13  -1   3    9.90    0.54
 -13   1  -3    9.00    0.53
 -13   1  -3   10.57    0.53
  13   1   3   10.29    0.52
 -13   1  -3   10.10    0.53
 -13  -1   3   10.18    0.54
  13  -1  -3   10.02    0.52
  14   1  -3   10.60    0.58
  14  -1   3   10.37    0.58
 -14  -1  -3   12.39    0.60
 -14   1   3   11.63    0.60
 -14   1   3   11.43    0.59
 -14  -1  -3   11.92    0.60
 -14  -1  -3   12.22    0.60
  14   1  -3   10.75    0.59
 -14  -1  -3   11.48    0.60
  14  -1  -3   10.20    0.58
 -14   1  -3   11.32    0.59
 -14  -1   3   11.96    0.60
  14   1   3   10.95    0.58
 -14  -1   3   11.72    0.60
 -14   1  -3   12.09    0.60
 -14  -1   3   11.58    0.60
  14   1   3   10.77    0.59
 -15  -1  -3    1.56    0.11
  15   1  -3    1.36    0.09
 -15  -1  -3    1.50    0.10
 -15  -1  -3    1.41    0.10
 -15   1   3    1.54    0.11
  15  -1   3    1.27    0.09
 -15  -1   3    1.66    0.11
 -15   1  -3    1.73    0.11
 -15   1  -3    1.60    0.10
 -15  -1   3    1.53    0.11
  15   1   3    1.32    0.09
 -16  -1  -3    2.89    0.17
 -16  -1  -3    2.76    0.17
 -16  -1   3    2.83    0.17
 -16   1  -3    2.82    0.17
 -16  -1   3    2.68    0.17
   0  -2   3    9.40    0.49
   0  -2  -3    9.37    0.50
   0   2  -3    9.45    0.49
   0   2   3    9.92    0.50
  -1  -2  -3   69.87    3.48
   1  -2   3   70.59    3.50
   1  -2   3   68.75    3.45
  -1   2   3   70.49    3.50
   1   2  -3   70.93    3.46
  -1   2   3   67.36    3.47
   1   2   3   71.18    3.45
   1  -2  -3   66.73    3.50
  -1   2  -3   69.35    3.89
  -1  -2   3   65.97    3.44
   2  -2   3   31.74    1.54
   2   2  -3   31.92    1.55
   2  -2   3   31.22    1.55
  -2   2   3   31.46    1.54
   2  -2   3   29.45    1.53
  -2  -2  -3   30.65    1.56
  -2   2   3   29.57    1.54
   2   2  -3   31.17    1.54
   2  -2  -3   30.21    1.54
  -2   2  -3   31.10    1.54
  -2   2  -3   30.63    1.55
   2   2   3   32.48    1.56
   2  -2  -3   28.69    1.53
  -2  -2   3   29.81    1.55
   3  -2   3   86.91    4.18
   3   2  -3   84.22    4.13
   3  -2   3   87.50    4.19
   3   2  -3   86.46    4.13
   3  -2   3   81.72    4.14
  -3   2   3   79.64    5.13
   3  -2  -3   76.39    4.12
   3   2   3   82.95    4.14
   3   2   3   87.56    4.15
  -3  -2   3   79.28    4.13
  -3   2  -3   78.96    4.16
  -3   2  -3   83.13    4.18
   4   2  -3   48.28    2.34
   4  -2   3   46.76    2.31
   4  -2   3   47.95    2.34
   4  -2   3   48.67    2.32
  -4   2   3   45.64    2.32
   4   2  -3   47.93    2.32
   4   2   3   48.99    2.32
   4   2   3   48.04    2.36
   4   2   3   47.13    2.34
   4  -2  -3   43.26    2.31
  -4   2  -3   44.30    2.33
   4  -2  -3   47.31    2.32
   4  -2  -3   40.27    2.31
   5   2  -3    1.03    0.09
   5   2  -3    1.05    0.07
   5   2   3    1.14    0.08
   5  -2  -3    1.03    0.06
   5   2   3    1.02    0.10
   5  -2  -3    1.09    0.06
   5   2   3    0.98    0.09
   6   2  -3   15.07    0.77
   6  -2   3   14.77    0.76
   6  -2  -3   15.05    0.75
   6   2   3   15.13    0.77
   7   2  -3   36.18    1.84
   7  -2   3   35.93    1.83
   7  -2  -3   37.12    1.82
   7   2   3   37.03    1.85
   8   2  -3   11.68    0.62
   8  -2   3   12.32    0.63
   8   2  -3   12.22    0.64
   8   2   3   12.89    0.65
   8  -2  -3   12.77    0.62
   8   2   3   11.28    0.62
   9  -2   3    0.38    0.04
   9   2  -3    0.45    0.04
   9   2  -3    0.44    0.06
   9   2   3    0.40    0.06
   9   2   3    0.43    0.04
   9  -2  -3    0.43    0.04
  10   2  -3    0.36    0.05
  10   2  -3    0.40    0.04
  10  -2   3    0.39    0.05
  10   2   3    0.40    0.04
  10   2   3    0.34    0.06
  11  -2   3   14.92    0.83
  11   2  -3   17.89    0.83
  11   2  -3   15.47    0.84
  11   2   3   17.30    0.82
  11   2   3   15.37    0.85
  11   2   3   15.42    0.81
 -12  -2  -3   11.69    0.62
  12   2  -3   12.90    0.62
 -12   2   3   10.83    0.61
  12  -2   3   12.07    0.60
 -12  -2  -3   11.66    0.62
 -12  -2  -3   11.13    0.62
 -12   2   3   11.24    0.62
 -12  -2  -3   11.96    0.62
  12   2  -3   12.73    0.61
 -12   2  -3   12.38    0.62
  12   2   3   13.02    0.61
 -12  -2   3   11.50    0.62
 -12  -2   3   12.10    0.63
 -12   2  -3   11.31    0.62
 -12  -2   3   12.39    0.62
 -12   2  -3   10.34    0.61
 -12   2  -3   11.23    0.61
 -12  -2   3   10.97    0.62
 -12  -2   3   11.03    0.62
  12   2   3   12.85    0.61
 -13   2   3    7.78    0.44
 -13  -2  -3    8.64    0.44
 -13  -2  -3    8.29    0.44
 -13  -2  -3    8.46    0.45
 -13  -2  -3    8.44    0.45
  13   2  -3    8.35    0.44
  13   2  -3    8.37    0.43
  13  -2   3    7.79    0.42
 -13   2  -3    8.34    0.44
  13   2   3    8.28    0.43
 -13   2  -3    8.34    0.44
 -13  -2   3    8.21    0.44
 -13  -2   3    8.10    0.45
  13   2   3    8.30    0.44
 -13   2  -3    8.12    0.44
 -13  -2   3    7.98    0.45
 -13  -2   3    7.99    0.45
  13  -2  -3    7.55    0.43
  14  -2   3    0.19    0.03
 -14  -2  -3    0.15    0.04
  14   2  -3    0.11    0.03
 -14  -2  -3    0.15    0.04
 -14   2   3    0.09    0.03
  14   2  -3    0.13    0.03
 -14  -2  -3    0.12    0.04
 -14  -2  -3    0.27    0.05
  14   2   3    0.15    0.03
  14  -2  -3    0.12    0.03
 -14  -2   3    0.15    0.04
 -14  -2   3    0.19    0.05
  14   2   3    0.22    0.04
 -14  -2   3    0.21    0.04
 -14   2  -3    0.19    0.04
 -14  -2   3    0.21    0.05
 -14   2  -3    0.12    0.04
 -15  -2  -3    6.84    0.36
 -15  -2  -3    6.94    0.36
  15   2  -3    6.08    0.34
 -15  -2  -3    6.35    0.35
 -15  -2   3    7.08    0.36
  15   2   3    6.01    0.34
 -15  -2   3    6.30    0.36
 -15  -2   3    6.76    0.36
 -15   2  -3    6.93    0.36
 -16  -2  -3    0.95    0.08
 -16  -2  -3    1.02    0.08
 -16  -2   3    1.08    0.08
 -16   2  -3    1.10    0.08
 -16  -2   3    1.13    0.08
   0  -3  -3    0.12    0.04
   0  -3  -3    0.16    0.03
   0   3  -3    0.20    0.04
   0  -3   3    0.12    0.03
   1   3  -3   33.27    1.87
  -1  -3  -3   35.51    1.87
  -1   3   3   39.13    1.89
  -1  -3  -3   39.55    1.90
   1  -3   3   39.81    1.88
   1   3  -3   39.53    1.89
  -1  -3  -3   33.53    1.87
   1  -3  -3   35.71    1.87
  -1  -3   3   35.86    1.87
   1   3   3   35.99    1.87
   1  -3  -3   39.27    1.89
  -1  -3   3   37.83    1.89
  -1   3  -3   39.40    1.88
   1   3   3   40.81    1.90
  -2  -3  -3  233.58   11.39
   2  -3   3  236.95   11.37
   2   3  -3  211.14   11.22
  -2  -3  -3  216.44   11.27
   2  -3   3  241.21   11.30
   2   3  -3  199.13   11.23
  -2  -3  -3  211.07   11.25
  -2   3   3  234.85   11.33
   2   3  -3  245.23   11.39
   2   3   3  217.46   11.25
  -2   3  -3  232.16   11.29
   2   3   3  244.20   11.46
  -2  -3   3  226.75   11.35
   2  -3  -3  219.30   11.24
  -2  -3   3  216.86   11.25
   2  -3  -3  229.66   11.33
   3   3  -3   28.41    1.37
   3   3  -3   24.54    1.34
   3   3  -3   27.43    1.35
   3  -3   3   28.98    1.34
  -3  -3  -3   24.80    1.35
  -3   3   3   27.02    1.35
   3  -3   3   27.98    1.35
   3   3   3   25.18    1.34
   3   3   3   27.10    1.35
   3  -3  -3   25.81    1.34
  -3  -3   3   26.15    1.37
   3   3   3   29.04    1.39
  -3   3  -3   25.99    1.35
  -4  -3  -3    6.06    0.36
   4  -3   3    7.26    0.34
   4   3  -3    7.19    0.36
   4   3  -3    7.14    0.38
   4  -3   3    7.28    0.34
   4   3  -3    5.74    0.35
   4  -3  -3    6.16    0.34
   4   3   3    7.24    0.40
  -4   3  -3    6.16    0.35
   4   3   3    6.11    0.35
   4  -3  -3    6.45    0.34
   4   3   3    6.89    0.36
   4   3   3    6.99    0.38
   5   3  -3   18.72    1.00
   5  -3   3   19.57    0.96
   5   3  -3   20.32    0.98
   5   3   3   18.29    1.02
   5   3   3   20.09    0.98
   5   3   3   18.36    1.00
   6  -3   3    4.70    0.25
   6   3  -3    4.69    0.26
   6   3   3    4.64    0.27
   6  -3  -3    4.71    0.24
   7   3  -3    0.46    0.05
   7  -3   3    0.50    0.04
   7   3  -3    0.40    0.04
   7   3   3    0.43    0.04
   7   3   3    0.43    0.06
   7  -3  -3    0.47    0.03
   8   3  -3  102.33    5.25
   8  -3   3  109.87    5.27
   8   3  -3  110.76    5.27
   8   3   3   98.35    5.24
   8   3   3  107.48    5.28
   9  -3   3    6.12    0.33
   9   3  -3    6.10    0.35
   9   3  -3    6.27    0.33
   9   3   3    5.87    0.32
   9   3   3    6.19    0.36
  10   3  -3   39.05    1.96
  10   3  -3   34.93    1.92
  10   3  -3   42.13    1.94
  10  -3   3   39.03    1.94
  10   3   3   39.65    1.97
  10   3   3   34.64    1.92
  10   3   3   40.50    1.93
  11  -3   3   13.85    0.77
  11   3  -3   15.89    0.78
  11   3   3   16.11    0.78
  11   3   3   14.94    0.77
  11   3   3   14.80    0.81
  12   3  -3    0.45    0.05
 -12  -3  -3    0.48    0.06
 -12  -3  -3    0.50    0.06
 -12   3   3    0.43    0.06
 -12  -3  -3    0.55    0.07
 -12  -3  -3    0.44    0.06
  12   3  -3    0.65    0.06
 -12  -3   3    0.47    0.07
 -12  -3   3    0.51    0.06
 -12  -3   3    0.42    0.06
  12   3   3    0.49    0.05
 -12  -3   3    0.58    0.06
 -12  -3   3    0.56    0.07
 -12   3  -3    0.41    0.05
 -12   3  -3    0.46    0.06
 -12   3  -3    0.39    0.05
  13  -3   3    2.15    0.14
  13   3  -3    2.27    0.15
 -13  -3  -3    2.31    0.15
 -13  -3  -3    2.31    0.16
 -13  -3  -3    2.32    0.16
 -13  -3  -3    2.21    0.16
 -13   3   3    2.17    0.15
  13   3  -3    2.38    0.14
 -13   3  -3    2.08    0.14
 -13   3  -3    2.33    0.15
 -13  -3   3    2.30    0.15
 -13  -3   3    2.37    0.17
 -13  -3   3    2.29    0.16
  13   3   3    2.28    0.14
 -13  -3   3    2.31    0.16
  13   3   3    2.38    0.14
 -14  -3  -3    0.20    0.04
 -14  -3  -3    0.20    0.04
  14   3  -3    0.19    0.03
 -14  -3  -3    0.29    0.05
 -14  -3  -3    0.15    0.05
  14  -3   3    0.19    0.02
  14   3  -3    0.20    0.04
 -14  -3   3    0.15    0.05
 -14  -3   3    0.20    0.04
 -14  -3   3    0.23    0.05
  14   3   3    0.21    0.03
 -14  -3   3    0.27    0.05
 -14   3  -3    0.25    0.04
 -14   3  -3    0.21    0.04
  14   3   3    0.17    0.03
 -15  -3  -3    1.54    0.11
 -15  -3  -3    1.52    0.11
 -15  -3  -3    1.68    0.12
  15   3  -3    1.39    0.10
 -15  -3  -3    1.68    0.11
 -15   3  -3    1.43    0.11
 -15  -3   3    1.58    0.12
 -15  -3   3    1.62    0.11
  15   3   3    1.36    0.09
 -15  -3   3    1.71    0.11
 -16  -3  -3   22.44    1.14
 -16  -3  -3   22.74    1.14
 -16  -3   3   23.23    1.14
 -16  -3   3   22.04    1.14
 -16   3  -3   21.72    1.13
   0  -4   3    2.95    0.18
   0  -4  -3    2.92    0.19
   0   4   3    2.91    0.19
   0   4  -3    2.96    0.18
   0  -4  -3    2.90    0.17
  -1  -4  -3   59.02    3.14
   1  -4   3   66.29    3.16
  -1   4   3   67.12    3.17
   1   4  -3   64.64    3.16
   1   4  -3   59.24    3.16
  -1  -4  -3   62.47    3.15
  -1  -4  -3   63.93    3.18
  -1  -4   3   62.47    3.16
  -1  -4   3   63.21    3.15
  -1  -4   3   61.82    3.16
   1   4   3   66.55    3.18
   1  -4  -3   63.32    3.16
   1  -4  -3   62.16    3.14
  -1   4  -3   64.02    3.16
   1   4   3   61.54    3.14
   2  -4   3    1.19    0.10
  -2  -4  -3    1.36    0.09
   2  -4   3    1.16    0.09
   2  -4   3    1.34    0.09
   2   4  -3    1.30    0.10
   2   4  -3    1.38    0.08
  -2  -4  -3    1.21    0.08
  -2   4   3    1.15    0.09
   2   4  -3    1.25    0.08
   2   4   3    1.28    0.08
  -2  -4   3    1.26    0.10
   2  -4  -3    1.22    0.09
  -2  -4   3    1.35    0.08
   2  -4  -3    1.31    0.08
   2   4   3    1.25    0.11
  -2   4  -3    1.22    0.09
  -2  -4   3    1.26    0.09
   3  -4   3    4.53    0.26
   3   4  -3    4.76    0.26
   3   4  -3    4.58    0.25
   3   4  -3    4.88    0.28
   3  -4   3    4.78    0.26
  -3   4   3    4.49    0.26
  -3  -4  -3    4.47    0.26
  -3  -4   3    4.73    0.25
   3   4   3    4.59    0.30
   3   4   3    4.92    0.28
   3  -4  -3    4.86    0.25
   3   4   3    4.78    0.26
   3  -4  -3    4.31    0.25
   3   4   3    4.70    0.26
  -3  -4   3    4.62    0.26
   4   4  -3    0.57    0.07
   4   4  -3    0.54    0.05
   4  -4   3    0.58    0.04
   4   4  -3    0.62    0.05
   4   4   3    0.62    0.08
   4   4   3    0.57    0.06
   4   4   3    0.69    0.08
   4  -4  -3    0.61    0.04
  -4   4  -3    0.57    0.06
   4   4   3    0.53    0.05
  -4  -4   3    0.58    0.06
   5   4  -3    4.98    0.27
   5   4  -3    4.67    0.30
   5   4   3    5.19    0.28
   5   4   3    4.53    0.27
   5   4   3    4.84    0.30
   6   4  -3   12.12    0.64
   6  -4   3   12.34    0.62
   6   4   3   12.44    0.65
   7  -4   3    1.22    0.08
   7   4  -3    1.15    0.10
   7   4   3    1.10    0.08
   7   4   3    1.17    0.10
   8   4  -3    6.15    0.34
   8  -4   3    5.87    0.31
   8   4  -3    5.77    0.32
   8   4   3    5.71    0.31
   8   4   3    6.09    0.34
   9   4  -3    0.68    0.06
   9   4  -3    0.57    0.07
   9  -4   3    0.65    0.06
   9   4   3    0.78    0.06
   9   4   3    0.79    0.08
  10   4  -3   20.47    1.10
  10  -4   3   19.86    1.06
  10   4  -3   20.82    1.06
  10   4  -3   22.47    1.07
  10   4   3   22.47    1.07
  10   4   3   20.63    1.11
  10   4   3   20.56    1.06
 -11  -4  -3    0.06    0.03
 -11  -4  -3    0.01    0.02
  11   4  -3    0.03    0.02
 -11  -4  -3    0.03    0.04
  11   4  -3    0.02    0.02
 -11  -4  -3    0.05    0.03
 -11  -4  -3    0.03    0.03
  11   4   3    0.01    0.02
 -11  -4   3    0.11    0.04
 -11   4  -3    0.07    0.03
 -11  -4   3    0.02    0.03
 -11   4  -3    0.03    0.03
 -11  -4   3    0.05    0.03
  11   4   3    0.05    0.03
 -11  -4   3    0.02    0.03
 -11  -4   3    0.01    0.02
 -12  -4  -3    0.04    0.03
 -12  -4  -3    0.04    0.03
  12   4  -3    0.04    0.03
  12   4  -3    0.04    0.02
 -12  -4  -3    0.05    0.04
 -12  -4  -3    0.03    0.04
 -12  -4   3    0.03    0.03
 -12  -4   3    0.10    0.05
 -12  -4   3    0.03    0.02
 -12   4  -3    0.03    0.03
 -12  -4   3    0.05    0.03
  12   4   3    0.07    0.03
  12   4   3    0.02    0.02
 -12   4  -3    0.07    0.03
 -13  -4  -3    0.40    0.06
 -13  -4  -3    0.46    0.06
 -13  -4  -3    0.44    0.06
  13   4  -3    0.39    0.05
 -13  -4  -3    0.39    0.06
  13   4  -3    0.44    0.05
 -13   4  -3    0.45    0.05
  13   4   3    0.44    0.05
 -13  -4   3    0.42    0.06
 -13  -4   3    0.35    0.06
 -13  -4   3    0.54    0.06
  13   4   3    0.38    0.05
 -13  -4   3    0.33    0.07
 -14  -4  -3    1.27    0.10
  14   4  -3    1.26    0.09
 -14  -4  -3    1.22    0.10
  14   4  -3    1.15    0.09
 -14  -4  -3    1.39    0.11
 -14  -4  -3    1.41    0.10
 -14  -4   3    1.34    0.10
  14   4   3    1.30    0.09
 -14  -4   3    1.30    0.12
  14   4   3    1.19    0.09
 -14  -4   3    1.31    0.11
 -14  -4   3    1.24    0.11
 -14   4  -3    1.28    0.10
  15   4  -3    0.03    0.02
 -15  -4  -3    0.06    0.03
 -15  -4  -3    0.04    0.02
 -15  -4  -3    0.08    0.03
 -15  -4  -3    0.04    0.03
 -15  -4   3    0.05    0.03
 -15   4  -3    0.10    0.03
 -15  -4   3    0.04    0.04
  15   4   3    0.09    0.02
 -15  -4   3    0.01    0.03
 -16  -4  -3    0.12    0.03
 -16  -4  -3    0.09    0.03
 -16  -4  -3    0.08    0.02
 -16  -4   3    0.10    0.03
 -16   4  -3    0.09    0.02
 -16  -4   3    0.10    0.03
 -16  -4   3    0.08    0.02
   0  -5   3    0.07    0.02
   0  -5  -3    0.09    0.03
   0   5  -3    0.05    0.02
   0  -5   3    0.08    0.03
   0  -5  -3    0.14    0.03
   0   5   3    0.02    0.02
   0  -5   3    0.04    0.02
  -1  -5  -3  148.28    7.62
   1  -5   3  151.73    7.64
   1   5  -3  150.10    7.62
  -1   5   3  153.71    7.68
   1   5  -3  152.54    7.66
   1  -5   3  151.95    7.60
  -1  -5  -3  155.71    7.62
   1  -5  -3  149.47    7.61
   1   5   3  152.01    7.60
  -1  -5   3  158.46    7.63
   1  -5  -3  147.59    7.66
  -1  -5   3  146.18    7.60
  -1  -5   3  156.35    7.60
   1   5   3  155.52    7.69
  -1   5  -3  151.73    7.66
   1   5   3  153.73    7.63
   2  -5   3   70.60    3.49
  -2  -5  -3   70.33    3.47
   2   5  -3   68.90    3.45
  -2  -5  -3   67.50    3.46
   2   5  -3   63.96    3.46
   2  -5   3   70.29    3.48
   2   5  -3   70.74    3.48
   2  -5   3   71.53    3.47
  -2   5   3   68.40    3.48
  -2  -5   3   72.47    3.46
   2   5   3   70.95    3.48
   2   5   3   70.54    3.51
   2   5   3   70.71    3.47
  -2  -5   3   64.93    3.48
  -2   5  -3   65.57    3.47
   2  -5  -3   71.30    3.45
  -2  -5   3   71.74    3.47
   3  -5   3    4.09    0.24
   3   5  -3    4.07    0.24
  -3  -5  -3    4.44    0.24
  -3  -5  -3    4.09    0.23
   3  -5   3    4.38    0.24
   3   5  -3    4.12    0.26
   3   5  -3    4.37    0.24
  -3  -5  -3    4.22    0.25
   3   5   3    4.13    0.24
   3   5   3    4.34    0.26
  -3  -5   3    4.37    0.25
  -3  -5   3    3.88    0.23
   3  -5  -3    4.28    0.23
   3   5   3    4.34    0.29
  -3  -5   3    4.41    0.23
   3   5   3    4.35    0.24
   4   5  -3    0.30    0.04
  -4  -5  -3    0.31    0.05
  -4  -5  -3    0.34    0.03
   4   5  -3    0.23    0.05
   4   5  -3    0.25    0.04
   4   5   3    0.27    0.05
   4  -5  -3    0.24    0.03
  -4  -5   3    0.32    0.03
   4   5   3    0.29    0.08
   4   5   3    0.42    0.05
  -4  -5   3    0.27    0.05
   4   5   3    0.33    0.05
   5   5  -3   33.39    1.72
   5   5  -3   34.17    1.72
   5   5   3   34.48    1.73
   5   5   3   34.23    1.72
   6  -5   3    4.99    0.26
   6   5  -3    4.93    0.28
   6   5   3    4.89    0.28
   6   5   3    4.40    0.28
   7  -5   3    0.37    0.03
   7   5  -3    0.28    0.03
   7   5  -3    0.22    0.04
   7   5   3    0.28    0.04
   8   5  -3   79.21    3.92
   8  -5   3   75.30    3.89
   8   5  -3   78.85    3.89
   8   5   3   78.41    3.89
   8   5   3   79.35    3.93
   9  -5   3   11.88    0.62
   9   5  -3   11.92    0.62
   9   5  -3   11.76    0.65
   9   5  -3   12.95    0.63
   9   5   3   11.64    0.61
   9   5   3   12.61    0.62
   9   5   3   11.55    0.66
  10   5  -3   29.87    1.40
  10  -5   3   25.29    1.39
  10   5  -3   27.44    1.39
  10   5   3   29.75    1.40
  10   5   3   27.71    1.39
  10   5   3   26.26    1.44
 -11  -5  -3    0.60    0.08
  11   5  -3    0.81    0.07
  11   5  -3    0.83    0.07
 -11  -5  -3    0.76    0.08
 -11  -5  -3    0.76    0.08
 -11  -5  -3    0.73    0.08
 -11  -5  -3    0.80    0.09
 -11   5  -3    0.75    0.07
 -11  -5   3    0.77    0.08
  11   5   3    0.88    0.07
 -11  -5   3    0.72    0.08
 -11  -5   3    0.67    0.08
 -11  -5   3    0.78    0.09
  11   5   3    0.85    0.07
 -11  -5   3    0.81    0.07
 -12  -5  -3    0.21    0.04
  12   5  -3    0.25    0.04
 -12  -5  -3    0.21    0.04
 -12  -5  -3    0.28    0.05
  12   5  -3    0.33    0.05
 -12  -5  -3    0.24    0.05
  12   5   3    0.22    0.04
 -12  -5   3    0.31    0.06
  12   5   3    0.42    0.05
 -12  -5   3    0.32    0.06
 -12  -5   3    0.31    0.05
 -12   5  -3    0.31    0.05
  13   5  -3    7.68    0.43
 -13  -5  -3    8.12    0.44
  13   5  -3    8.22    0.42
 -13  -5  -3    8.24    0.44
 -13  -5  -3    8.21    0.44
 -13  -5  -3    7.97    0.44
  13   5  -3    7.17    0.43
 -13  -5   3    8.38    0.45
 -13   5  -3    7.98    0.43
 -13  -5   3    8.38    0.44
 -13  -5   3    8.28    0.45
  13   5   3    8.32    0.42
  13   5   3    7.77    0.43
 -13  -5   3    7.77    0.44
  14   5  -3    0.13    0.03
  14   5  -3    0.11    0.03
 -14  -5  -3    0.18    0.04
 -14  -5  -3    0.09    0.04
 -14  -5  -3    0.17    0.05
 -14  -5  -3    0.20    0.05
 -14  -5   3    0.16    0.04
 -14  -5   3    0.14    0.04
  14   5   3    0.12    0.03
 -14  -5   3    0.15    0.05
  14   5   3    0.10    0.03
 -14  -5   3    0.18    0.04
 -14   5  -3    0.15    0.03
 -15  -5  -3    0.88    0.08
  15   5  -3    0.76    0.06
 -15  -5  -3    0.86    0.07
 -15  -5  -3    0.84    0.08
 -15  -5  -3    0.77    0.07
 -15  -5   3    0.90    0.09
  15   5   3    0.81    0.06
 -15   5  -3    0.79    0.06
 -15  -5   3    0.83    0.08
 -15  -5   3    0.77    0.08
 -16  -5  -3   10.67    0.54
 -16  -5  -3   10.38    0.54
 -16  -5  -3   11.45    0.55
 -16   5  -3    9.58    0.53
   0  -6   3    6.78    0.38
   0  -6  -3    7.69    0.39
   0  -6  -3    7.00    0.42
   0  -6   3    7.97    0.39
   0  -6  -3    6.62    0.38
   0   6   3    7.23    0.42
   0  -6   3    7.28    0.43
   1  -6   3   31.47    1.48
   1   6  -3   30.01    1.47
  -1  -6  -3   30.14    1.49
  -1  -6  -3   28.08    1.48
  -1   6   3   29.96    1.52
   1   6  -3   27.48    1.50
  -1  -6   3   29.44    1.48
   1   6   3   29.29    1.53
  -1  -6   3   30.09    1.49
   1   6   3   28.90    1.46
   1  -6  -3   30.27    1.48
   1   6   3   26.80    1.50
   2   6  -3    2.93    0.21
   2   6  -3    3.29    0.18
  -2  -6  -3    3.29    0.20
  -2  -6  -3    3.44    0.19
  -2  -6   3    3.21    0.20
   2   6   3    3.39    0.18
   2   6   3    2.95    0.17
   2   6   3    2.95    0.23
  -2  -6   3    3.53    0.19
   2   6   3    3.08    0.21
   2  -6  -3    3.15    0.18
   3   6  -3   29.88    1.47
   3  -6   3   26.21    1.48
   3   6  -3   27.02    1.45
   3   6  -3   27.95    1.50
  -3  -6  -3   30.01    1.47
  -3  -6  -3   29.63    1.48
  -3  -6  -3   29.05    1.46
   3   6   3   28.44    1.53
  -3  -6   3   30.27    1.48
  -3  -6   3   28.86    1.46
   3   6   3   30.67    1.47
  -3  -6   3   31.89    1.47
   3  -6  -3   30.46    1.46
   3   6   3   28.17    1.50
   3   6   3   27.58    1.46
   4   6  -3   52.44    2.81
  -4  -6  -3   54.82    2.76
   4   6  -3   50.70    2.76
   4   6  -3   58.40    2.77
  -4  -6  -3   56.42    2.79
   4   6  -3   54.42    2.77
  -4  -6  -3   58.19    2.76
  -4  -6   3   55.66    2.79
   4   6   3   52.13    2.76
  -4  -6   3   58.16    2.76
  -4  -6   3   52.69    2.75
   4  -6  -3   57.07    2.76
   4   6   3   53.98    2.81
   4   6   3   61.09    2.78
   4   6   3   54.87    2.78
   5   6  -3    3.03    0.18
   5   6  -3    3.16    0.19
  -5  -6  -3    2.74    0.16
   5   6   3    2.87    0.19
  -5  -6   3    2.73    0.15
   5   6   3    3.10    0.18
   6   6  -3   12.17    0.64
   6   6  -3   12.06    0.63
   6   6  -3   11.43    0.61
   6   6   3   12.54    0.64
   6   6   3   11.99    0.64
   6   6   3   11.43    0.61
   7   6  -3   35.78    1.81
   7  -6   3   38.55    1.81
   7   6  -3   37.10    1.84
   7   6  -3   34.22    1.83
   7   6   3   36.09    1.84
   7   6   3   35.86    1.81
   7   6   3   35.63    1.84
   8   6  -3    3.00    0.20
   8   6  -3    3.38    0.18
   8  -6   3    2.87    0.17
   8   6   3    2.89    0.21
   8   6   3    3.08    0.18
   9   6  -3    2.43    0.14
   9  -6   3    2.30    0.14
   9   6  -3    2.35    0.18
   9   6  -3    2.49    0.15
   9   6   3    2.65    0.15
   9   6   3    2.27    0.18
   9   6   3    2.42    0.14
  10   6  -3    0.49    0.08
  10   6  -3    0.69    0.06
  10   6  -3    0.64    0.06
  10   6   3    0.60    0.05
  10   6   3    0.59    0.06
  10   6   3    0.49    0.08
  11   6  -3   20.10    0.97
 -11  -6  -3   18.69    0.97
 -11  -6  -3   18.51    0.97
  11   6  -3   20.80    0.96
 -11  -6  -3   18.59    0.97
 -11  -6  -3   18.20    0.97
  11   6   3   19.93    0.96
  11   6   3   20.06    0.97
 -11  -6   3   18.37    0.98
 -11  -6   3   18.95    0.99
 -11   6  -3   18.26    0.96
 -11  -6   3   17.04    0.98
 -11  -6   3   17.39    0.97
 -11  -6   3   18.57    0.97
 -12  -6  -3    8.50    0.47
  12   6  -3    8.90    0.47
 -12  -6  -3    8.76    0.48
 -12  -6  -3    8.65    0.48
  12   6  -3    8.18    0.46
  12   6  -3    9.40    0.46
 -12  -6  -3    8.22    0.47
 -12  -6   3    8.56    0.48
  12   6   3    9.22    0.46
  12   6   3    8.90    0.47
 -12  -6   3    9.16    0.49
 -12  -6   3    8.39    0.47
 -12  -6   3    8.37    0.47
 -12   6  -3    8.46    0.46
 -13  -6  -3    2.26    0.15
 -13  -6  -3    2.32    0.16
 -13  -6  -3    2.42    0.15
 -13  -6  -3    2.12    0.15
  13   6  -3    2.05    0.14
  13   6  -3    2.35    0.14
  13   6  -3    2.10    0.14
 -13   6  -3    2.22    0.14
 -13  -6   3    2.37    0.17
 -13  -6   3    2.40    0.15
  13   6   3    1.99    0.14
  13   6   3    2.26    0.14
 -13  -6   3    2.41    0.17
 -13  -6   3    2.20    0.15
 -14  -6  -3    2.43    0.16
 -14  -6  -3    2.53    0.16
 -14  -6  -3    2.35    0.16
  14   6  -3    2.40    0.15
 -14  -6  -3    2.60    0.16
 -14  -6   3    2.64    0.17
 -14  -6   3    2.46    0.16
 -14  -6   3    2.62    0.17
  14   6   3    2.38    0.14
 -14  -6   3    2.50    0.15
 -14   6  -3    2.26    0.15
 -15  -6  -3    6.54    0.34
  15   6  -3    5.99    0.33
 -15  -6  -3    6.62    0.34
 -15  -6  -3    6.51    0.34
 -15  -6   3    6.39    0.35
 -15  -6   3    6.46    0.34
  15   6   3    5.89    0.33
 -15   6  -3    5.67    0.33
 -15  -6   3    6.57    0.35
 -16  -6  -3    2.66    0.15
 -16  -6   3    2.71    0.16
 -16  -6   3    2.74    0.15
 -16  -6   3    2.49    0.16
   0  -7   3    0.03    0.03
   0  -7  -3    0.01    0.02
   0  -7   3    0.02    0.02
   0  -7  -3    0.02    0.02
   0   7   3    0.02    0.03
   1  -7   3    2.41    0.15
  -1  -7  -3    2.36    0.15
  -1  -7  -3    2.26    0.14
   1   7  -3    2.22    0.13
   1   7  -3    2.30    0.13
  -1  -7   3    2.23    0.15
   1  -7  -3    2.30    0.15
   1   7   3    2.60    0.13
  -1  -7   3    2.21    0.14
   1   7   3    2.07    0.18
   1   7   3    2.18    0.12
  -2  -7  -3   87.06    4.10
  -2  -7  -3   85.74    4.09
   2   7  -3   76.74    4.08
   2   7  -3   84.75    4.11
  -2  -7  -3   72.92    4.08
   2   7   3   76.68    4.15
  -2  -7   3   86.78    4.11
   2   7   3   79.58    4.08
  -2  -7   3   76.97    4.08
   2  -7  -3   83.94    4.09
  -2  -7   3   87.00    4.09
   2   7   3   86.73    4.09
   3   7  -3   14.99    0.76
   3   7  -3   14.12    0.75
  -3  -7  -3   14.65    0.76
  -3  -7  -3   15.18    0.78
   3  -7   3   12.64    0.79
  -3  -7  -3   15.07    0.77
   3   7   3   14.30    0.75
   3  -7  -3   15.50    0.76
  -3  -7   3   14.72    0.76
  -3  -7   3   16.01    0.77
  -3  -7   3   15.18    0.79
   3   7   3   15.51    0.76
   4   7  -3   89.13    4.68
  -4  -7  -3   93.24    4.68
   4   7  -3   99.07    4.69
  -4  -7  -3   89.82    4.69
  -4  -7  -3   96.66    4.72
   4  -7  -3   95.48    4.68
   4   7   3   92.13    4.68
   4   7   3  100.69    4.70
  -4  -7   3   91.03    4.68
  -4  -7   3   93.05    4.71
  -4  -7   3   96.63    4.71
   5   7  -3   13.32    0.73
  -5  -7  -3   13.05    0.78
   5   7  -3   14.99    0.74
   5   7   3   15.61    0.75
  -5  -7   3   13.98    0.72
   5   7   3   13.88    0.73
   6   7  -3   42.19    2.34
   6   7  -3   51.22    2.37
   6   7   3   43.14    2.34
   6   7   3   51.10    2.37
   7  -7   3    0.33    0.04
   7   7  -3    0.35    0.06
   7   7  -3    0.30    0.04
   7   7   3    0.35    0.06
   7   7   3    0.34    0.04
   8   7  -3    0.67    0.10
   8   7  -3    0.85    0.06
   8   7  -3    0.69    0.08
   8  -7   3    0.80    0.06
   8   7  -3    0.78    0.07
   8   7   3    0.71    0.09
   8   7   3    0.82    0.07
   8   7   3    0.95    0.06
   9  -7   3    5.11    0.31
   9   7  -3    6.14    0.33
   9   7  -3    5.62    0.38
   9   7  -3    6.48    0.32
   9   7   3    6.23    0.32
   9   7   3    6.18    0.33
   9   7   3    5.70    0.36
 -10  -7  -3    0.19    0.05
 -10  -7  -3    0.22    0.04
 -10  -7  -3    0.22    0.04
  10   7  -3    0.30    0.05
 -10  -7   3    0.18    0.05
 -10  -7   3    0.29    0.07
 -10   7  -3    0.22    0.04
 -10  -7   3    0.17    0.06
  10   7   3    0.21    0.04
  10   7   3    0.24    0.04
 -11  -7  -3    2.39    0.16
  11   7  -3    2.54    0.15
 -11  -7  -3    2.34    0.16
  11   7  -3    2.40    0.15
 -11  -7  -3    2.29    0.15
 -11  -7  -3    2.45    0.17
  11   7  -3    2.28    0.15
 -11   7  -3    2.30    0.15
 -11  -7   3    2.20    0.17
 -11  -7   3    2.40    0.17
 -11  -7   3    2.49    0.18
 -11  -7   3    2.45    0.16
  11   7   3    2.48    0.15
  11   7   3    2.41    0.15
 -11  -7   3    2.33    0.16
  12   7  -3   19.96    1.03
 -12  -7  -3   20.37    1.04
 -12  -7  -3   19.58    1.04
 -12  -7  -3   21.43    1.05
  12   7  -3   20.96    1.03
 -12  -7  -3   20.14    1.04
  12   7  -3   19.85    1.04
 -12  -7   3   21.03    1.04
 -12   7  -3   19.10    1.03
 -12  -7   3   20.86    1.06
 -12  -7   3   19.75    1.05
 -12  -7   3   20.38    1.06
 -12  -7   3   20.23    1.04
  12   7   3   21.11    1.03
  12   7   3   18.81    1.03
  13   7  -3    1.21    0.10
 -13  -7  -3    1.50    0.11
 -13  -7  -3    1.49    0.12
  13   7  -3    1.35    0.10
 -13  -7  -3    1.65    0.12
  13   7  -3    1.36    0.10
 -13  -7  -3    1.42    0.11
 -13  -7   3    1.54    0.11
 -13  -7   3    1.51    0.14
 -13   7  -3    1.41    0.10
  13   7   3    1.24    0.10
  13   7   3    1.41    0.10
 -13  -7   3    1.44    0.12
 -13  -7   3    1.55    0.11
 -14  -7  -3   11.52    0.56
 -14  -7  -3    9.62    0.56
 -14  -7  -3   11.96    0.58
  14   7  -3    9.83    0.55
 -14  -7  -3   10.76    0.57
 -14  -7   3   11.33    0.58
 -14   7  -3    9.25    0.55
 -14  -7   3   11.46    0.57
 -14  -7   3   12.04    0.59
 -14  -7   3   11.68    0.56
  14   7   3    9.65    0.55
 -15  -7  -3    1.35    0.09
 -15  -7  -3    1.23    0.09
 -15  -7  -3    1.37    0.09
 -15   7  -3    1.09    0.08
 -15  -7   3    1.41    0.11
 -15  -7   3    1.34    0.10
 -15  -7   3    1.41    0.10
   0  -8   3    1.86    0.13
   0  -8  -3    1.99    0.14
   0   8   3    2.12    0.21
   0  -8   3    2.18    0.14
   0  -8  -3    1.85    0.13
  -1  -8  -3   47.71    2.33
  -1  -8  -3   48.58    2.35
   1   8  -3   47.05    2.31
   1  -8   3   48.82    2.35
  -1  -8   3   48.48    2.35
  -1  -8   3   40.08    2.32
   1   8   3   46.87    2.31
  -1  -8   3   48.25    2.34
   1  -8  -3   48.08    2.34
   1   8   3   40.92    2.39
   2   8  -3    4.06    0.22
  -2  -8  -3    3.65    0.22
  -2  -8  -3    4.41    0.24
  -2  -8  -3    4.18    0.25
   2   8  -3    3.75    0.21
  -2  -8   3    4.24    0.24
  -2  -8   3    3.64    0.22
   2   8   3    3.97    0.22
   2   8   3    3.87    0.22
  -2  -8   3    4.12    0.25
   2  -8  -3    4.21    0.24
   3   8  -3    4.54    0.25
  -3  -8  -3    4.58    0.27
   3   8  -3    4.15    0.24
  -3  -8  -3    4.23    0.25
  -3  -8  -3    5.18    0.29
  -3  -8   3    4.72    0.26
   3   8   3    4.84    0.25
   3  -8  -3    4.49    0.26
   3   8   3    4.21    0.24
  -3  -8   3    4.30    0.28
   4   8  -3    8.63    0.43
   4   8  -3    7.73    0.42
  -4  -8  -3    7.84    0.46
  -4  -8  -3    7.71    0.43
  -4  -8  -3    7.91    0.42
   4   8   3    7.59    0.42
  -4  -8   3    7.96    0.43
  -4  -8   3    7.90    0.42
   4  -8  -3    7.79    0.42
  -4  -8   3    8.00    0.46
   4   8   3    8.59    0.43
  -5  -8  -3   20.34    1.13
   5   8  -3   22.56    1.11
  -5  -8  -3   21.51    1.09
   5   8  -3   21.09    1.09
  -5  -8   3   22.49    1.09
   5   8   3   23.34    1.11
   5   8   3   21.20    1.10
  -5  -8   3   19.49    1.16
   6   8  -3    4.58    0.27
   6   8  -3    4.81    0.28
   6   8   3    4.96    0.29
   6   8   3    4.69    0.27
   7  -8   3    1.70    0.11
   7   8  -3    1.59    0.13
   7   8   3    1.66    0.13
   8   8  -3    5.91    0.33
   8   8  -3    6.08    0.32
   8   8  -3    6.05    0.36
   8  -8   3    5.97    0.33
   8   8   3    6.38    0.36
   8   8   3    6.06    0.32
   9   8  -3    1.02    0.11
   9   8  -3    1.11    0.08
   9   8  -3    1.16    0.09
   9  -8   3    0.94    0.08
   9   8   3    1.10    0.08
   9   8   3    1.05    0.11
  10   8  -3   11.93    0.61
 -10  -8  -3   11.49    0.62
 -10  -8  -3   11.42    0.61
  10   8  -3   12.64    0.60
  10   8  -3   11.56    0.61
 -10  -8  -3   12.03    0.62
 -10  -8  -3   11.33    0.62
  10   8   3   12.68    0.60
 -10  -8   3   10.96    0.61
 -10  -8   3   11.77    0.64
 -10   8  -3   10.96    0.61
  10   8   3   11.36    0.61
 -10  -8   3   11.48    0.62
 -10  -8   3   11.59    0.63
 -10  -8   3   11.70    0.63
 -11  -8  -3    0.07    0.04
 -11  -8  -3    0.11    0.03
 -11  -8  -3    0.07    0.03
  11   8  -3    0.11    0.03
 -11  -8  -3    0.14    0.05
 -11  -8  -3    0.09    0.04
  11   8  -3    0.14    0.03
  11   8  -3    0.15    0.03
 -11   8  -3    0.12    0.04
 -11  -8   3    0.04    0.05
 -11  -8   3    0.13    0.05
 -11  -8   3    0.33    0.07
 -11  -8   3    0.17    0.05
 -11  -8   3    0.15    0.04
 -11  -8   3    0.08    0.03
  11   8   3    0.14    0.03
 -12  -8  -3    1.39    0.11
 -12  -8  -3    1.24    0.11
 -12  -8  -3    1.19    0.11
  12   8  -3    1.30    0.09
 -12  -8  -3    1.21    0.10
  12   8  -3    1.35    0.09
 -12  -8   3    1.26    0.10
 -12  -8   3    1.18    0.12
 -12  -8   3    1.21    0.10
  12   8   3    1.31    0.09
 -12  -8   3    1.31    0.12
 -12   8  -3    1.19    0.10
 -12  -8   3    1.31    0.13
 -13  -8  -3    1.30    0.10
 -13  -8  -3    1.45    0.11
  13   8  -3    1.42    0.09
 -13  -8  -3    1.42    0.10
 -13  -8  -3    1.46    0.11
  13   8  -3    1.28    0.09
 -13  -8   3    1.44    0.12
 -13  -8   3    1.44    0.10
 -13  -8   3    1.34    0.12
 -13  -8   3    1.20    0.11
  13   8   3    1.37    0.09
 -13   8  -3    1.36    0.10
 -13  -8   3    1.53    0.11
 -14  -8  -3    9.28    0.45
 -14  -8  -3    8.33    0.44
 -14  -8  -3    8.62    0.45
 -14  -8  -3    8.61    0.44
  14   8  -3    7.72    0.43
 -14   8  -3    7.42    0.43
 -14  -8   3    8.74    0.45
  14   8   3    7.51    0.43
 -14  -8   3    8.75    0.46
 -14  -8   3    8.51    0.45
 -15  -8  -3    0.18    0.03
 -15  -8  -3    0.16    0.03
 -15  -8  -3    0.17    0.03
 -15  -8   3    0.21    0.04
 -15  -8   3    0.19    0.04
   0  -9   3    0.11    0.03
   0  -9  -3    0.04    0.02
   0  -9  -3    0.02    0.02
   0  -9   3    0.01    0.03
   1  -9   3  153.41    7.39
  -1  -9  -3  149.47    7.39
  -1  -9  -3  148.41    7.43
   1   9  -3  143.02    7.37
  -1  -9   3  151.61    7.38
  -1  -9   3  148.67    7.38
  -1  -9   3  150.85    7.39
   1  -9  -3  151.49    7.39
   1   9   3  138.76    7.38
  -2  -9  -3   15.17    0.77
  -2  -9  -3   15.24    0.76
  -2  -9  -3   13.41    0.74
   2   9  -3   14.88    0.73
   2  -9   3   13.17    0.72
  -2  -9   3   14.96    0.77
   2   9   3   14.56    0.73
   2  -9  -3   13.06    0.72
   2  -9  -3   14.79    0.76
  -2  -9   3   13.88    0.74
  -2  -9   3   14.68    0.76
   3   9  -3   47.84    2.46
   3  -9   3   45.65    2.45
   3   9  -3   49.32    2.46
  -3  -9  -3   51.63    2.50
  -3  -9  -3   50.24    2.47
  -3  -9  -3   51.10    2.49
   3   9   3   49.29    2.46
   3  -9  -3   45.44    2.45
  -3  -9   3   49.80    2.48
   3   9   3   49.69    2.46
   3  -9  -3   50.69    2.48
  -3  -9   3   50.57    2.50
  -4  -9  -3   15.08    0.83
   4   9  -3   16.12    0.81
   4   9  -3   17.32    0.82
  -4  -9  -3   16.32    0.82
  -4  -9  -3   15.55    0.85
   4  -9   3   15.09    0.80
  -4  -9   3   15.69    0.82
   4  -9  -3   15.27    0.82
  -4  -9   3   15.74    0.86
   4   9   3   16.80    0.82
  -4  -9   3   15.92    0.82
   4   9   3   16.46    0.81
   4  -9  -3   15.00    0.80
  -5  -9  -3   49.22    2.42
   5   9  -3   49.95    2.43
  -5  -9  -3   45.96    2.46
   5   9  -3   50.50    2.41
   5  -9   3   45.02    2.39
  -5  -9   3   47.01    2.46
   5   9   3   50.79    2.43
   5   9   3   50.22    2.42
   5  -9  -3   43.83    2.39
  -5  -9   3   49.50    2.41
   6   9  -3   26.73    1.35
   6  -9   3   24.11    1.32
   6   9  -3   27.37    1.36
   6   9   3   26.92    1.35
   6   9   3   27.81    1.37
   7  -9   3    2.59    0.16
   7   9  -3    2.47    0.16
   7   9  -3    2.56    0.18
   7   9   3    2.32    0.16
   7   9   3    2.54    0.18
   8   9  -3    0.06    0.04
   8   9  -3    0.03    0.02
   8  -9   3    0.06    0.02
   8   9   3    0.04    0.04
   9   9  -3    9.19    0.48
  -9  -9  -3   10.57    0.52
   9   9  -3    8.44    0.52
  -9  -9  -3    9.11    0.49
   9   9  -3    9.33    0.49
  -9  -9  -3    9.04    0.50
  -9   9  -3   10.39    0.50
   9   9   3    9.29    0.48
  -9  -9   3    8.88    0.51
  -9  -9   3    8.70    0.51
   9   9   3    8.82    0.52
  -9  -9   3    9.27    0.50
  10   9  -3    3.02    0.17
 -10  -9  -3    2.68    0.17
 -10  -9  -3    3.18    0.19
  10   9  -3    2.62    0.16
 -10  -9  -3    2.84    0.18
 -10  -9  -3    2.77    0.18
 -10  -9   3    2.95    0.20
  10   9   3    2.60    0.16
 -10  -9   3    2.82    0.19
 -10   9  -3    2.79    0.17
 -10  -9   3    2.90    0.18
 -10  -9   3    2.73    0.19
 -10  -9   3    2.76    0.18
  11   9  -3    7.50    0.39
 -11  -9  -3    7.28    0.40
 -11  -9  -3    7.24    0.40
  11   9  -3    7.13    0.38
 -11  -9  -3    7.08    0.39
 -11  -9  -3    7.68    0.41
 -11  -9   3    6.94    0.39
 -11  -9   3    7.48    0.42
 -11  -9   3    7.42    0.40
 -11  -9   3    7.61    0.42
 -11  -9   3    7.17    0.42
 -11   9  -3    6.63    0.38
  12   9  -3   14.21    0.70
 -12  -9  -3   14.42    0.72
 -12  -9  -3   14.37    0.72
  12   9  -3   12.66    0.70
 -12  -9  -3   13.88    0.72
 -12  -9   3   13.62    0.73
 -12  -9   3   14.25    0.73
 -12   9  -3   12.30    0.70
 -12  -9   3   14.61    0.72
  12   9   3   12.73    0.70
 -12  -9   3   13.67    0.73
 -13  -9  -3    4.18    0.24
 -13  -9  -3    4.00    0.23
 -13  -9  -3    3.94    0.23
  13   9  -3    3.98    0.22
 -13  -9  -3    3.80    0.22
 -13  -9   3    3.49    0.24
 -13  -9   3    4.42    0.25
 -13  -9   3    4.20    0.23
 -13  -9   3    4.18    0.26
  14   9  -3    6.44    0.36
 -14  -9  -3    6.77    0.36
 -14  -9  -3    7.20    0.38
 -14  -9  -3    6.81    0.37
 -14  -9  -3    6.67    0.37
 -14  -9   3    7.52    0.39
 -14  -9   3    6.62    0.39
 -14  -9   3    7.55    0.37
 -15  -9  -3    1.24    0.08
 -15  -9   3    1.05    0.09
 -15  -9   3    1.17    0.09
 -15  -9   3    1.22    0.08
   0 -10  -3   23.83    1.27
   0 -10  -3   24.77    1.28
   0 -10   3   26.95    1.31
   0 -10  -3   26.54    1.31
   0 -10   3   23.31    1.26
   0 -10   3   25.43    1.29
  -1 -10  -3   32.42    1.57
  -1 -10  -3   30.68    1.58
   1 -10   3   28.34    1.54
  -1 -10   3   31.36    1.59
   1 -10  -3   32.14    1.58
   1 -10  -3   28.36    1.54
  -1 -10   3   31.87    1.57
  -2 -10  -3    0.76    0.07
  -2 -10  -3    0.74    0.08
   2  10  -3    0.80    0.05
  -2 -10  -3    0.72    0.09
   2 -10   3    0.70    0.06
   2  10   3    0.71    0.05
  -2 -10   3    0.66    0.08
  -2 -10   3    0.74    0.07
   2 -10  -3    0.69    0.06
  -2 -10   3    0.71    0.09
   2 -10  -3    0.81    0.08
  -3 -10  -3   71.39    3.53
   3  10  -3   62.19    3.51
   3  10  -3   72.25    3.51
  -3 -10  -3   72.53    3.57
   3 -10   3   69.57    3.51
   3  10   3   73.41    3.51
  -3 -10   3   71.62    3.54
   3 -10  -3   68.56    3.51
   3 -10  -3   71.72    3.54
  -3 -10   3   73.18    3.57
  -4 -10  -3    3.05    0.17
   4  10  -3    2.66    0.15
   4 -10   3    2.50    0.14
   4  10  -3    2.43    0.16
  -4 -10  -3    2.17    0.17
  -4 -10  -3    2.52    0.20
   4  10   3    2.71    0.16
  -4 -10   3    2.76    0.16
   4 -10  -3    2.40    0.14
   4  10   3    2.35    0.16
  -4 -10   3    2.64    0.20
  -5 -10  -3    0.89    0.11
   5 -10   3    0.84    0.06
   5  10  -3    0.87    0.08
  -5 -10  -3    0.95    0.08
   5  10  -3    0.93    0.09
  -5 -10   3    0.93    0.08
   5  10   3    1.09    0.08
   5  10   3    0.94    0.08
   5 -10  -3    0.85    0.06
   6  10  -3   12.07    0.62
   6 -10   3   11.60    0.60
   6  10  -3   11.94    0.63
   6  10   3   11.86    0.63
   6 -10  -3   11.46    0.60
   6  10   3   11.79    0.62
   7  10  -3   39.26    1.94
   7 -10   3   37.79    1.91
   7 -10   3   37.77    1.95
   7  10  -3   38.12    1.95
   7  10   3   38.95    1.96
   7 -10  -3   37.43    1.91
   7  10   3   39.65    1.94
   8  10  -3    1.87    0.13
   8  10  -3    1.71    0.14
   8 -10   3    1.59    0.12
   8  10   3    1.75    0.14
   8  10   3    1.86    0.13
  -9 -10  -3    9.30    0.52
  -9 -10  -3    9.79    0.52
  -9 -10  -3   10.80    0.52
   9  10  -3   10.17    0.51
  -9 -10  -3    8.98    0.52
   9  10   3    9.66    0.53
  -9 -10   3    9.22    0.53
  -9 -10   3   10.77    0.53
   9  10   3    9.57    0.51
  -9 -10   3    9.94    0.53
  -9  10  -3    8.35    0.54
  -9  10  -3    9.66    0.52
 -10 -10  -3    4.58    0.27
  10  10  -3    5.03    0.26
 -10 -10  -3    4.61    0.28
 -10 -10  -3    4.22    0.27
 -10 -10  -3    5.13    0.27
 -10 -10   3    4.54    0.29
 -10 -10   3    4.88    0.29
 -10 -10   3    4.26    0.27
 -10 -10   3    4.36    0.28
 -10 -10   3    4.98    0.27
 -10  10  -3    4.79    0.27
 -11 -10  -3    7.42    0.41
 -11 -10  -3    7.15    0.40
  11  10  -3    7.57    0.39
 -11 -10  -3    7.16    0.39
 -11 -10  -3    7.52    0.40
 -11 -10   3    7.27    0.40
 -11 -10   3    7.19    0.39
 -11 -10   3    6.96    0.41
 -11 -10   3    7.57    0.41
 -11 -10   3    6.63    0.41
 -12 -10  -3    2.42    0.15
 -12 -10  -3    2.38    0.15
  12  10  -3    2.32    0.14
 -12 -10  -3    2.18    0.15
 -12 -10   3    2.13    0.14
 -12 -10   3    1.94    0.16
 -12 -10   3    2.44    0.16
 -12 -10   3    2.28    0.16
 -12 -10   3    2.08    0.14
 -13 -10  -3    3.04    0.17
 -13 -10  -3    2.79    0.18
  13  10  -3    2.68    0.16
 -13 -10  -3    2.90    0.17
 -13 -10   3    2.16    0.18
 -13 -10   3    2.91    0.19
 -13 -10   3    2.79    0.18
 -13 -10   3    2.90    0.17
 -14 -10  -3    0.28    0.04
 -14 -10  -3    0.34    0.05
  14  10  -3    0.26    0.03
 -14 -10  -3    0.26    0.04
 -14 -10   3    0.24    0.04
 -14 -10   3    0.24    0.04
 -14 -10   3    0.30    0.05
   0 -11  -3    0.05    0.04
   0 -11   3    0.02    0.02
   0 -11  -3    0.03    0.03
   0 -11  -3    0.06    0.03
  -1 -11  -3   13.77    0.73
   1 -11   3   12.91    0.70
  -1 -11  -3   13.80    0.74
  -1 -11   3   13.74    0.73
   1 -11  -3   14.16    0.74
  -1 -11   3   13.63    0.75
   1 -11  -3   12.84    0.70
  -2 -11  -3   10.90    0.60
   2  11  -3    9.93    0.53
   2 -11   3   10.59    0.54
  -2 -11  -3   10.97    0.58
  -2 -11  -3   10.35    0.56
  -2 -11   3   10.95    0.60
  -2 -11   3   10.48    0.56
   2 -11  -3   10.21    0.58
   2  11   3    9.71    0.53
  -2 -11   3   10.84    0.58
   2 -11  -3   10.27    0.54
   3  11  -3    2.10    0.12
  -3 -11  -3    2.11    0.14
  -3 -11  -3    2.04    0.17
  -3 -11  -3    2.04    0.16
   3 -11   3    2.00    0.12
   3 -11  -3    1.90    0.12
   3 -11  -3    2.01    0.15
   3  11   3    2.12    0.12
  -3 -11   3    2.09    0.18
  -3 -11   3    1.98    0.15
  -4 -11  -3    7.51    0.46
  -4 -11  -3    9.33    0.46
   4 -11   3    8.52    0.44
   4  11  -3    8.86    0.44
  -4 -11  -3    8.20    0.50
  -4 -11   3    8.80    0.46
  -4 -11   3    7.09    0.45
  -4 -11   3    7.86    0.50
   4  11   3    8.96    0.44
   4 -11  -3    8.28    0.44
   5  11  -3   18.75    0.90
   5 -11   3   17.87    0.89
   5  11  -3   16.95    0.90
  -5 -11  -3   16.11    0.95
   5  11   3   16.22    0.90
   5  11   3   19.20    0.90
  -5 -11   3   17.42    0.90
   5 -11  -3   17.41    0.89
   6  11  -3    3.50    0.20
   6  11  -3    3.26    0.21
   6 -11   3    3.47    0.19
   6  11   3    3.12    0.21
   6  11   3    3.53    0.21
   6 -11  -3    3.33    0.19
   7  11  -3    2.26    0.17
   7 -11   3    2.58    0.14
   7  11  -3    2.57    0.16
   7 -11   3    2.28    0.17
   7  11   3    2.35    0.17
   7  11   3    2.78    0.17
   7 -11  -3    2.49    0.14
   8 -11   3   37.30    1.75
  -8  11   3   31.59    1.78
   8  11  -3   35.65    1.76
  -8 -11  -3   34.00    1.77
   8  11  -3   35.48    1.77
  -8 -11  -3   35.86    1.77
   8  11   3   32.93    1.76
  -8 -11   3   33.99    1.78
  -8 -11   3   36.74    1.78
  -8  11  -3   34.79    1.77
  -8 -11   3   33.23    1.78
   8  11   3   36.48    1.78
   8 -11  -3   37.04    1.75
  -9 -11  -3    1.52    0.12
   9  11  -3    1.54    0.11
   9 -11   3    1.43    0.09
   9  11  -3    1.46    0.11
  -9 -11  -3    1.73    0.12
  -9 -11  -3    1.36    0.11
   9  11   3    1.40    0.10
  -9 -11   3    1.64    0.12
  -9 -11   3    1.54    0.13
  -9  11  -3    1.53    0.12
   9  11   3    1.54    0.12
  -9 -11   3    1.39    0.13
  10  11  -3    3.25    0.18
 -10 -11  -3    2.78    0.19
 -10 -11  -3    3.26    0.20
 -10 -11  -3    2.91    0.19
 -10 -11  -3    3.00    0.19
 -10 -11   3    3.05    0.21
 -10 -11   3    3.12    0.20
 -10 -11   3    2.79    0.20
 -10 -11   3    3.12    0.19
 -11 -11  -3    5.27    0.30
 -11 -11  -3    5.31    0.30
 -11 -11  -3    5.43    0.31
  11  11  -3    5.55    0.29
 -11 -11  -3    5.10    0.30
 -11 -11   3    5.46    0.31
 -11 -11   3    5.41    0.30
 -11 -11   3    5.14    0.32
 -11 -11   3    4.99    0.32
 -12 -11  -3    0.10    0.04
 -12 -11  -3    0.03    0.03
 -12 -11  -3    0.05    0.04
  12  11  -3    0.06    0.03
 -12 -11   3    0.12    0.05
 -12 -11   3    0.03    0.03
 -12 -11   3    0.06    0.05
 -12 -11   3    0.04    0.03
 -13 -11  -3    1.80    0.12
  13  11  -3    1.79    0.11
 -13 -11  -3    1.61    0.11
 -13 -11  -3    1.83    0.13
 -13 -11   3    1.88    0.13
 -13 -11   3    1.76    0.11
 -13 -11   3    1.87    0.13
 -13 -11   3    1.59    0.13
 -14 -11  -3    2.37    0.13
 -14 -11  -3    2.56    0.14
  14  11  -3    2.15    0.13
 -14 -11  -3    2.14    0.13
 -14 -11   3    2.50    0.15
 -14 -11   3    2.05    0.13
 -14 -11   3    2.15    0.14
   0 -12   3  135.78    7.17
   0 -12   3  151.81    7.20
   0 -12  -3  148.16    7.20
   0 -12  -3  136.62    7.17
   0 -12  -3  149.82    7.22
  -1 -12  -3    0.15    0.05
  -1 -12  -3    0.15    0.05
   1 -12   3    0.10    0.03
   1 -12   3    0.12    0.03
   1 -12  -3    0.17    0.03
   1 -12  -3    0.11    0.04
  -1 -12   3    0.15    0.05
   2 -12   3    1.04    0.08
   2 -12   3    0.85    0.07
  -2 -12  -3    1.00    0.09
  -2 -12  -3    1.00    0.12
  -2 -12  -3    1.09    0.11
   2 -12  -3    1.15    0.08
   2 -12  -3    0.90    0.07
  -2 -12   3    1.14    0.11
  -2 -12   3    0.89    0.09
   2 -12  -3    0.98    0.10
  -3 -12  -3    3.12    0.22
  -3 -12  -3    3.39    0.21
   3 -12   3    3.43    0.19
   3 -12   3    3.09    0.18
  -3 -12  -3    3.35    0.24
   3 -12  -3    3.50    0.19
   3 -12  -3    3.00    0.21
  -3 -12   3    3.12    0.21
   3  12   3    2.93    0.17
   3 -12  -3    2.95    0.18
  -3 -12   3    3.55    0.21
  -4 -12  -3   30.70    1.72
   4 -12   3   34.03    1.66
  -4 -12  -3   29.33    1.68
   4  12  -3   34.65    1.66
   4 -12   3   30.64    1.65
  -4 -12  -3   36.46    1.69
  -4 -12   3   35.61    1.68
   4 -12  -3   33.29    1.66
   4  12   3   35.11    1.66
   4 -12  -3   30.43    1.65
  -5 -12  -3    0.64    0.10
   5 -12   3    0.65    0.06
   5  12  -3    0.80    0.07
   5 -12   3    0.76    0.06
  -5 -12  -3    0.75    0.08
  -5 -12   3    0.68    0.07
   5  12   3    0.82    0.07
   5 -12  -3    0.64    0.06
   6  12  -3    0.03    0.03
   6 -12   3    0.06    0.02
   6  12   3    0.08    0.03
   6 -12  -3    0.12    0.03
  -7  12   3    0.27    0.06
  -7 -12  -3    0.33    0.06
   7  12  -3    0.28    0.04
  -7 -12  -3    0.29    0.05
   7  12  -3    0.31    0.05
   7  12  -3    0.34    0.05
   7 -12   3    0.32    0.04
  -7 -12   3    0.40    0.06
  -7  12  -3    0.38    0.06
   7 -12  -3    0.30    0.04
   7  12   3    0.28    0.05
  -7 -12   3    0.30    0.06
  -7 -12   3    0.26    0.05
   7  12   3    0.26    0.04
  -8 -12  -3   21.26    1.09
   8  12  -3   21.61    1.08
  -8  12   3   20.25    1.10
  -8 -12  -3   21.09    1.09
   8  12  -3   20.95    1.08
   8 -12   3   22.25    1.07
  -8 -12   3   20.65    1.10
   8  12   3   20.54    1.07
  -8 -12   3   21.76    1.09
  -8  12  -3   20.98    1.09
   8 -12  -3   21.92    1.07
   8  12   3   21.46    1.09
  -8 -12   3   20.21    1.09
   9  12  -3    6.22    0.34
   9 -12   3    6.20    0.33
  -9 -12  -3    6.91    0.36
   9  12  -3    5.93    0.35
  -9 -12  -3    6.44    0.37
  -9 -12  -3    6.46    0.36
  -9 -12   3    6.67    0.36
  -9 -12   3    6.20    0.36
   9  12   3    5.89    0.35
   9  12   3    6.23    0.34
   9 -12  -3    6.41    0.33
  -9 -12   3    6.16    0.37
  10 -12   3    3.51    0.21
 -10 -12  -3    4.33    0.23
  10  12  -3    4.07    0.22
 -10 -12  -3    3.82    0.24
 -10 -12  -3    3.93    0.23
  10  12   3    3.77    0.22
 -10 -12   3    3.76    0.25
 -10 -12   3    3.94    0.24
 -10 -12   3    4.13    0.24
 -10 -12   3    4.01    0.25
 -11 -12  -3    3.00    0.19
  11  12  -3    3.12    0.18
 -11 -12  -3    3.12    0.19
 -11 -12  -3    2.93    0.19
 -11 -12  -3    2.73    0.18
 -11 -12   3    3.05    0.18
 -11 -12   3    3.04    0.20
 -11 -12   3    3.07    0.20
 -11 -12   3    3.11    0.19
 -12 -12  -3    8.97    0.47
 -12 -12  -3    9.38    0.48
  12  12  -3    9.22    0.47
 -12 -12  -3    8.77    0.48
 -12 -12   3    9.03    0.49
 -12 -12   3    8.67    0.47
 -12 -12   3    8.84    0.49
 -12 -12   3    9.32    0.49
 -13 -12  -3    1.53    0.11
 -13 -12  -3    1.95    0.12
  13  12  -3    1.74    0.10
 -13 -12  -3    1.67    0.11
 -13 -12   3    1.49    0.11
 -13 -12   3    1.91    0.12
 -13 -12   3    1.99    0.12
 -14 -12  -3    0.03    0.02
 -14 -12   3    0.02    0.02
 -14 -12   3    0.02    0.02
   0 -13   3    0.05    0.04
   0 -13  -3    0.03    0.04
   0 -13  -3    0.05    0.03
   0 -13  -3    0.10    0.04
   0 -13  -3    0.05    0.03
   1 -13   3    0.43    0.06
   1 -13   3    0.38    0.07
  -1 -13  -3    0.41    0.08
   1 -13   3    0.43    0.05
  -1 -13  -3    0.53    0.08
  -1 -13  -3    0.45    0.07
   1 -13  -3    0.43    0.06
  -1 -13   3    0.47    0.08
   1 -13  -3    0.39    0.05
  -1 -13   3    0.44    0.07
   1 -13  -3    0.45    0.08
  -2 -13  -3   34.92    1.87
   2 -13   3   37.28    1.81
   2 -13   3   35.93    1.80
  -2 -13  -3   35.52    1.82
   2 -13  -3   36.83    1.81
   2 -13  -3   34.10    1.85
  -2 -13   3   36.60    1.84
   2 -13  -3   35.27    1.80
  -3 -13  -3   15.46    0.76
   3 -13   3   14.00    0.73
  -3 -13  -3   14.00    0.77
  -3 -13  -3   13.41    0.80
   3 -13   3   15.36    0.74
  -3 -13   3   13.46    0.77
   3 -13  -3   12.51    0.77
  -3 -13   3   15.00    0.76
   3 -13  -3   14.20    0.73
   3 -13  -3   15.44    0.74
   4 -13   3    2.38    0.14
  -4 -13  -3    2.03    0.19
  -4 -13  -3    2.30    0.16
   4  13  -3    2.08    0.13
   4 -13   3    2.37    0.15
   4 -13  -3    2.36    0.14
   4  13   3    1.90    0.13
   4 -13  -3    2.34    0.14
  -4 -13   3    2.45    0.16
  -5 -13  -3    2.37    0.15
  -5 -13  -3    1.79    0.19
   5 -13   3    2.07    0.13
  -5  13   3    2.12    0.15
   5  13  -3    2.26    0.14
   5 -13   3    2.37    0.14
   5  13  -3    2.31    0.13
   5 -13  -3    2.15    0.13
   5 -13  -3    2.23    0.14
  -5 -13   3    2.14    0.15
  -5  13  -3    1.64    0.15
   5  13   3    2.22    0.13
   5  13   3    1.83    0.14
  -5 -13   3    2.11    0.14
   6 -13   3    2.14    0.13
   6  13  -3    1.83    0.13
  -6  13   3    1.88    0.14
  -6 -13  -3    1.95    0.14
  -6 -13  -3    1.81    0.14
   6 -13   3    1.95    0.12
   6  13  -3    1.93    0.12
   6  13  -3    2.03    0.13
  -6  13  -3    2.00    0.14
   6  13   3    1.86    0.13
   6 -13  -3    1.89    0.12
  -6 -13   3    1.91    0.14
  -6 -13   3    1.74    0.13
   6 -13  -3    2.02    0.13
  -6 -13   3    1.91    0.14
   6  13   3    2.04    0.13
   7  13  -3    3.44    0.22
   7  13  -3    4.00    0.23
   7 -13   3    4.11    0.22
   7  13  -3    4.04    0.22
  -7 -13  -3    3.79    0.23
  -7 -13  -3    3.73    0.23
  -7  13   3    3.68    0.24
   7  13   3    3.95    0.23
   7  13   3    3.86    0.22
  -7 -13   3    3.56    0.23
  -7 -13   3    3.98    0.24
   7 -13  -3    4.22    0.22
  -7 -13   3    3.94    0.24
  -8 -13  -3    2.12    0.14
  -8  13   3    2.01    0.15
   8 -13   3    2.15    0.13
   8  13  -3    2.23    0.13
  -8 -13  -3    2.04    0.15
   8  13  -3    1.89    0.13
   8  13   3    1.94    0.14
  -8 -13   3    1.94    0.14
  -8 -13   3    1.94    0.15
   8 -13  -3    2.05    0.13
   8  13   3    2.05    0.13
  -8 -13   3    2.22    0.16
   9  13  -3    4.62    0.25
  -9 -13  -3    4.47    0.26
  -9  13   3    4.30    0.27
   9 -13   3    4.23    0.24
  -9 -13  -3    4.64    0.27
   9  13   3    4.41    0.25
  -9 -13   3    4.69    0.27
  -9 -13   3    4.52    0.27
  -9 -13   3    4.71    0.28
   9 -13  -3    4.21    0.25
  10 -13   3   18.49    1.01
 -10 -13  -3   21.41    1.04
 -10 -13  -3   20.88    1.04
  10  13  -3   20.43    1.02
 -10 -13   3   20.53    1.05
  10  13   3   19.62    1.02
 -10 -13   3   21.06    1.05
 -10 -13   3   20.87    1.04
 -10 -13   3   20.73    1.03
  10 -13  -3   17.59    1.01
  11  13  -3    0.04    0.02
 -11 -13  -3    0.05    0.02
 -11 -13  -3    0.02    0.03
 -11 -13   3    0.03    0.03
 -11 -13   3   -0.01    0.04
 -11 -13   3    0.04    0.02
 -11 -13   3    0.10    0.04
 -12 -13  -3    4.37    0.26
  12  13  -3    4.99    0.26
 -12 -13  -3    4.98    0.27
 -12 -13   3    5.00    0.27
 -12 -13   3    5.13    0.28
 -12 -13   3    4.90    0.28
  13  13  -3    3.39    0.18
 -13 -13   3    3.31    0.19
 -13 -13   3    3.39    0.19
   0 -14   3    5.13    0.28
   0 -14   3    4.60    0.31
   0 -14  -3    4.54    0.31
   0 -14  -3    4.89    0.33
   0 -14  -3    5.22    0.28
   1 -14   3   14.58    0.72
   1 -14   3   14.13    0.73
  -1 -14  -3   14.07    0.76
   1 -14   3   13.20    0.76
  -1 -14  -3   13.75    0.74
   1 -14  -3   14.77    0.72
   1 -14  -3   14.21    0.73
   1 -14  -3   13.07    0.76
   1 -14  -3   13.50    0.78
  -1 -14   3   13.87    0.76
  -1 -14   3   14.17    0.74
  -2 -14  -3    8.13    0.47
  -2 -14  -3    7.68    0.45
  -2 -14  -3    7.58    0.49
   2 -14   3    8.94    0.44
   2 -14   3    8.24    0.43
   2 -14  -3    7.20    0.47
  -2 -14   3    8.12    0.47
   2 -14  -3    8.08    0.44
   2 -14  -3    8.04    0.43
  -3 -14  -3    9.95    0.60
  -3 -14  -3   11.60    0.60
  -3  14   3   10.13    0.58
  -3  14   3   12.68    0.61
   3  14  -3    9.65    0.57
   3 -14   3   11.26    0.57
   3 -14   3   11.40    0.58
   3  14  -3   11.84    0.60
   3  14  -3    9.27    0.57
  -3 -14   3    9.96    0.60
  -3 -14   3   11.66    0.59
   3 -14  -3   11.86    0.58
   3 -14  -3   11.43    0.57
  -3 -14   3   10.71    0.58
   3  14   3   10.41    0.57
   4 -14   3   23.02    1.14
  -4 -14  -3   20.24    1.14
  -4 -14  -3   23.93    1.16
   4  14  -3   21.40    1.14
   4  14  -3   21.93    1.14
  -4  14   3   22.12    1.15
   4  14  -3   21.02    1.15
   4 -14   3   24.59    1.15
  -4  14   3   22.34    1.16
  -4  14  -3   21.99    1.15
   4 -14  -3   24.07    1.15
   4 -14  -3   23.02    1.14
   4  14   3   21.90    1.14
  -4 -14   3   23.53    1.16
   4  14   3   20.79    1.15
  -4 -14   3   22.33    1.15
   5  14  -3   23.01    1.19
   5  14  -3   23.60    1.19
  -5 -14  -3   21.83    1.20
   5 -14   3   24.66    1.19
   5  14  -3   22.72    1.20
   5 -14   3   25.72    1.20
  -5  14   3   23.41    1.21
  -5 -14  -3   20.89    1.20
  -5  14   3   23.58    1.20
  -5 -14   3   23.58    1.20
   5 -14  -3   24.87    1.19
   5 -14  -3   25.79    1.20
  -5 -14   3   22.93    1.19
  -5 -14   3   21.52    1.20
   5  14   3   23.94    1.19
   5  14   3   22.50    1.20
   6  14  -3    1.35    0.10
  -6 -14  -3    1.42    0.11
   6 -14   3    1.65    0.10
   6  14  -3    1.25    0.09
  -6  14   3    1.46    0.12
  -6 -14  -3    1.38    0.11
   6  14  -3    1.36    0.10
   6  14  -3    1.30    0.12
   6 -14   3    1.58    0.10
  -6 -14   3    1.49    0.12
   6  14   3    1.19    0.09
   6 -14  -3    1.64    0.10
  -6 -14   3    1.39    0.12
   6 -14  -3    1.43    0.10
   6  14   3    1.40    0.11
   6  14   3    1.44    0.10
   7 -14   3   30.96    1.52
  -7 -14  -3   29.60    1.53
   7  14  -3   28.48    1.52
   7 -14   3   30.04    1.51
   7  14  -3   27.80    1.51
  -7  14   3   30.91    1.54
   7  14  -3   30.86    1.52
  -7 -14  -3   30.44    1.54
   7  14   3   31.06    1.52
  -7 -14   3   28.57    1.53
  -7 -14   3   31.41    1.54
   7 -14  -3   29.73    1.52
  -7 -14   3   31.37    1.54
   7 -14  -3   31.53    1.53
   8  14  -3    0.32    0.05
   8 -14   3    0.41    0.05
   8 -14   3    0.32    0.04
   8  14  -3    0.34    0.05
  -8 -14  -3    0.40    0.06
  -8 -14  -3    0.32    0.05
  -8  14   3    0.26    0.06
  -8 -14   3    0.44    0.07
  -8 -14   3    0.35    0.06
   8  14   3    0.35    0.05
   8 -14  -3    0.33    0.05
  -8 -14   3    0.31    0.06
   8 -14  -3    0.41    0.04
   9  14  -3    0.04    0.02
  -9 -14  -3    0.18    0.04
  -9 -14  -3    0.05    0.04
  -9  14   3    0.04    0.04
   9 -14   3    0.03    0.02
   9 -14  -3    0.05    0.02
   9  14   3    0.04    0.02
  -9 -14   3    0.04    0.03
  -9 -14   3    0.07    0.03
  -9 -14   3    0.05    0.03
 -10 -14  -3    0.10    0.03
 -10 -14  -3    0.04    0.03
  10  14  -3    0.07    0.02
  10  14   3    0.02    0.02
 -10 -14   3    0.05    0.03
 -10 -14   3    0.08    0.03
 -10 -14   3    0.06    0.03
 -10 -14   3    0.06    0.04
 -11 -14  -3   12.53    0.65
  11  14  -3   12.84    0.65
 -11 -14   3   12.61    0.66
 -11 -14   3   12.93    0.66
 -11 -14   3   12.14    0.65
  12  14  -3    0.03    0.02
 -12 -14  -3    0.03    0.02
 -12 -14   3    0.03    0.02
 -12 -14   3    0.05    0.03
 -12 -14   3    0.06    0.02
   0 -15   3    0.10    0.04
   0 -15  -3    0.03    0.03
   0  15   3    0.04    0.02
   0  15   3    0.05    0.03
   0  15  -3    0.04    0.03
   0  15   3    0.19    0.04
   0 -15   3    0.10    0.04
   0  15  -3    0.05    0.03
  -1 -15  -3    3.83    0.25
   1 -15   3    3.99    0.23
   1  15  -3    4.25    0.24
  -1  15   3    4.20    0.24
  -1  15   3    3.96    0.23
   1  15  -3    3.83    0.23
   1  15  -3    4.11    0.23
   1 -15   3    3.59    0.23
  -1  15   3    3.92    0.23
   1 -15  -3    3.94    0.24
   1  15   3    4.01    0.24
  -1 -15   3    3.90    0.23
  -1  15  -3    4.02    0.23
   1  15   3    3.79    0.23
  -1  15  -3    3.88    0.23
   1  15   3    4.04    0.23
   1 -15  -3    4.37    0.23
  -2  15   3    7.27    0.41
  -2 -15  -3    7.79    0.42
   2 -15   3    6.50    0.40
   2  15  -3    7.14    0.40
   2 -15   3    8.18    0.40
  -2  15   3    6.95    0.39
   2  15  -3    7.86    0.41
   2 -15   3    7.71    0.41
   2  15  -3    7.29    0.40
  -2  15   3    7.61    0.41
  -2 -15   3    7.17    0.41
   2 -15  -3    7.48    0.41
  -2  15  -3    7.23    0.40
  -2  15  -3    6.97    0.39
  -2 -15   3    7.44    0.42
   2  15   3    7.90    0.41
   2  15   3    7.03    0.40
   2 -15  -3    8.38    0.41
   2  15   3    7.31    0.40
  -3  15   3    0.05    0.04
   3 -15   3    0.06    0.03
   3  15  -3    0.04    0.03
   3  15  -3    0.08    0.03
  -3  15   3    0.07    0.04
   3 -15   3    0.03    0.03
   3  15  -3    0.11    0.04
  -3 -15  -3    0.06    0.04
  -3 -15   3    0.06    0.04
   3  15   3    0.01    0.03
  -3 -15   3    0.03    0.03
   3  15   3    0.20    0.04
  -3  15  -3    0.02    0.02
   3 -15  -3    0.02    0.03
   3 -15  -3    0.06    0.03
   3  15   3    0.01    0.03
   4  15  -3    5.65    0.31
  -4  15   3    5.11    0.31
   4  15  -3    5.39    0.30
   4 -15   3    5.69    0.30
   4  15  -3    5.32    0.30
  -4  15   3    5.36    0.32
  -4 -15  -3    5.37    0.32
   4 -15   3    5.67    0.31
   4  15   3    5.38    0.30
  -4 -15   3    5.44    0.32
   4 -15  -3    5.52    0.31
  -4 -15   3    5.59    0.32
   4 -15  -3    5.62    0.30
   4  15   3    5.23    0.31
  -4  15  -3    5.52    0.31
  -5  15   3    0.16    0.05
   5  15  -3    0.11    0.04
  -5 -15  -3    0.12    0.06
  -5  15   3    0.11    0.04
   5  15  -3    0.13    0.04
  -5 -15  -3    0.09    0.03
   5 -15   3    0.09    0.03
  -5 -15  -3    0.08    0.03
   5 -15   3    0.15    0.03
   5  15  -3    0.04    0.03
   5  15   3    0.18    0.04
   5 -15  -3    0.12    0.04
  -5 -15   3    0.11    0.04
   5 -15  -3    0.13    0.03
   5  15   3    0.09    0.03
  -5  15  -3    0.24    0.05
  -5 -15   3    0.11    0.04
   6  15  -3   10.32    0.55
  -6 -15  -3   10.05    0.56
  -6 -15  -3   10.36    0.56
   6  15  -3   11.07    0.56
  -6  15   3   11.07    0.57
   6  15  -3   10.19    0.57
   6 -15   3   10.75    0.55
   6 -15   3   10.52    0.56
   6  15   3   11.07    0.56
   6 -15  -3   10.54    0.56
  -6 -15   3   11.42    0.57
  -6 -15   3   10.03    0.57
   6 -15  -3   10.78    0.55
   6  15   3   10.08    0.56
   7  15  -3    2.31    0.15
   7 -15   3    2.29    0.15
  -7 -15  -3    2.32    0.16
  -7  15   3    2.52    0.17
   7 -15   3    2.45    0.15
  -7 -15  -3    2.62    0.16
   7  15  -3    2.46    0.15
  -7 -15   3    2.57    0.17
  -7 -15   3    2.55    0.17
   7 -15  -3    2.38    0.15
   7 -15  -3    2.48    0.15
   7  15   3    2.54    0.15
   8  15  -3    1.67    0.11
   8 -15   3    1.52    0.10
  -8  15   3    1.61    0.12
  -8 -15  -3    1.71    0.12
  -8 -15  -3    1.69    0.12
   8 -15   3    1.37    0.10
   8  15  -3    1.38    0.10
   8 -15  -3    1.49    0.11
   8 -15  -3    1.43    0.10
  -8 -15   3    1.38    0.11
  -8 -15   3    1.57    0.12
   8  15   3    1.54    0.10
  -8 -15   3    1.69    0.13
  -9  15   3    2.87    0.18
  -9 -15  -3    2.89    0.17
   9 -15   3    2.57    0.16
   9  15  -3    2.86    0.16
  -9 -15  -3    2.94    0.18
  -9 -15   3    2.97    0.18
  -9 -15   3    2.48    0.18
   9 -15  -3    2.58    0.16
  -9 -15   3    2.65    0.17
   9  15   3    2.92    0.16
  -9 -15   3    2.83    0.18
  10  15  -3    2.11    0.13
  10 -15   3    1.76    0.12
 -10 -15  -3    2.09    0.13
 -10 -15   3    2.33    0.14
 -10 -15   3    1.98    0.13
  10 -15  -3    2.05    0.12
  10  15   3    1.99    0.12
 -10 -15   3    2.03    0.13
 -10 -15   3    2.05    0.13
  11  15  -3    4.91    0.26
 -11 -15  -3    4.72    0.26
 -11 -15   3    4.79    0.27
 -11 -15   3    4.84    0.27
 -12 -15  -3    2.86    0.15
  12  15  -3    2.50    0.14
 -12 -15   3    2.51    0.15
   0  16   3   26.47    1.35
   0 -16   3   25.08    1.35
   0  16  -3   27.55    1.35
   0  16   3   27.73    1.35
   0  16  -3   26.25    1.35
   0  16   3   26.54    1.35
   1 -16   3    0.37    0.05
  -1  16   3    0.31    0.05
  -1  16   3    0.41    0.05
   1 -16   3    0.32    0.05
   1  16  -3    0.42    0.05
   1  16  -3    0.31    0.05
   1  16  -3    0.38    0.05
  -1  16   3    0.39    0.05
  -1 -16  -3    0.26    0.06
  -1 -16   3    0.38    0.05
  -1  16  -3    0.38    0.05
  -1  16  -3    0.30    0.05
   1  16   3    0.34    0.05
   1  16   3    0.33    0.05
   1  16   3    0.32    0.05
   1 -16  -3    0.31    0.05
  -1 -16   3    0.28    0.06
   2  16  -3    4.96    0.26
  -2  16   3    4.89    0.27
   2  16  -3    4.65    0.26
   2  16  -3    4.74    0.27
  -2  16   3    4.56    0.27
  -2 -16  -3    4.29    0.28
   2 -16   3    4.78    0.26
  -2  16   3    3.96    0.25
   2 -16   3    4.50    0.27
   2 -16   3    4.39    0.26
   2 -16  -3    4.46    0.27
   2  16   3    4.71    0.26
  -2 -16   3    4.95    0.27
  -2  16  -3    4.14    0.25
   2  16   3    4.81    0.26
   2  16   3    4.70    0.27
   2 -16  -3    4.69    0.26
  -2 -16   3    4.41    0.28
  -2  16  -3    5.09    0.27
  -3 -16  -3    0.14    0.04
   3  16  -3    0.15    0.04
  -3  16   3    0.23    0.05
   3  16  -3    0.16    0.03
   3 -16   3    0.13    0.04
   3 -16   3    0.11    0.04
   3  16  -3    0.19    0.04
  -3  16   3    0.21    0.05
   3 -16  -3    0.10    0.04
  -3  16  -3    0.16    0.04
   3  16   3    0.17    0.04
   3 -16  -3    0.13    0.04
   3  16   3    0.18    0.04
  -3 -16   3    0.24    0.04
  -3 -16   3    0.06    0.04
   3  16   3    0.12    0.04
   4  16  -3   50.06    2.44
  -4  16   3   49.87    2.45
   4  16  -3   50.50    2.46
  -4 -16  -3   43.36    2.45
   4 -16   3   50.73    2.45
   4 -16   3   49.46    2.45
  -4  16   3   50.08    2.46
   4  16  -3   50.09    2.45
  -4  16  -3   49.88    2.46
  -4 -16   3   43.86    2.45
   4 -16  -3   48.36    2.45
   4  16   3   49.64    2.46
   4 -16  -3   49.46    2.45
  -4 -16   3   50.42    2.46
   4  16   3   50.49    2.45
   4  16   3   45.54    2.44
  -5 -16  -3    0.04    0.02
  -5  16   3    0.06    0.03
   5  16  -3    0.04    0.03
   5  16  -3    0.07    0.04
  -5  16   3    0.24    0.07
   5 -16   3    0.05    0.03
   5 -16   3    0.09    0.03
   5  16  -3    0.08    0.03
   5  16   3    0.11    0.04
   5  16   3    0.07    0.03
   5 -16  -3    0.06    0.03
   5 -16  -3    0.10    0.03
  -5  16  -3    0.10    0.03
  -5 -16   3    0.08    0.03
   6 -16   3    0.24    0.04
  -6 -16  -3    0.22    0.05
  -6  16   3    0.30    0.06
  -6 -16  -3    0.25    0.05
   6 -16   3    0.17    0.04
   6  16  -3    0.25    0.04
   6  16  -3    0.28    0.04
   6  16  -3    0.27    0.05
   6  16   3    0.19    0.04
   6  16   3    0.22    0.05
  -6 -16   3    0.21    0.05
   6 -16  -3    0.28    0.05
   6 -16  -3    0.22    0.04
  -6 -16   3    0.27    0.06
  -7 -16  -3    0.08    0.04
   7  16  -3    0.04    0.04
   7 -16   3    0.04    0.02
   7 -16   3    0.03    0.03
  -7  16   3    0.00    0.04
   7  16  -3    0.05    0.03
   7  16  -3    0.02    0.02
  -7 -16  -3    0.12    0.04
   7  16   3    0.01    0.03
   7 -16  -3    0.10    0.03
  -7 -16   3    0.03    0.04
   7 -16  -3    0.05    0.03
   7  16   3    0.03    0.04
  -7 -16   3    0.08    0.04
  -8 -16  -3   14.39    0.76
   8  16  -3   15.13    0.75
   8  16  -3   12.71    0.74
  -8  16   3   14.77    0.76
   8 -16   3   14.34    0.75
  -8 -16  -3   15.12    0.76
   8 -16  -3   14.39    0.75
  -8 -16   3   15.16    0.76
  -8 -16   3   15.19    0.77
   8  16   3   15.34    0.75
  -9 -16  -3    0.11    0.03
  -9 -16  -3    0.10    0.03
   9 -16   3    0.10    0.03
  -9  16   3    0.10    0.04
   9  16  -3    0.09    0.03
  -9 -16   3    0.09    0.04
  -9 -16   3    0.06    0.04
  -9 -16   3    0.08    0.03
   9  16   3    0.10    0.03
   9 -16  -3    0.10    0.03
 -10 -16  -3    0.70    0.06
  10  16  -3    0.69    0.05
 -10 -16   3    0.67    0.07
 -10 -16   3    0.67    0.06
  10  16   3    0.68    0.05
 -11 -16  -3    0.17    0.03
  11  16  -3    0.28    0.03
 -11 -16   3    0.20    0.03
 -11 -16   3    0.18    0.03
   0  17   3    0.00    0.03
   0  17  -3    0.00    0.02
   0  17  -3    0.03    0.03
   0 -17   3    0.03    0.03
   0  17   3    0.06    0.03
   0  17   3   -0.01    0.02
   1  17  -3    0.21    0.04
   1  17  -3    0.20    0.04
  -1  17   3    0.20    0.03
  -1  17   3    0.21    0.05
  -1  17   3    0.18    0.04
   1  17  -3    0.17    0.03
   1 -17   3    0.20    0.04
  -1 -17   3    0.15    0.04
   1  17   3    0.26    0.04
   1  17   3    0.17    0.04
  -1  17  -3    0.16    0.04
  -1  17  -3    0.21    0.04
   1  17   3    0.20    0.04
   2 -17   3    1.44    0.11
   2  17  -3    1.38    0.10
   2  17  -3    1.41    0.11
  -2  17   3    1.50    0.11
  -2  17   3    1.51    0.11
   2  17  -3    1.42    0.11
   2  17   3    1.42    0.11
   2  17   3    1.40    0.10
   2 -17  -3    1.31    0.10
   2  17   3    1.40    0.11
  -2 -17   3    1.42    0.11
  -2  17  -3    1.38    0.11
   3 -17   3    3.07    0.18
  -3  17   3    3.08    0.19
   3 -17   3    2.61    0.18
   3  17  -3    2.78    0.18
   3  17  -3    3.20    0.19
  -3  17   3    3.07    0.19
   3  17  -3    2.96    0.18
   3  17   3    2.91    0.18
  -3 -17   3    3.14    0.19
   3  17   3    3.13    0.18
   3 -17  -3    3.04    0.18
  -3  17  -3    3.12    0.19
   3  17   3    3.34    0.19
  -4  17   3    0.51    0.07
   4  17  -3    0.67    0.06
   4 -17   3    0.51    0.06
   4 -17   3    0.58    0.06
   4  17  -3    0.61    0.07
   4  17  -3    0.60    0.07
  -4  17   3    0.64    0.07
   4  17   3    0.54    0.06
  -4  17  -3    0.62    0.07
  -4 -17   3    0.67    0.08
   4  17   3    0.62    0.07
   4 -17  -3    0.57    0.06
   4  17   3    0.64    0.06
   5 -17   3    5.53    0.30
  -5  17   3    5.66    0.31
   5  17  -3    5.62    0.30
   5  17  -3    5.56    0.31
   5  17  -3    5.46    0.30
   5 -17   3    5.15    0.31
   5  17   3    5.55    0.31
  -5  17  -3    5.35    0.31
   5  17   3    5.78    0.30
  -5 -17   3    5.89    0.32
   5 -17  -3    4.96    0.31
   5 -17  -3    5.40    0.30
   6 -17   3    2.69    0.16
  -6  17   3    2.71    0.17
   6  17  -3    2.69    0.16
   6 -17   3    2.43    0.16
  -6 -17  -3    2.40    0.16
   6  17  -3    2.86    0.16
   6  17  -3    2.71    0.17
  -6 -17  -3    2.43    0.17
   6  17   3    2.73    0.17
  -6 -17   3    2.49    0.17
  -6 -17   3    2.86    0.17
   6 -17  -3    2.50    0.16
   6  17   3    2.58    0.16
   6 -17  -3    2.41    0.16
  -7 -17  -3    0.02    0.02
  -7 -17  -3    0.00    0.02
   7  17  -3    0.04    0.02
  -7  17   3    0.02    0.04
   7 -17   3    0.02    0.02
   7  17  -3    0.00    0.02
   7  17  -3    0.01    0.03
   7  17   3    0.05    0.03
   7 -17  -3    0.00    0.02
   7  17   3    0.09    0.03
  -7 -17   3    0.03    0.03
  -7 -17   3    0.03    0.03
  -8 -17  -3    1.36    0.11
   8 -17   3    1.40    0.09
   8  17  -3    1.52    0.10
  -8 -17  -3    1.48    0.10
  -8  17   3    1.48    0.10
  -8 -17   3    1.61    0.11
   8  17   3    1.54    0.10
  -8 -17   3    1.32    0.10
  -8 -17   3    1.47    0.11
   8 -17  -3    1.41    0.09
   9  17  -3    5.46    0.28
  -9 -17   3    5.19    0.28
   9  17   3    5.07    0.27
  -9 -17   3    5.12    0.28
  -9 -17   3    4.89    0.28
  10  17  -3    0.35    0.03
 -10 -17  -3    0.34    0.04
 -10 -17   3    0.39    0.05
   0  18  -3   35.19    1.69
   0  18   3   34.21    1.69
   0  18   3   34.10    1.69
   0  18  -3   33.87    1.69
   0 -18   3   31.71    1.69
   0  18   3   32.08    1.69
  -1  18   3    0.64    0.06
  -1  18   3    0.62    0.07
   1  18  -3    0.65    0.06
   1 -18   3    0.60    0.06
  -1  18   3    0.66    0.07
   1  18  -3    0.65    0.07
   1  18   3    0.64    0.07
   1  18   3    0.66    0.07
  -1 -18   3    0.56    0.06
  -1  18  -3    0.60    0.07
  -1  18  -3    0.56    0.06
   1  18   3    0.69    0.06
  -2  18   3    0.16    0.04
   2  18  -3    0.13    0.04
   2  18  -3    0.11    0.03
  -2  18   3    0.09    0.03
   2  18  -3    0.10    0.03
   2  18   3    0.10    0.03
   2  18   3    0.08    0.04
   2  18   3    0.15    0.04
  -2  18  -3    0.06    0.04
  -2 -18   3    0.11    0.03
   2 -18  -3    0.08    0.03
  -3  18   3    8.14    0.46
   3 -18   3    8.26    0.45
   3  18  -3    9.20    0.46
   3  18  -3    8.60    0.45
  -3  18   3    8.87    0.46
   3  18  -3    8.82    0.46
   3  18   3    7.76    0.45
   3 -18  -3    8.01    0.45
  -3 -18   3    8.63    0.46
  -3  18  -3    8.89    0.46
   3  18   3    9.00    0.46
   3  18   3    8.81    0.46
   4 -18   3    1.87    0.12
  -4  18   3    1.60    0.12
  -4  18   3    1.67    0.12
   4  18  -3    1.62    0.11
   4  18  -3    1.86    0.12
   4  18  -3    1.76    0.11
   4 -18  -3    1.89    0.12
   4  18   3    1.73    0.12
   4  18   3    1.86    0.12
  -4  18  -3    1.68    0.12
   4  18   3    1.47    0.11
  -4 -18   3    1.70    0.12
   5  18  -3    7.21    0.39
   5 -18   3    7.36    0.39
  -5  18   3    7.22    0.39
   5  18  -3    7.46    0.40
   5  18  -3    7.40    0.39
   5 -18  -3    7.08    0.39
  -5  18  -3    6.97    0.39
  -5 -18   3    7.42    0.40
   5  18   3    7.49    0.39
   5  18   3    7.24    0.39
   6  18  -3    4.89    0.25
   6  18  -3    4.46    0.26
   6 -18   3    4.37    0.25
  -6 -18  -3    4.16    0.26
   6  18  -3    4.56    0.25
  -6  18   3    4.96    0.26
   6  18   3    4.58    0.25
  -6 -18   3    4.89    0.26
   6  18   3    4.45    0.26
   6 -18  -3    4.49    0.25
   7  18  -3    3.48    0.19
   7 -18   3    3.35    0.19
   7  18  -3    3.33    0.20
  -7  18   3    3.44    0.19
  -7 -18  -3    2.89    0.19
   7  18  -3    3.13    0.18
  -7 -18  -3    3.37    0.20
   7  18   3    3.52    0.19
   7 -18  -3    3.35    0.19
  -7 -18   3    3.20    0.20
   7  18   3    3.44    0.19
  -7 -18   3    3.42    0.19
   8  18  -3    0.98    0.07
  -8  18   3    1.14    0.08
  -8 -18  -3    1.09    0.07
   8  18  -3    1.16    0.07
   8  18   3    0.97    0.07
  -8 -18   3    0.94    0.07
   8  18   3    0.92    0.08
   9  18  -3    0.11    0.02
  -9 -18   3    0.08    0.02
   9  18   3    0.12    0.02
   0  19   3    0.02    0.03
   0  19  -3    0.01    0.02
   0  19  -3   -0.01    0.02
   0 -19   3    0.05    0.03
   0  19   3    0.02    0.03
   0  19   3    0.01    0.02
  -1  19   3    0.31    0.05
  -1  19   3    0.31    0.04
   1  19  -3    0.30    0.04
   1  19  -3    0.33    0.04
   1  19   3    0.25    0.04
   1  19   3    0.29    0.05
   1  19   3    0.30    0.04
  -1 -19   3    0.26    0.04
  -1  19  -3    0.37    0.05
   2  19  -3    3.90    0.23
  -2  19   3    3.99    0.23
   2  19  -3    4.28    0.23
   2  19  -3    4.49    0.23
  -2  19   3    3.93    0.23
   2  19   3    4.18    0.23
   2  19   3    4.31    0.23
  -2 -19   3    4.06    0.23
   2  19   3    4.00    0.23
  -2  19  -3    4.19    0.23
   3  19  -3    0.59    0.06
   3  19  -3    0.55    0.05
  -3  19   3    0.64    0.06
  -3  19   3    0.54    0.06
   3  19  -3    0.55    0.05
   3  19   3    0.63    0.06
  -3  19  -3    0.55    0.06
  -3 -19   3    0.56    0.06
   3  19   3    0.66    0.06
   3  19   3    0.53    0.05
   4  19  -3    0.10    0.03
  -4  19   3    0.07    0.03
   4  19  -3    0.08    0.02
   4  19  -3    0.06    0.03
   4 -19   3    0.07    0.03
   4 -19  -3    0.08    0.03
  -4 -19   3    0.07    0.03
  -4  19  -3    0.09    0.03
   4  19   3    0.08    0.02
   4  19   3    0.08    0.03
   5 -19   3    4.78    0.27
   5  19  -3    4.85    0.27
   5  19  -3    5.15    0.27
  -5  19   3    5.31    0.28
   5  19   3    5.37    0.28
  -5 -19   3    5.16    0.28
   5  19   3    5.13    0.27
   5 -19  -3    4.75    0.27
  -5  19  -3    4.53    0.27
  -6  19   3    0.19    0.03
   6  19  -3    0.17    0.02
   6  19  -3    0.15    0.03
   6  19   3    0.16    0.03
   6  19   3    0.15    0.03
  -6 -19   3    0.21    0.03
  -6 -19   3    0.12    0.03
   7  19  -3    0.21    0.03
  -7  19   3    0.26    0.04
   7  19   3    0.26    0.03
  -7 -19   3    0.25    0.04
   7  19   3    0.25    0.04
   0  20   3    7.01    0.35
   0  20  -3    6.94    0.35
   0  20   3    5.90    0.35
  -1  20   3    0.03    0.03
  -1  20   3    0.03    0.02
   1  20  -3    0.01    0.02
   1  20  -3    0.02    0.02
   1  20   3    0.01    0.01
   1 -20  -3    0.02    0.03
  -1  20  -3    0.02    0.02
  -1 -20   3    0.01    0.02
   1  20   3    0.03    0.02
   1  20   3    0.01    0.02
  -2  20   3    0.19    0.03
  -2  20   3    0.25    0.03
   2  20  -3    0.22    0.04
  -2  20  -3    0.25    0.04
   2  20   3    0.20    0.03
  -2 -20   3    0.21    0.03
   2  20   3    0.20    0.03
   2  20   3    0.21    0.04
   3  20  -3    0.12    0.03
  -3  20   3    0.16    0.03
   3  20  -3    0.21    0.03
   3  20  -3    0.14    0.02
  -3  20   3    0.11    0.03
   3  20   3    0.13    0.03
   3  20   3    0.19    0.03
   3  20   3    0.11    0.03
  -3 -20   3    0.12    0.03
  -3  20  -3    0.14    0.03
   4  20  -3    0.07    0.02
  -4  20   3    0.07    0.02
   4  20  -3    0.08    0.02
   4  20   3    0.09    0.03
   4  20   3    0.10    0.02
  -4  20  -3    0.06    0.02
  -4 -20   3    0.08    0.03
   5  20  -3    4.07    0.23
   5  20  -3    4.37    0.23
  -5  20   3    4.55    0.24
  -5 -20   3    4.43    0.24
   5  20   3    4.49    0.24
  -6  20   3    1.35    0.08
   0  21  -3    0.01    0.02
   0  21   3    0.00    0.01
   0  21   3   -0.01    0.02
   1  21  -3    0.01    0.02
  -1  21   3    0.01    0.01
  -1  21   3    0.00    0.02
   1  21   3    0.02    0.02
   1  21   3    0.01    0.02
  -1  21  -3    0.01    0.02
  -2  21   3    0.47    0.04
  -2  21  -3    0.46    0.04
   2  21   3    0.40    0.04
   2  21   3    0.41    0.04
   2  21   3    0.47    0.05
   3  21  -3    0.33    0.03
  -3  21   3    0.31    0.03
   3  21   3    0.31    0.03
   0   0   4   58.01    2.89
   0   0  -4   60.40    2.89
   0   0   4   56.21    2.88
   0   0  -4   56.81    2.89
  -1   0  -4  108.83    5.56
  -1   0   4  103.45    5.52
   1   0   4  109.08    5.49
  -1   0   4  113.22    5.58
   1   0  -4  114.67    5.55
  -1   0  -4  110.26    5.47
   1   0   4  110.13    5.55
   2   0   4  133.41    7.05
   2   0  -4  150.89    7.14
  -2   0   4  149.32    7.12
   2   0  -4  132.35    7.62
  -2   0  -4  137.11    7.69
   2   0   4  146.99    7.19
   2   0   4  146.22    7.09
  -2   0   4  136.62    7.12
   3   0   4   36.90    1.81
   3   0  -4   35.17    1.79
   3   0   4   35.09    1.80
   3   0   4   37.55    1.82
  -3   0  -4   34.57    1.82
   3   0  -4   37.11    1.81
   3   0  -4   35.35    1.79
   4   0   4   81.10    4.10
   4   0   4   84.26    4.09
   4   0   4   82.08    4.11
   4   0  -4   80.98    4.09
   4   0  -4   83.68    4.11
   4   0  -4   81.26    4.11
   5   0   4   75.48    3.91
   5   0  -4   80.71    3.90
   5   0  -4   79.92    3.91
   5   0   4   73.92    3.92
   5   0  -4   78.58    3.90
   5   0   4   82.13    3.90
   6   0  -4   40.53    1.98
   6   0   4   40.41    1.99
   6   0  -4   38.03    1.98
   7   0  -4    0.14    0.03
   7   0   4    0.16    0.03
   7   0  -4    0.13    0.03
   8   0   4    0.74    0.05
   8   0  -4    0.80    0.06
   8   0   4    0.79    0.07
   8   0  -4    0.66    0.05
   9   0  -4    0.22    0.03
   9   0   4    0.17    0.04
   9   0  -4    0.17    0.03
   9   0   4    0.17    0.02
  10   0   4    0.82    0.06
  10   0   4    0.98    0.09
  10   0  -4    0.92    0.08
  10   0  -4    0.81    0.06
  11   0   4   42.22    2.26
  11   0   4   45.93    2.23
  11   0  -4   45.63    2.23
  12   0   4   11.69    0.56
 -12   0   4   10.23    0.57
 -12   0   4   10.58    0.57
 -12   0  -4   10.31    0.56
 -12   0  -4   10.55    0.56
 -12   0   4    9.95    0.57
  12   0  -4   11.56    0.56
 -12   0  -4   10.29    0.56
 -12   0  -4   10.74    0.56
 -13   0  -4    4.57    0.26
 -13   0   4    4.37    0.26
 -13   0  -4    4.79    0.26
 -13   0   4    4.25    0.25
 -13   0  -4    4.50    0.25
 -13   0   4    4.22    0.25
 -13   0  -4    4.21    0.25
  13   0   4    4.34    0.24
  13   0  -4    4.38    0.25
 -14   0  -4    4.27    0.23
  14   0   4    3.97    0.22
  14   0  -4    3.79    0.23
 -14   0  -4    4.32    0.24
 -14   0   4    4.36    0.24
  14   0   4    3.74    0.22
 -14   0   4    4.19    0.24
  14   0  -4    3.69    0.22
 -14   0  -4    3.98    0.23
 -15   0  -4   28.99    1.35
 -15   0   4   28.04    1.35
  15   0  -4   24.07    1.33
 -15   0  -4   28.95    1.35
 -15   0  -4   25.95    1.34
  15   0   4   23.58    1.33
 -16   0  -4    5.13    0.28
   0   1   4    0.02    0.02
   0  -1   4    0.03    0.02
   0   1   4    0.04    0.02
   0   1  -4    0.02    0.02
  -1   1   4   15.12    0.76
   1  -1   4   15.05    0.76
   1  -1   4   14.49    0.75
  -1   1   4   14.14    0.75
   1   1  -4   13.43    0.74
  -1  -1  -4   14.42    0.76
   1   1  -4   14.98    0.75
   1   1   4   13.90    0.75
  -1  -1   4   15.96    0.76
  -1  -1   4   14.09    0.75
   1  -1  -4   14.57    0.75
  -1   1  -4   14.99    0.75
   1  -1  -4   13.30    0.73
   1  -1  -4   15.24    0.75
   1   1   4   15.00    0.76
  -2   1   4   19.25    1.00
   2  -1   4   19.95    1.01
   2   1  -4   18.36    0.99
   2  -1   4   19.23    0.99
   2  -1   4   19.98    1.00
   2   1  -4   21.41    1.01
  -2   1   4   20.43    1.01
   2   1   4   19.48    0.99
  -2  -1   4   19.88    1.01
   2  -1  -4   18.58    0.99
   2  -1  -4   20.60    1.00
  -2   1  -4   19.51    1.01
   2   1   4   20.08    1.02
   2   1   4   19.26    1.00
  -2   1  -4   19.68    1.00
  -3   1   4    9.39    0.49
   3   1  -4    8.90    0.47
   3   1  -4    9.38    0.47
   3  -1   4    9.01    0.47
   3  -1   4    9.30    0.49
   3   1  -4    9.25    0.49
   3  -1   4    9.45    0.48
  -3   1  -4    8.94    0.49
   3   1   4    9.10    0.50
   3  -1  -4    8.75    0.47
   3   1   4    9.19    0.47
   3  -1  -4    9.65    0.48
   3   1   4    9.04    0.49
   4  -1   4   11.35    0.58
   4   1  -4   11.32    0.58
   4  -1   4   11.53    0.59
  -4   1   4   10.76    0.59
   4   1  -4   11.31    0.59
   4  -1   4   11.22    0.58
   4   1   4   10.84    0.59
   4   1   4   11.61    0.58
   4  -1  -4   11.50    0.57
   4  -1  -4   10.77    0.57
   4   1   4   11.51    0.61
   4  -1  -4   11.74    0.58
   5  -1   4    3.04    0.18
   5   1  -4    3.20    0.17
   5  -1   4    3.02    0.18
   5   1  -4    3.17    0.19
   5  -1   4    3.23    0.18
   5  -1  -4    3.20    0.17
   5   1   4    3.06    0.20
   5   1   4    3.12    0.18
   5   1   4    2.95    0.19
   5  -1  -4    3.16    0.17
   5  -1  -4    3.06    0.17
   6  -1   4    1.00    0.07
   6   1  -4    1.01    0.07
   6   1  -4    1.05    0.07
   6  -1  -4    1.11    0.07
   6  -1  -4    0.90    0.06
   6   1   4    0.99    0.08
   6   1   4    0.85    0.09
   7   1  -4    0.32    0.04
   7   1  -4    0.24    0.04
   7  -1   4    0.31    0.04
   7  -1  -4    0.32    0.03
   7   1   4    0.31    0.04
   8   1  -4    0.33    0.04
   8  -1   4    0.31    0.04
   8  -1  -4    0.19    0.03
   8   1   4    0.25    0.04
   8   1   4    0.25    0.03
   9  -1   4    0.99    0.07
   9   1  -4    1.12    0.08
   9  -1   4    1.13    0.09
   9   1  -4    1.13    0.09
   9   1   4    1.18    0.07
   9  -1  -4    1.28    0.09
   9   1   4    1.29    0.10
  10  -1   4    1.40    0.08
  10  -1   4    1.23    0.10
  10   1  -4    1.23    0.08
  10   1  -4    1.15    0.10
  10   1   4    1.06    0.10
  10   1   4    1.15    0.08
  10  -1  -4    1.12    0.08
  11  -1   4    6.80    0.40
  11   1  -4    7.88    0.39
  11  -1   4    7.37    0.38
  11   1  -4    6.75    0.40
  11   1   4    7.76    0.38
  11  -1  -4    7.10    0.38
  11   1   4    6.90    0.41
 -12   1   4    7.39    0.41
 -12  -1  -4    7.23    0.41
 -12  -1  -4    7.92    0.41
 -12  -1  -4    7.55    0.41
  12  -1   4    7.98    0.39
  12   1  -4    8.36    0.41
 -12   1   4    7.07    0.41
 -12   1   4    6.72    0.40
 -12  -1  -4    7.58    0.41
 -12  -1   4    6.89    0.41
  12   1   4    8.16    0.40
 -12   1  -4    7.46    0.41
 -12  -1   4    7.57    0.41
  12  -1  -4    7.92    0.40
 -12   1  -4    7.33    0.41
 -12   1  -4    7.61    0.41
  12   1   4    7.36    0.39
 -12  -1   4    7.15    0.41
 -12   1  -4    7.21    0.40
 -12  -1   4    7.07    0.41
 -13   1   4    2.39    0.16
 -13  -1  -4    2.59    0.17
  13   1  -4    2.60    0.16
  13  -1   4    2.63    0.15
 -13  -1  -4    2.80    0.17
 -13  -1  -4    2.74    0.17
 -13   1   4    2.56    0.17
 -13   1   4    2.52    0.16
  13   1  -4    2.65    0.16
 -13  -1  -4    2.64    0.17
 -13  -1   4    2.76    0.17
  13   1   4    2.64    0.16
 -13   1  -4    2.73    0.17
 -13   1  -4    2.51    0.16
 -13  -1   4    2.71    0.17
  13  -1  -4    2.60    0.16
 -13  -1   4    2.56    0.17
  13   1   4    2.64    0.15
 -13   1  -4    2.65    0.17
 -13   1  -4    2.48    0.16
 -13  -1   4    2.55    0.17
 -14  -1  -4    3.31    0.20
 -14  -1  -4    3.68    0.20
 -14  -1  -4    3.65    0.20
 -14   1   4    3.41    0.20
  14  -1   4    2.95    0.18
 -14  -1  -4    3.37    0.19
  14   1  -4    3.36    0.19
  14   1  -4    3.12    0.19
 -14   1   4    3.12    0.19
 -14   1  -4    3.02    0.19
 -14  -1   4    3.18    0.20
  14  -1  -4    2.94    0.18
 -14   1  -4    3.43    0.20
 -14  -1   4    3.19    0.20
  14   1   4    3.17    0.18
 -14  -1   4    3.47    0.20
 -14   1  -4    3.33    0.19
  14   1   4    3.11    0.19
 -15  -1  -4    4.66    0.25
  15   1  -4    4.18    0.24
 -15  -1  -4    4.22    0.25
 -15  -1  -4    4.62    0.25
 -15   1  -4    4.34    0.25
 -15  -1   4    4.60    0.25
 -15  -1   4    4.50    0.26
 -15   1  -4    4.70    0.25
  15   1   4    4.05    0.24
 -16  -1  -4    7.85    0.40
 -16  -1  -4    6.84    0.40
 -16   1  -4    7.95    0.40
   0   2  -4   91.23    4.41
   0  -2  -4   86.07    4.41
   0   2   4   91.54    4.47
   0  -2   4   88.01    4.39
   0   2   4   84.83    4.39
   0  -2  -4   80.13    4.36
   0  -2   4   92.43    4.47
   1  -2   4   59.49    3.05
  -1  -2  -4   63.87    3.07
   1  -2   4   64.40    3.06
  -1  -2  -4   53.67    3.06
   1   2  -4   66.31    3.06
  -1   2   4   65.34    3.10
   1  -2   4   64.99    3.11
   1   2  -4   59.61    3.05
  -1  -2  -4   57.22    3.05
  -1   2   4   61.03    3.06
   1   2   4   57.80    3.06
  -1   2  -4   64.51    3.06
  -1  -2   4   61.53    3.06
   1  -2  -4   58.19    3.04
   1   2   4   64.75    3.08
  -1  -2   4   56.75    3.06
   1  -2  -4   62.72    3.07
   2   2  -4   10.29    0.54
  -2  -2  -4   10.04    0.53
   2  -2   4   10.73    0.54
  -2   2   4   10.73    0.55
  -2  -2  -4   10.36    0.57
   2  -2   4   11.32    0.55
   2  -2   4   10.44    0.56
  -2   2   4   10.92    0.56
   2   2  -4   11.41    0.56
  -2  -2  -4    9.64    0.54
   2  -2  -4   10.31    0.55
  -2  -2   4   10.58    0.56
  -2   2  -4   11.00    0.55
   2  -2  -4   10.26    0.54
  -2  -2   4   10.10    0.53
   2   2   4   11.17    0.57
   2   2   4   10.41    0.54
  -2   2  -4   10.41    0.56
   3  -2   4  104.37    5.00
  -3  -2  -4   89.17    4.99
   3   2  -4  102.47    5.00
   3  -2   4  104.33    5.09
   3  -2   4  102.23    5.01
   3   2  -4  104.74    5.06
  -3   2   4   98.32    6.05
   3   2   4  105.47    5.02
  -3   2  -4   98.39    5.00
   3  -2  -4   96.33    4.99
  -3   2  -4   95.77    5.03
   3   2   4  102.57    4.98
   4   2  -4   53.76    2.76
   4   2  -4   56.21    2.74
   4  -2   4   55.64    2.74
   4  -2   4   54.61    2.74
   4  -2   4   55.80    2.73
   4   2   4   54.26    2.78
   4  -2  -4   52.40    2.73
   4   2   4   57.03    2.74
   5   2  -4   39.45    1.87
   5  -2   4   36.42    1.86
   5  -2   4   38.40    1.87
   5   2  -4   36.94    1.89
   5   2   4   36.09    1.91
   5   2   4   39.21    1.88
   5  -2  -4   36.32    1.86
   5   2   4   35.98    1.89
   6  -2   4   11.41    0.60
   6   2  -4   11.60    0.61
   6   2   4   12.32    0.62
   6  -2  -4   11.63    0.59
   7  -2   4    1.17    0.08
   7   2  -4    1.24    0.09
   7  -2  -4    1.32    0.08
   7   2   4    1.30    0.10
   7   2   4    1.07    0.08
   8   2  -4    5.67    0.31
   8   2  -4    5.24    0.31
   8  -2   4    5.69    0.31
   8   2   4    5.75    0.32
   8   2   4    5.44    0.29
   8  -2  -4    5.76    0.30
   9  -2   4   20.93    1.07
   9   2  -4   21.20    1.08
   9   2  -4   21.47    1.06
   9   2   4   21.20    1.09
   9   2   4   20.15    1.06
  10   2  -4    0.24    0.05
  10  -2   4    0.26    0.04
  10   2  -4    0.28    0.04
  10   2   4    0.27    0.06
  10   2   4    0.34    0.04
  11  -2   4    3.14    0.17
  11   2  -4    3.01    0.20
  11  -2   4    2.89    0.19
  11   2  -4    2.94    0.18
  11   2  -4    3.41    0.19
  11   2   4    3.04    0.17
  11   2   4    3.28    0.18
 -12  -2  -4    2.27    0.15
 -12  -2  -4    2.24    0.16
 -12  -2  -4    2.51    0.15
 -12  -2  -4    2.25    0.15
  12   2  -4    2.51    0.15
  12  -2   4    2.43    0.14
 -12   2   4    2.16    0.15
 -12   2   4    2.20    0.15
 -12   2  -4    2.20    0.15
 -12  -2   4    2.20    0.16
  12   2   4    2.41    0.14
 -12  -2   4    2.22    0.16
 -12   2  -4    2.10    0.15
 -12   2  -4    2.28    0.15
 -12  -2   4    2.21    0.16
 -12   2  -4    2.40    0.15
  12  -2  -4    2.38    0.14
 -12  -2   4    2.49    0.16
 -12  -2   4    2.20    0.15
  12   2   4    2.46    0.15
 -13   2   4    1.18    0.10
 -13  -2  -4    1.10    0.10
 -13  -2  -4    1.09    0.09
  13  -2   4    1.07    0.08
  13   2  -4    1.17    0.08
  13   2  -4    1.18    0.09
 -13  -2  -4    1.18    0.09
 -13   2   4    1.23    0.10
 -13  -2  -4    1.28    0.10
 -13  -2   4    1.17    0.10
 -13  -2   4    1.07    0.10
  13   2   4    1.14    0.08
 -13  -2   4    1.15    0.09
  13  -2  -4    1.06    0.08
 -13   2  -4    1.17    0.09
 -13  -2   4    1.17    0.10
 -13   2  -4    1.30    0.10
 -13  -2   4    1.12    0.10
  13   2   4    1.19    0.09
 -13   2  -4    1.20    0.09
 -14  -2  -4    0.22    0.04
  14   2  -4    0.18    0.03
  14  -2   4    0.19    0.03
  14   2  -4    0.18    0.03
 -14  -2  -4    0.19    0.05
 -14   2   4    0.20    0.04
 -14  -2  -4    0.27    0.05
 -14  -2  -4    0.15    0.04
 -14   2  -4    0.24    0.05
 -14   2  -4    0.18    0.04
  14  -2  -4    0.21    0.03
  14   2   4    0.19    0.03
 -14  -2   4    0.18    0.05
 -14  -2   4    0.18    0.05
 -14  -2   4    0.20    0.05
 -14   2  -4    0.19    0.04
  14   2   4    0.17    0.03
 -14  -2   4    0.19    0.05
 -15  -2  -4    0.68    0.07
  15   2  -4    0.60    0.05
 -15  -2  -4    0.65    0.07
 -15  -2  -4    0.67    0.07
  15   2   4    0.61    0.05
 -15  -2   4    0.64    0.07
 -15  -2   4    0.59    0.07
 -15   2  -4    0.69    0.07
 -16  -2  -4    0.01    0.02
 -16  -2  -4    0.02    0.02
 -16  -2  -4    0.02    0.03
 -16  -2   4    0.02    0.02
 -16   2  -4    0.05    0.02
   0  -3   4    0.06    0.03
   0   3   4    0.09    0.02
   0  -3  -4    0.11    0.02
   0  -3   4    0.06    0.02
   0   3   4    0.18    0.04
   0   3  -4    0.03    0.03
  -1  -3  -4    5.77    0.32
  -1   3   4    6.28    0.34
  -1  -3  -4    6.10    0.34
   1  -3   4    6.13    0.32
   1   3  -4    6.15    0.33
   1  -3   4    6.33    0.34
  -1  -3  -4    5.54    0.31
   1   3  -4    5.33    0.31
   1   3   4    6.19    0.35
  -1  -3   4    5.88    0.33
  -1   3  -4    6.05    0.33
   1  -3  -4    5.65    0.31
   1  -3  -4    6.07    0.33
  -1  -3   4    6.04    0.31
   1   3   4    5.75    0.31
  -2   3   4   18.19    0.90
  -2  -3  -4   16.65    0.88
   2   3  -4   16.24    0.88
   2  -3   4   18.92    0.90
   2   3  -4   16.64    0.88
   2  -3   4   18.42    0.89
  -2  -3  -4   16.12    0.88
   2   3  -4   18.89    0.90
   2  -3   4   17.62    0.88
   2  -3  -4   16.89    0.88
   2   3   4   16.92    0.88
   2   3   4   18.37    0.92
  -2  -3   4   17.07    0.90
   2  -3  -4   17.36    0.90
  -2  -3   4   17.28    0.88
   2   3   4   16.39    0.88
  -2   3  -4   17.58    0.89
  -3  -3  -4    2.70    0.15
   3   3  -4    2.68    0.16
   3  -3   4    3.04    0.18
   3   3  -4    2.85    0.16
   3  -3   4    2.89    0.16
   3   3  -4    2.94    0.18
  -3   3   4    2.94    0.18
   3  -3   4    2.98    0.17
  -3  -3  -4    2.90    0.17
   3   3   4    2.82    0.17
   3  -3  -4    2.85    0.16
  -3   3  -4    2.75    0.17
   3   3   4    2.74    0.16
   3   3   4    3.08    0.20
   4   3  -4    0.10    0.02
   4  -3   4    0.16    0.02
   4   3  -4    0.16    0.03
  -4  -3  -4    0.09    0.03
   4  -3   4    0.11    0.02
   4  -3   4    0.13    0.02
   4   3   4    0.14    0.03
   4   3   4    0.17    0.05
   4   3   4    0.10    0.04
   4   3   4    0.12    0.03
   5  -3   4   40.20    1.94
   5   3  -4   38.48    1.97
   5  -3   4   36.89    1.93
   5   3  -4   40.87    1.95
   5   3   4   36.34    2.00
   5  -3  -4   39.58    1.94
   5   3   4   41.15    1.96
   5   3   4   37.17    1.97
   6   3  -4   23.91    1.22
   6  -3   4   23.84    1.21
   6   3   4   24.29    1.23
   7   3  -4    2.52    0.15
   7   3  -4    2.76    0.17
   7  -3   4    2.81    0.16
   7   3   4    2.74    0.17
   7   3   4    2.47    0.15
   8  -3   4    0.11    0.03
   8   3  -4    0.09    0.03
   8   3  -4    0.10    0.02
   8   3   4    0.09    0.02
   8   3   4    0.11    0.04
   9  -3   4   23.22    1.18
   9   3  -4   21.49    1.19
   9   3  -4   23.78    1.17
   9   3  -4   23.75    1.19
   9   3   4   23.17    1.17
   9   3   4   23.49    1.20
  10   3  -4   27.35    1.29
  10   3  -4   24.26    1.28
  10  -3   4   25.32    1.29
  10   3  -4   24.64    1.31
  10   3   4   26.81    1.28
  10   3   4   24.36    1.27
  10   3   4   24.89    1.32
 -11  -3  -4    0.26    0.05
 -11  -3  -4    0.32    0.05
 -11  -3  -4    0.25    0.05
  11   3  -4    0.28    0.04
 -11  -3  -4    0.28    0.04
 -11  -3   4    0.28    0.05
 -11   3  -4    0.31    0.05
 -11  -3   4    0.33    0.06
 -11  -3   4    0.30    0.06
  11   3   4    0.23    0.04
  11   3   4    0.33    0.05
 -12  -3  -4    2.02    0.14
  12   3  -4    2.15    0.14
 -12   3   4    1.85    0.13
  12   3  -4    2.11    0.13
 -12  -3  -4    2.05    0.14
 -12  -3  -4    1.98    0.14
  12  -3   4    2.02    0.12
 -12  -3  -4    1.88    0.14
 -12  -3   4    2.03    0.14
 -12   3  -4    1.91    0.13
 -12  -3   4    2.01    0.14
 -12   3  -4    1.79    0.13
 -12  -3   4    2.12    0.15
 -12  -3   4    1.86    0.14
 -12  -3   4    1.92    0.14
 -12   3  -4    2.07    0.13
  12   3   4    2.24    0.13
  12   3   4    2.19    0.13
 -13  -3  -4    2.92    0.18
 -13  -3  -4    2.94    0.18
 -13  -3  -4    2.85    0.18
  13  -3   4    2.67    0.16
 -13  -3  -4    2.83    0.18
  13   3  -4    3.14    0.17
 -13   3   4    2.64    0.18
  13   3  -4    2.86    0.18
 -13   3  -4    2.81    0.18
 -13   3  -4    2.91    0.18
  13   3   4    2.87    0.17
 -13  -3   4    2.81    0.18
 -13  -3   4    2.81    0.19
 -13   3  -4    2.48    0.17
  13   3   4    3.10    0.17
 -13  -3   4    2.83    0.19
 -13  -3   4    2.97    0.19
 -14  -3  -4    6.70    0.36
  14  -3   4    5.75    0.34
 -14  -3  -4    6.94    0.37
 -14  -3  -4    6.87    0.36
 -14  -3  -4    6.88    0.36
  14   3  -4    6.12    0.36
  14   3  -4    6.77    0.35
 -14  -3   4    6.89    0.37
  14   3   4    6.77    0.35
 -14  -3   4    6.65    0.37
 -14  -3   4    6.68    0.36
  14  -3  -4    6.20    0.37
  14   3   4    6.27    0.35
 -14   3  -4    7.02    0.36
 -14  -3   4    6.96    0.37
 -15  -3  -4    0.21    0.04
 -15  -3  -4    0.22    0.05
 -15  -3  -4    0.27    0.05
  15   3  -4    0.31    0.04
 -15  -3   4    0.34    0.05
 -15   3  -4    0.28    0.04
 -15  -3   4    0.32    0.05
 -15  -3   4    0.26    0.05
  15   3   4    0.27    0.04
 -15  -3   4    0.26    0.05
 -16  -3  -4    2.31    0.14
 -16  -3  -4    2.15    0.14
 -16  -3  -4    2.50    0.14
 -16  -3   4    2.43    0.14
 -16   3  -4    2.32    0.14
 -16  -3   4    2.25    0.14
   0  -4  -4   75.75    4.10
   0  -4   4   84.69    4.11
   0  -4  -4   81.99    4.10
   0   4  -4   80.57    4.72
   0   4  -4   85.86    4.11
   0  -4   4   81.73    4.13
   0   4   4   89.45    4.13
   0  -4  -4   82.83    4.13
   0   4   4   78.54    4.11
  -1   4   4  128.36    6.34
   1   4  -4  126.19    6.27
   1  -4   4  125.98    6.29
   1   4  -4  121.33    6.23
  -1  -4  -4  118.33    6.26
  -1  -4  -4  124.31    6.22
  -1  -4  -4  124.72    6.23
   1  -4  -4  125.99    6.30
  -1   4  -4  125.71    6.25
   1  -4  -4  126.52    6.24
   1   4   4  129.89    6.23
  -1  -4   4  123.37    6.26
  -1  -4   4  121.83    6.21
   1   4   4  123.66    6.21
  -2   4   4    9.44    0.51
  -2  -4  -4    9.13    0.49
   2   4  -4    9.74    0.51
   2  -4   4    9.49    0.51
   2  -4   4    9.60    0.49
   2   4  -4    9.15    0.48
  -2  -4  -4    9.11    0.48
   2   4  -4    8.82    0.48
  -2   4  -4    9.26    0.50
   2  -4  -4    9.35    0.50
   2  -4  -4    9.41    0.48
   2   4   4    9.75    0.49
   2   4   4    8.57    0.49
   2   4   4    9.83    0.53
  -2  -4   4    9.73    0.48
  -2  -4   4    8.85    0.51
   3  -4   4    2.23    0.14
  -3   4   4    2.32    0.16
  -3  -4  -4    2.20    0.14
   3   4  -4    2.26    0.16
   3   4  -4    2.20    0.14
   3   4  -4    2.17    0.14
  -3  -4  -4    2.36    0.13
   3  -4   4    2.44    0.15
  -3  -4   4    2.31    0.13
   3   4   4    2.16    0.14
   3   4   4    2.43    0.18
  -3   4  -4    2.18    0.15
   3  -4  -4    2.34    0.13
   4   4  -4    7.19    0.38
   4  -4   4    7.32    0.37
  -4  -4  -4    7.33    0.37
   4   4  -4    7.01    0.41
   4   4  -4    7.13    0.38
   4  -4   4    7.69    0.38
  -4  -4  -4    6.72    0.39
   4   4   4    6.90    0.43
   4   4   4    7.12    0.41
   4  -4  -4    6.93    0.37
   4   4   4    7.43    0.39
   4   4   4    7.00    0.38
   5   4  -4   14.12    0.76
   5   4  -4   14.97    0.77
   5  -4   4   15.26    0.76
   5   4   4   16.47    0.78
   5   4   4   13.65    0.77
   6   4  -4    0.06    0.03
   6  -4   4    0.11    0.02
   6   4   4    0.09    0.03
   7  -4   4  145.69    6.97
   7   4  -4  142.28    6.99
   7   4  -4  136.45    6.98
   7   4   4  134.28    7.00
   7   4   4  144.19    7.00
   8   4  -4   67.70    3.31
   8  -4   4   65.43    3.32
   8   4  -4   67.84    3.34
   8   4   4   66.94    3.35
   8   4   4   64.81    3.31
   9   4  -4    2.44    0.14
   9   4  -4    2.13    0.13
   9  -4   4    2.29    0.14
   9   4  -4    2.29    0.16
   9   4   4    2.18    0.13
   9   4   4    2.35    0.14
  10   4  -4    0.43    0.07
  10  -4   4    0.48    0.05
  10   4  -4    0.49    0.06
  10   4   4    0.52    0.08
  10   4   4    0.52    0.05
  10   4   4    0.56    0.05
 -11  -4  -4   15.63    0.84
 -11  -4  -4   15.51    0.84
  11   4  -4   17.79    0.84
 -11  -4  -4   15.60    0.84
  11   4  -4   17.87    0.83
 -11  -4  -4   16.14    0.84
 -11  -4   4   16.07    0.85
 -11   4  -4   16.89    0.84
 -11   4  -4   14.56    0.83
 -11  -4   4   15.51    0.85
 -11  -4   4   14.95    0.84
  11   4   4   17.75    0.83
 -11  -4   4   16.15    0.84
 -11   4  -4   14.89    0.83
  11   4   4   18.09    0.84
 -11  -4   4   15.84    0.84
  12   4  -4    1.94    0.13
 -12  -4  -4    1.73    0.13
 -12  -4  -4    1.65    0.13
 -12  -4  -4    1.72    0.13
  12   4  -4    2.01    0.12
 -12  -4  -4    1.67    0.13
 -12  -4   4    1.82    0.13
 -12  -4   4    1.81    0.13
 -12   4  -4    1.64    0.12
 -12   4  -4    1.86    0.13
 -12  -4   4    1.95    0.15
 -12  -4   4    1.69    0.13
 -12   4  -4    1.53    0.12
 -12  -4   4    1.80    0.14
  12   4   4    1.93    0.12
  12   4   4    1.94    0.12
 -13  -4  -4    1.25    0.10
  13   4  -4    1.18    0.09
 -13  -4  -4    1.15    0.09
 -13  -4  -4    1.18    0.10
  13   4  -4    1.30    0.09
 -13  -4  -4    1.22    0.11
 -13  -4   4    1.17    0.10
  13   4   4    1.25    0.09
 -13  -4   4    1.24    0.11
 -13   4  -4    1.28    0.09
 -13  -4   4    1.22    0.11
 -13  -4   4    0.99    0.10
  13   4   4    1.15    0.09
  14   4  -4    3.36    0.20
 -14  -4  -4    3.54    0.21
 -14  -4  -4    3.69    0.21
 -14  -4  -4    3.70    0.21
  14   4  -4    3.16    0.20
 -14  -4  -4    3.47    0.21
 -14  -4   4    3.42    0.21
 -14   4  -4    3.55    0.20
 -14  -4   4    3.82    0.22
  14   4   4    3.10    0.20
  14   4   4    3.39    0.19
 -14  -4   4    3.61    0.22
 -14  -4   4    3.58    0.21
 -15  -4  -4   31.94    1.62
 -15  -4  -4   31.32    1.62
 -15  -4  -4   33.28    1.62
  15   4  -4   30.05    1.61
  15   4   4   30.79    1.61
 -15  -4   4   34.13    1.62
 -15  -4   4   32.86    1.63
 -15   4  -4   31.77    1.62
 -15  -4   4   33.50    1.63
 -15  -4   4   32.48    1.63
 -16  -4  -4    3.67    0.22
 -16  -4  -4    4.21    0.22
 -16  -4  -4    4.01    0.22
 -16  -4   4    3.61    0.22
 -16   4  -4    3.99    0.21
   0  -5  -4    0.07    0.04
   0  -5  -4    0.02    0.02
   0   5   4    0.15    0.05
   0   5  -4    0.08    0.03
   1   5  -4    0.39    0.06
  -1  -5  -4    0.44    0.05
   1  -5   4    0.48    0.06
  -1   5   4    0.47    0.07
  -1  -5  -4    0.39    0.04
   1   5  -4    0.45    0.04
   1  -5  -4    0.45    0.06
  -1   5  -4    0.31    0.05
  -1  -5   4    0.46    0.05
  -1  -5   4    0.37    0.05
   1   5   4    0.38    0.04
   1   5   4    0.46    0.07
  -1   5  -4    0.37    0.05
   2   5  -4   16.31    0.94
  -2   5   4   18.15    0.97
  -2  -5  -4   18.70    0.94
  -2  -5  -4   18.67    0.95
   2   5  -4   18.31    0.94
   2  -5   4   18.74    0.97
   2   5  -4   18.64    0.97
   2  -5  -4   19.61    0.94
  -2  -5   4   17.09    0.97
   2   5   4   19.20    0.94
   2   5   4   18.78    0.99
  -2  -5   4   19.60    0.94
  -3  -5  -4   22.04    1.11
   3   5  -4   21.72    1.14
   3   5  -4   22.50    1.11
   3   5  -4   21.01    1.11
  -3  -5  -4   20.90    1.10
   3  -5   4   20.78    1.13
  -3  -5  -4   22.08    1.12
   3   5   4   21.69    1.17
  -3  -5   4   22.77    1.10
   3   5   4   21.67    1.14
   3  -5  -4   22.73    1.10
   3   5   4   23.48    1.11
   3   5   4   20.74    1.11
  -3  -5   4   21.64    1.10
   4   5  -4    9.23    0.48
   4   5  -4    8.89    0.51
  -4  -5  -4    8.97    0.46
  -4  -5  -4    8.86    0.49
   4   5  -4    9.20    0.48
   4   5   4    9.58    0.48
   4  -5  -4    9.13    0.47
  -4  -5   4    8.90    0.46
   4   5   4    8.98    0.48
   4   5   4    8.79    0.51
   6  -5   4   21.91    1.05
   6   5  -4   21.14    1.07
   6   5  -4   19.68    1.06
   6   5   4   20.86    1.07
   6   5   4   19.96    1.07
   7  -5   4   11.05    0.55
   7   5  -4   10.63    0.56
   7   5  -4   10.08    0.54
   7   5   4   10.45    0.57
   7   5   4   10.07    0.54
   8  -5   4    7.90    0.43
   8   5  -4    8.07    0.42
   8   5  -4    8.10    0.45
   8   5   4    8.00    0.42
   8   5   4    8.05    0.46
   9   5  -4    5.99    0.35
   9  -5   4    5.84    0.32
   9   5  -4    5.74    0.31
   9   5  -4    6.38    0.32
   9   5   4    5.58    0.35
   9   5   4    5.59    0.31
   9   5   4    6.07    0.32
  10   5  -4    4.46    0.30
  10   5  -4    5.21    0.28
  10  -5   4    4.67    0.27
  10   5  -4    5.34    0.27
  10   5   4    4.49    0.31
  10   5   4    5.16    0.27
  10   5   4    5.20    0.28
 -11  -5  -4    0.07    0.04
  11   5  -4    0.03    0.03
 -11  -5  -4    0.00    0.02
 -11  -5  -4    0.09    0.03
  11   5  -4    0.06    0.03
 -11   5  -4    0.04    0.03
 -11  -5   4    0.03    0.03
 -11  -5   4    0.03    0.02
 -11   5  -4    0.02    0.02
 -11  -5   4    0.05    0.04
  11   5   4    0.04    0.02
 -11  -5   4    0.02    0.04
 -11   5  -4    0.07    0.03
  11   5   4    0.06    0.03
 -11  -5   4    0.20    0.04
 -12  -5  -4    2.33    0.16
  12   5  -4    2.45    0.16
 -12  -5  -4    2.42    0.16
  12   5  -4    2.50    0.15
 -12  -5  -4    2.20    0.16
 -12  -5  -4    2.24    0.16
  12   5   4    2.44    0.15
 -12  -5   4    2.12    0.16
 -12  -5   4    2.47    0.16
 -12  -5   4    2.46    0.18
  12   5   4    2.44    0.14
 -12  -5   4    2.49    0.18
 -12   5  -4    2.41    0.15
 -13  -5  -4    0.19    0.04
 -13  -5  -4    0.15    0.03
 -13  -5  -4    0.24    0.05
  13   5  -4    0.14    0.03
  13   5  -4    0.16    0.04
  13   5  -4    0.17    0.03
 -13  -5  -4    0.15    0.04
 -13  -5   4    0.15    0.05
 -13  -5   4    0.16    0.04
 -13  -5   4    0.13    0.05
  13   5   4    0.15    0.03
  13   5   4    0.13    0.03
 -13   5  -4    0.18    0.04
 -13  -5   4    0.24    0.05
  14   5  -4    5.05    0.32
 -14  -5  -4    5.95    0.33
 -14  -5  -4    5.90    0.32
  14   5  -4    5.92    0.31
 -14  -5  -4    6.05    0.33
 -14  -5  -4    6.10    0.33
 -14   5  -4    5.51    0.31
  14   5   4    5.89    0.31
 -14  -5   4    6.08    0.33
 -14  -5   4    5.74    0.33
 -14  -5   4    5.75    0.33
 -14  -5   4    6.06    0.34
 -15  -5  -4    1.72    0.11
  15   5  -4    1.74    0.10
 -15  -5  -4    1.79    0.11
 -15  -5  -4    1.75    0.12
 -15   5  -4    1.48    0.10
 -15  -5   4    1.56    0.12
  15   5   4    1.66    0.10
 -15  -5   4    1.69    0.12
 -15  -5   4    1.63    0.12
 -16  -5  -4    0.58    0.05
 -16  -5  -4    0.59    0.05
 -16  -5  -4    0.41    0.05
 -16   5  -4    0.53    0.04
 -16  -5   4    0.52    0.05
   0  -6  -4  188.07    9.62
   0  -6  -4  206.56    9.65
   0   6   4  190.15    9.64
   0  -6  -4  185.77    9.63
   1   6  -4   26.03    1.27
  -1  -6  -4   26.16    1.29
  -1   6   4   24.04    1.31
   1   6  -4   23.67    1.26
  -1  -6  -4   26.07    1.28
  -1  -6   4   26.58    1.28
   1   6   4   25.59    1.26
   1   6   4   24.08    1.33
   1   6   4   23.89    1.26
   1  -6  -4   26.39    1.28
  -2  -6  -4    6.81    0.38
   2  -6   4    6.92    0.41
  -2  -6  -4    7.58    0.38
   2   6  -4    6.81    0.37
  -2  -6  -4    7.32    0.39
   2   6  -4    7.32    0.37
   2   6  -4    6.61    0.41
   2   6   4    6.74    0.43
  -2  -6   4    7.34    0.38
   2  -6  -4    7.38    0.38
   2   6   4    7.40    0.38
   2   6   4    6.80    0.37
   3   6  -4   42.72    2.12
  -3  -6  -4   43.54    2.14
   3   6  -4   40.69    2.11
   3   6  -4   40.02    2.16
   3  -6   4   38.47    2.14
  -3  -6  -4   42.48    2.13
  -3  -6  -4   42.03    2.12
   3   6   4   45.04    2.13
   3   6   4   41.43    2.11
  -3  -6   4   44.10    2.11
   3  -6  -4   44.73    2.12
   3   6   4   40.11    2.16
  -3  -6   4   44.96    2.12
   4   6  -4    4.46    0.26
   4   6  -4    4.63    0.31
  -4  -6  -4    4.75    0.29
  -4  -6  -4    4.75    0.26
   4   6  -4    5.33    0.28
  -4  -6  -4    4.82    0.26
   4   6  -4    4.84    0.28
   4   6   4    5.55    0.28
   4   6   4    4.44    0.26
   4  -6  -4    4.90    0.26
  -4  -6   4    5.06    0.26
   4   6   4    4.58    0.31
   5   6  -4    8.36    0.44
   5   6  -4    7.99    0.44
  -5  -6   4    7.57    0.41
   5   6   4    8.63    0.44
   5   6   4    7.70    0.44
   6   6  -4   14.24    0.75
   6   6  -4   14.59    0.75
   6  -6   4   15.66    0.74
   6   6  -4   13.20    0.73
   6   6   4   14.13    0.76
   6   6   4   13.22    0.73
   6   6   4   15.04    0.76
   7   6  -4    9.68    0.52
   7  -6   4   10.09    0.50
   7   6  -4    9.34    0.52
   7   6  -4    9.38    0.50
   7   6   4    9.47    0.53
   7   6   4    9.65    0.52
   7   6   4    9.23    0.49
   8   6  -4    3.70    0.24
   8   6  -4    3.78    0.21
   8  -6   4    3.52    0.21
   8   6  -4    3.69    0.20
   8   6   4    3.70    0.21
   8   6   4    3.58    0.24
   8   6   4    3.49    0.20
   9  -6   4    4.45    0.26
   9   6  -4    4.78    0.26
   9   6  -4    4.55    0.29
   9   6  -4    4.90    0.26
   9   6   4    4.29    0.29
   9   6   4    4.79    0.25
   9   6   4    4.91    0.26
  10   6  -4    5.33    0.28
  10  -6   4    4.77    0.28
  10   6  -4    4.65    0.32
  10   6  -4    4.79    0.32
  10   6  -4    5.50    0.29
  10   6   4    5.44    0.29
  10   6   4    5.30    0.28
 -11  -6  -4    3.23    0.21
 -11  -6  -4    3.25    0.21
 -11  -6  -4    3.37    0.22
  11   6  -4    3.71    0.21
  11   6  -4    3.84    0.20
 -11  -6  -4    3.46    0.22
  11   6   4    3.86    0.20
 -11  -6   4    3.35    0.21
 -11  -6   4    3.72    0.23
 -11  -6   4    3.24    0.23
 -11  -6   4    3.36    0.22
 -11   6  -4    3.33    0.20
 -11  -6   4    3.54    0.21
  11   6   4    3.63    0.21
  12   6  -4    0.30    0.04
 -12  -6  -4    0.27    0.05
 -12  -6  -4    0.29    0.05
 -12  -6  -4    0.28    0.05
  12   6  -4    0.31    0.05
 -12  -6  -4    0.26    0.05
  12   6   4    0.29    0.05
 -12  -6   4    0.28    0.06
 -12   6  -4    0.28    0.05
  12   6   4    0.33    0.05
 -12  -6   4    0.35    0.06
 -12  -6   4    0.35    0.06
 -12  -6   4    0.30    0.06
  13   6  -4    5.53    0.33
  13   6  -4    5.69    0.33
  13   6  -4    6.08    0.33
 -13  -6  -4    6.24    0.34
 -13  -6  -4    6.44    0.34
 -13  -6  -4    6.07    0.34
 -13  -6  -4    6.19    0.33
 -13   6  -4    5.98    0.33
  13   6   4    5.98    0.32
  13   6   4    5.77    0.33
 -13  -6   4    6.38    0.36
 -13  -6   4    6.28    0.36
 -13  -6   4    5.98    0.34
 -13  -6   4    6.34    0.34
 -14  -6  -4    0.00    0.03
 -14  -6  -4    0.09    0.03
 -14  -6  -4    0.07    0.04
  14   6  -4    0.05    0.02
  14   6  -4    0.06    0.03
 -14  -6  -4    0.05    0.03
 -14  -6   4    0.03    0.03
 -14   6  -4    0.05    0.03
 -14  -6   4    0.10    0.03
  14   6   4    0.05    0.02
 -14  -6   4    0.02    0.05
 -14  -6   4    0.09    0.04
 -15  -6  -4    0.06    0.03
 -15  -6  -4    0.02    0.02
  15   6  -4    0.07    0.02
 -15  -6  -4    0.07    0.03
 -15   6  -4    0.05    0.03
 -15  -6   4    0.04    0.03
 -15  -6   4    0.01    0.04
 -15  -6   4    0.01    0.03
  15   6   4    0.08    0.02
 -16  -6  -4    0.06    0.02
 -16  -6  -4    0.05    0.02
 -16  -6   4    0.05    0.02
   0   7  -4    0.06    0.01
   0  -7  -4    0.13    0.04
   0   7   4    0.01    0.03
  -1  -7  -4   21.85    1.07
   1   7  -4   21.39    1.06
   1   7  -4   20.40    1.05
  -1  -7  -4   22.34    1.09
   1   7   4   20.87    1.05
   1   7   4   19.29    1.13
  -1  -7   4   22.12    1.08
   1   7   4   19.43    1.05
   1  -7  -4   21.80    1.08
  -2  -7  -4   21.48    1.07
   2  -7   4   18.47    1.09
   2   7  -4   20.27    1.05
  -2  -7  -4   21.28    1.08
   2   7  -4   22.04    1.06
  -2  -7  -4   18.80    1.05
   2  -7  -4   21.62    1.07
   2   7   4   21.62    1.06
  -2  -7   4   20.43    1.06
   2   7   4   20.25    1.05
  -2  -7   4   21.85    1.08
  -2  -7   4   22.38    1.07
  -3  -7  -4   49.36    2.52
  -3  -7  -4   49.53    2.51
  -3  -7  -4   50.10    2.50
   3   7  -4   49.32    2.50
   3   7  -4   48.05    2.49
   3  -7  -4   50.61    2.50
  -3  -7   4   49.91    2.49
   3   7   4   48.91    2.49
  -3  -7   4   52.40    2.51
   3   7   4   51.56    2.50
  -4  -7  -4    6.71    0.38
  -4  -7  -4    6.90    0.40
   4   7  -4    6.97    0.37
  -4  -7  -4    7.07    0.37
   4   7  -4    7.34    0.38
  -4  -7   4    6.41    0.37
  -4  -7   4    7.26    0.37
   4  -7  -4    7.10    0.38
   4   7   4    7.58    0.39
   4   7   4    6.94    0.37
   5   7  -4   50.51    2.67
   5   7  -4   56.27    2.69
  -5  -7  -4   53.41    2.67
  -5  -7   4   52.65    2.66
   5   7   4   57.89    2.69
   5   7   4   50.32    2.67
   6   7  -4    6.31    0.38
   6  -7   4    7.59    0.39
   6   7  -4    7.43    0.40
   6   7   4    7.52    0.41
   7  -7   4   47.86    2.30
   7   7  -4   44.32    2.29
   7   7  -4   45.86    2.32
   7   7   4   43.52    2.29
   7   7   4   47.54    2.32
   8  -7   4    2.69    0.16
   8   7  -4    2.67    0.18
   8   7  -4    2.68    0.16
   8   7  -4    2.70    0.15
   8   7   4    2.64    0.16
   8   7   4    2.52    0.18
   8   7   4    2.48    0.15
   9   7  -4    2.34    0.14
   9  -7   4    2.02    0.14
   9   7  -4    2.25    0.14
   9   7   4    2.28    0.13
   9   7   4    1.97    0.17
   9   7   4    2.38    0.14
  10   7  -4    4.70    0.24
  10   7  -4    4.37    0.24
 -10  -7  -4    3.96    0.24
 -10  -7  -4    4.10    0.25
 -10  -7  -4    4.08    0.25
 -10  -7  -4    3.97    0.24
 -10  -7  -4    4.01    0.25
 -10  -7   4    3.97    0.25
 -10  -7   4    3.96    0.24
 -10   7  -4    4.21    0.24
 -10  -7   4    4.00    0.24
 -10  -7   4    4.32    0.27
 -10  -7   4    3.84    0.24
 -10  -7   4    4.02    0.26
  10   7   4    4.22    0.24
 -10  -7   4    3.98    0.26
  10   7   4    4.65    0.23
 -11  -7  -4    9.29    0.51
  11   7  -4   10.48    0.50
 -11  -7  -4    9.14    0.51
  11   7  -4    9.56    0.51
  11   7  -4    9.44    0.50
 -11  -7  -4    9.43    0.52
 -11  -7  -4    9.11    0.51
 -11  -7   4    9.46    0.51
 -11  -7   4    9.19    0.52
 -11  -7   4   10.07    0.54
 -11   7  -4    9.17    0.50
  11   7   4    9.71    0.51
  11   7   4   10.27    0.50
 -11  -7   4    9.34    0.53
 -12  -7  -4    0.28    0.06
 -12  -7  -4    0.31    0.05
 -12  -7  -4    0.35    0.05
  12   7  -4    0.27    0.04
  12   7  -4    0.34    0.04
 -12  -7  -4    0.35    0.06
  12   7  -4    0.26    0.04
 -12  -7   4    0.39    0.06
 -12  -7   4    0.55    0.09
 -12  -7   4    0.29    0.06
  12   7   4    0.29    0.05
 -12   7  -4    0.26    0.05
 -12  -7   4    0.35    0.05
  12   7   4    0.33    0.05
  13   7  -4   12.60    0.64
 -13  -7  -4   12.71    0.65
 -13  -7  -4   13.25    0.66
  13   7  -4   12.28    0.64
 -13  -7  -4   12.71    0.65
 -13  -7  -4   12.76    0.65
  13   7  -4   10.93    0.64
 -13  -7   4   12.92    0.67
  13   7   4   12.61    0.64
 -13  -7   4   13.37    0.67
 -13  -7   4   12.82    0.65
 -13  -7   4   12.35    0.66
  13   7   4   10.69    0.64
 -13   7  -4   11.98    0.64
  14   7  -4    4.70    0.26
 -14  -7  -4    4.95    0.28
 -14  -7  -4    4.71    0.27
  14   7  -4    4.65    0.26
 -14  -7  -4    4.97    0.27
 -14  -7  -4    4.80    0.27
 -14  -7   4    5.18    0.29
 -14  -7   4    5.10    0.29
 -14  -7   4    4.94    0.28
 -14  -7   4    5.08    0.27
 -14   7  -4    4.72    0.26
  14   7   4    4.66    0.26
 -15  -7  -4    1.92    0.12
 -15  -7  -4    1.96    0.12
 -15  -7  -4    1.81    0.12
 -15  -7   4    1.93    0.13
 -15  -7   4    1.84    0.12
 -15   7  -4    1.73    0.11
 -15  -7   4    1.81    0.13
   0  -8  -4    0.33    0.05
   0  -8  -4    0.30    0.04
  -1  -8  -4    8.40    0.48
  -1  -8  -4    9.72    0.50
  -1  -8  -4    9.51    0.51
   1   8  -4    9.42    0.47
   1   8   4    7.85    0.57
  -1  -8   4    9.81    0.50
  -1  -8   4    8.87    0.48
   1  -8  -4    9.78    0.50
   1   8   4    9.46    0.47
  -2  -8  -4   20.05    0.97
  -2  -8  -4   16.96    0.95
   2   8  -4   18.41    0.94
  -2  -8  -4   18.83    0.98
   2   8  -4   18.48    0.94
  -2  -8   4   19.09    0.98
   2  -8  -4   19.22    0.96
   2   8   4   18.53    0.94
   2   8   4   18.56    0.94
  -2  -8   4   17.53    0.95
  -2  -8   4   19.30    0.96
  -3  -8  -4  130.41    6.41
   3   8  -4  121.47    6.40
  -3  -8  -4  134.09    6.41
  -3  -8  -4  128.34    6.42
   3   8  -4  124.99    6.42
   3  -8  -4  131.52    6.40
   3   8   4  128.31    6.38
  -3  -8   4  125.03    6.41
   3   8   4  131.70    6.39
  -3  -8   4  130.95    6.43
  -4  -8  -4   33.03    1.68
   4   8  -4   34.01    1.65
  -4  -8  -4   33.33    1.64
  -4  -8  -4   28.56    1.65
   4  -8   4   29.67    1.62
   4   8  -4   32.74    1.63
   4   8   4   33.69    1.64
  -4  -8   4   31.45    1.64
   4   8   4   35.32    1.65
   4  -8  -4   32.06    1.64
  -4  -8   4   34.44    1.64
  -5  -8  -4   50.25    2.66
  -5  -8  -4   52.96    2.62
   5   8  -4   54.43    2.62
   5  -8   4   47.25    2.60
   5   8  -4   54.80    2.63
   5   8   4   53.97    2.62
  -5  -8   4   54.43    2.61
   5   8   4   57.12    2.64
   5  -8  -4   46.32    2.60
   6   8  -4    6.08    0.34
   6   8  -4    5.74    0.33
   6   8   4    6.31    0.35
   6   8   4    5.76    0.33
   7   8  -4    1.87    0.14
   7  -8   4    1.79    0.13
   7   8   4    1.87    0.14
   8   8  -4    0.30    0.06
   8   8  -4    0.30    0.04
   8  -8   4    0.32    0.04
   8   8   4    0.25    0.06
   8   8   4    0.29    0.04
   9  -8   4    1.13    0.09
   9   8  -4    1.39    0.12
   9   8  -4    1.29    0.10
   9   8  -4    1.48    0.09
   9   8   4    1.22    0.12
   9   8   4    1.54    0.09
  10   8  -4    1.23    0.10
  10   8  -4    1.33    0.09
 -10  -8  -4    1.28    0.11
  10   8  -4    1.38    0.09
 -10  -8  -4    1.24    0.10
 -10  -8  -4    1.28    0.11
 -10  -8  -4    1.53    0.11
 -10   8  -4    1.26    0.09
 -10  -8   4    1.33    0.13
 -10  -8   4    1.39    0.11
 -10  -8   4    1.28    0.12
 -10  -8   4    1.24    0.12
  10   8   4    1.36    0.09
 -10  -8   4    1.30    0.10
  11   8  -4   29.78    1.40
  11   8  -4   28.74    1.40
 -11  -8  -4   28.21    1.42
 -11  -8  -4   26.96    1.41
 -11  -8  -4   28.04    1.41
 -11  -8   4   26.68    1.43
  11   8   4   28.53    1.40
 -11  -8   4   27.55    1.41
 -11   8  -4   27.45    1.40
 -11  -8   4   24.91    1.40
 -11  -8   4   27.02    1.43
 -11  -8   4   28.97    1.44
 -11  -8   4   27.93    1.42
 -12  -8  -4    4.86    0.27
 -12  -8  -4    4.85    0.28
 -12  -8  -4    5.08    0.29
  12   8  -4    5.05    0.27
 -12  -8  -4    4.91    0.29
  12   8  -4    5.03    0.27
 -12  -8   4    4.35    0.29
 -12  -8   4    4.96    0.28
 -12   8  -4    4.72    0.27
  12   8   4    4.86    0.27
 -12  -8   4    5.03    0.29
 -12  -8   4    4.87    0.30
 -12  -8   4    5.01    0.30
  13   8  -4    1.85    0.12
 -13  -8  -4    1.98    0.14
  13   8  -4    1.83    0.12
 -13  -8  -4    1.81    0.12
 -13  -8  -4    2.06    0.14
 -13  -8  -4    1.89    0.13
 -13  -8   4    1.82    0.12
 -13   8  -4    1.84    0.12
  13   8   4    1.85    0.12
 -13  -8   4    1.89    0.15
 -13  -8   4    1.96    0.14
 -13  -8   4    1.88    0.16
 -14  -8  -4    0.20    0.04
 -14  -8  -4    0.15    0.03
  14   8  -4    0.19    0.03
  14   8  -4    0.17    0.03
 -14  -8  -4    0.14    0.04
 -14  -8   4    0.19    0.05
  14   8   4    0.18    0.03
 -14   8  -4    0.16    0.03
 -14  -8   4    0.20    0.04
 -14  -8   4    0.18    0.05
 -15  -8  -4   11.16    0.58
 -15  -8  -4   11.03    0.59
 -15  -8   4   12.47    0.59
 -15  -8   4   10.71    0.59
   0  -9  -4    0.06    0.03
   0  -9  -4    0.01    0.03
   0  -9   4    0.05    0.03
  -1  -9  -4    0.05    0.03
  -1  -9  -4    0.05    0.03
   1   9  -4    0.05    0.01
  -1  -9   4    0.14    0.03
   1  -9  -4    0.03    0.03
  -1  -9   4    0.04    0.03
  -2  -9  -4    4.08    0.26
  -2  -9  -4    3.74    0.22
   2  -9   4    3.65    0.21
  -2  -9  -4    4.28    0.25
   2   9  -4    3.92    0.21
   2   9   4    4.01    0.21
   2  -9  -4    4.00    0.24
   2  -9  -4    3.77    0.21
  -2  -9   4    3.90    0.23
  -2  -9   4    4.08    0.24
  -3  -9  -4    0.40    0.05
   3   9  -4    0.32    0.04
   3   9  -4    0.37    0.04
   3  -9   4    0.45    0.04
  -3  -9  -4    0.37    0.07
   3   9   4    0.33    0.05
   3  -9  -4    0.34    0.05
  -3  -9   4    0.44    0.05
  -3  -9   4    0.41    0.06
   3   9   4    0.30    0.04
   3  -9  -4    0.32    0.04
  -4  -9  -4   16.49    0.90
  -4  -9  -4   17.89    0.86
   4  -9   4   16.01    0.84
  -4  -9  -4   15.91    0.87
   4   9  -4   17.28    0.85
   4   9  -4   16.69    0.86
   4   9   4   17.33    0.85
   4   9   4   17.47    0.86
   4  -9  -4   15.77    0.86
  -4  -9   4   15.82    0.86
   4  -9  -4   15.54    0.84
  -4  -9   4   17.84    0.86
  -5  -9  -4    8.26    0.51
   5   9  -4    9.19    0.49
   5   9  -4    9.17    0.47
  -5  -9  -4    8.93    0.48
   5  -9   4    8.43    0.46
   5  -9  -4    8.36    0.46
  -5  -9   4    9.43    0.47
   5   9   4    9.57    0.48
   5   9   4    9.26    0.49
   6  -9   4    0.25    0.03
   6   9  -4    0.30    0.05
   6   9  -4    0.30    0.05
   6  -9  -4    0.23    0.03
   6   9   4    0.36    0.05
   7   9  -4    0.10    0.04
   7  -9   4    0.15    0.04
   7  -9   4    0.10    0.02
   7   9  -4    0.14    0.04
   7   9   4    0.11    0.04
   7   9   4    0.09    0.04
   8  -9   4    0.18    0.04
   8   9  -4    0.17    0.05
   8   9  -4    0.21    0.03
   8   9   4    0.11    0.05
  -9  -9  -4    0.34    0.06
  -9  -9  -4    0.31    0.05
   9   9  -4    0.27    0.04
  -9  -9  -4    0.32    0.05
   9   9  -4    0.30    0.05
  -9  -9  -4    0.28    0.05
  -9   9   4    0.28    0.06
  -9  -9   4    0.38    0.07
  -9   9  -4    0.26    0.04
  -9   9  -4    0.30    0.05
   9   9   4    0.28    0.04
  -9  -9   4    0.21    0.05
  -9  -9   4    0.32    0.07
  -9  -9   4    0.21    0.05
 -10  -9  -4    3.62    0.23
  10   9  -4    4.07    0.22
 -10  -9  -4    3.79    0.23
 -10  -9  -4    3.84    0.22
 -10  -9  -4    3.73    0.23
  10   9  -4    3.75    0.21
 -10  -9   4    3.63    0.22
 -10   9  -4    3.61    0.22
 -10  -9   4    3.73    0.23
 -10  -9   4    3.86    0.24
 -10  -9   4    3.57    0.24
 -10  -9   4    3.76    0.25
  10   9   4    3.62    0.21
  11   9  -4    5.62    0.30
 -11  -9  -4    5.46    0.31
  11   9  -4    5.30    0.29
 -11  -9  -4    5.52    0.31
 -11  -9  -4    5.60    0.31
  11   9   4    5.28    0.29
 -11  -9   4    5.48    0.31
 -11  -9   4    5.71    0.34
 -11  -9   4    5.12    0.33
 -11   9  -4    5.33    0.30
 -11  -9   4    5.34    0.30
 -11  -9   4    5.41    0.33
  12   9  -4    3.87    0.23
 -12  -9  -4    4.59    0.26
 -12  -9  -4    4.18    0.25
 -12  -9  -4    4.41    0.25
  12   9  -4    4.42    0.24
 -12  -9   4    4.45    0.25
 -12  -9   4    3.95    0.26
 -12  -9   4    4.28    0.27
 -12  -9   4    4.22    0.27
 -12   9  -4    4.18    0.24
 -13  -9  -4    2.31    0.15
  13   9  -4    2.16    0.13
 -13  -9  -4    2.31    0.15
 -13  -9  -4    2.00    0.14
 -13  -9   4    2.03    0.16
 -13   9  -4    2.05    0.13
 -13  -9   4    2.15    0.15
 -13  -9   4    2.25    0.15
 -14  -9  -4    0.59    0.06
 -14  -9  -4    0.70    0.06
  14   9  -4    0.70    0.06
 -14  -9  -4    0.74    0.07
 -14  -9   4    0.66    0.07
 -14   9  -4    0.61    0.05
 -14  -9   4    0.68    0.08
 -14  -9   4    0.70    0.06
 -15  -9  -4    1.81    0.11
 -15  -9  -4    1.82    0.11
 -15  -9   4    1.64    0.10
 -15  -9   4    1.50    0.11
 -15  -9   4    1.64    0.11
   0 -10  -4    1.47    0.10
   0 -10  -4    1.75    0.13
   0 -10   4    1.50    0.12
   0 -10   4    1.21    0.09
   0 -10  -4    1.46    0.11
  -1 -10  -4   14.63    0.78
  -1 -10  -4   14.75    0.77
   1 -10   4   13.80    0.74
   1 -10  -4   13.52    0.74
   1 -10  -4   14.70    0.78
  -1 -10   4   15.52    0.77
  -1 -10   4   14.45    0.75
  -2 -10  -4   18.76    1.01
  -2 -10  -4   18.41    0.98
   2 -10   4   18.05    0.96
  -2 -10  -4   20.27    1.00
   2  10  -4   19.47    0.96
  -2 -10   4   18.32    0.98
   2 -10  -4   19.59    1.00
   2  10   4   19.52    0.96
  -2 -10   4   19.68    1.00
   2 -10  -4   18.37    0.96
  -3 -10  -4   75.35    3.69
  -3 -10  -4   78.44    3.71
   3  10  -4   73.75    3.68
  -3 -10  -4   74.69    3.73
   3 -10   4   72.40    3.67
   3  10   4   75.28    3.68
   3 -10  -4   72.67    3.71
  -3 -10   4   74.48    3.71
  -3 -10   4   71.59    3.69
   3 -10  -4   70.92    3.68
   4  10  -4   60.81    3.11
   4  10  -4   63.11    3.10
   4 -10   4   61.46    3.10
  -4 -10  -4   65.30    3.12
  -4 -10  -4   58.58    3.13
  -4 -10  -4   60.16    3.16
   4 -10  -4   68.83    3.15
  -4 -10   4   61.39    3.11
   4 -10  -4   60.90    3.10
   4  10   4   59.67    3.11
   4  10   4   64.70    3.11
   5  10  -4   16.22    0.80
  -5 -10  -4   14.14    0.85
   5  10  -4   15.79    0.81
  -5 -10  -4   16.19    0.81
   5 -10   4   15.33    0.78
   5  10   4   16.23    0.80
   5  10   4   15.22    0.81
   5 -10  -4   14.92    0.79
  -5 -10   4   15.49    0.80
   6  10  -4    2.00    0.15
   6  10  -4    2.20    0.14
   6 -10   4    2.04    0.12
   6  10   4    2.10    0.14
   6  10   4    2.06    0.15
   6 -10  -4    2.02    0.12
   7 -10   4    5.30    0.28
   7  10  -4    5.45    0.32
   7 -10   4    5.25    0.32
   7  10  -4    5.63    0.31
   7 -10  -4    5.20    0.29
   7  10   4    5.57    0.31
   7  10   4    5.61    0.33
   8  10  -4    0.09    0.04
   8 -10   4    0.06    0.03
   8  10  -4    0.17    0.05
   8 -10   4    0.04    0.01
   8  10  -4    0.01    0.03
   8  10   4    0.07    0.03
   8  10   4    0.02    0.03
   9  10  -4    8.49    0.44
  -9 -10  -4    7.13    0.43
  -9 -10  -4    8.48    0.43
   9  10  -4    8.50    0.42
  -9  10   4    7.38    0.44
  -9 -10  -4    8.16    0.44
  -9  10  -4    7.73    0.43
  -9 -10   4    7.53    0.43
  -9 -10   4    8.14    0.44
  -9  10  -4    7.41    0.42
  -9 -10   4    7.57    0.45
  -9 -10   4    8.49    0.44
   9  10   4    7.66    0.44
 -10 -10  -4    2.40    0.15
  10  10  -4    2.49    0.15
 -10 -10  -4    2.34    0.16
 -10 -10  -4    2.38    0.16
 -10 -10  -4    2.43    0.16
 -10 -10   4    2.27    0.16
 -10 -10   4    2.11    0.17
 -10  10  -4    2.26    0.16
 -10 -10   4    2.11    0.17
 -10 -10   4    2.41    0.16
 -10 -10   4    2.32    0.17
 -10  10  -4    2.12    0.14
 -11 -10  -4    1.56    0.12
 -11 -10  -4    1.60    0.12
  11  10  -4    1.60    0.11
 -11 -10  -4    1.56    0.12
 -11 -10   4    1.55    0.12
 -11  10  -4    1.48    0.11
 -11 -10   4    1.44    0.13
 -11 -10   4    1.46    0.13
 -11 -10   4    1.52    0.13
 -11 -10   4    1.52    0.12
 -12 -10  -4    6.99    0.37
  12  10  -4    7.14    0.36
 -12 -10  -4    7.35    0.38
 -12 -10  -4    6.84    0.37
 -12 -10   4    7.33    0.39
 -12 -10   4    6.10    0.36
 -12 -10   4    6.96    0.37
 -12 -10   4    6.61    0.39
 -12  10  -4    6.28    0.36
 -12 -10   4    5.90    0.38
 -13 -10  -4    0.22    0.04
 -13 -10  -4    0.27    0.04
  13  10  -4    0.34    0.04
 -13 -10  -4    0.25    0.05
 -13 -10   4    0.49    0.07
 -13 -10   4    0.20    0.05
 -13 -10   4    0.30    0.05
 -13 -10   4    0.30    0.05
 -14 -10  -4    2.67    0.15
 -14 -10  -4    2.65    0.15
  14  10  -4    2.42    0.14
 -14 -10  -4    2.47    0.14
 -14 -10   4    2.41    0.16
 -14 -10   4    2.13    0.15
 -14 -10   4    2.50    0.15
   0 -11  -4    0.10    0.04
   0 -11  -4    0.09    0.03
   0 -11   4    0.07    0.04
   0 -11   4    0.12    0.03
   1 -11   4   26.81    1.41
  -1 -11  -4   29.35    1.45
  -1 -11  -4   27.85    1.46
   1 -11  -4   26.55    1.41
  -1 -11   4   28.09    1.44
  -1 -11   4   29.27    1.45
   1 -11  -4   28.28    1.45
   2  11  -4    4.21    0.23
  -2 -11  -4    4.63    0.28
   2 -11   4    4.60    0.25
  -2 -11  -4    4.58    0.26
  -2 -11  -4    4.36    0.29
   2 -11  -4    4.33    0.28
   2 -11  -4    4.42    0.25
  -2 -11   4    4.38    0.28
   3 -11   4   30.61    1.54
   3  11  -4   30.82    1.53
  -3 -11  -4   31.35    1.56
  -3 -11  -4   30.38    1.60
  -3 -11   4   30.97    1.55
   3 -11  -4   29.45    1.57
   3 -11  -4   29.54    1.54
  -3 -11   4   30.18    1.57
   3  11   4   31.89    1.53
   4 -11   4    3.92    0.22
  -4 -11  -4    3.73    0.28
  -4 -11  -4    4.37    0.25
  -4 -11  -4    3.71    0.25
   4  11  -4    4.15    0.23
   4 -11  -4    3.91    0.22
  -4 -11   4    3.94    0.24
   4  11   4    4.23    0.23
   5  11  -4   16.96    0.84
   5 -11   4   16.81    0.84
  -5 -11  -4   14.35    0.90
  -5 -11  -4   17.32    0.86
   5 -11  -4   16.67    0.84
   5  11   4   17.19    0.85
  -5 -11   4   15.59    0.85
   6  11  -4    0.92    0.09
   6  11  -4    1.01    0.09
   6 -11   4    1.03    0.07
   6  11   4    1.19    0.09
   6  11   4    1.01    0.09
   6 -11  -4    1.08    0.08
   7 -11   4    0.65    0.05
   7  11  -4    0.63    0.06
   7 -11   4    0.55    0.07
   7  11  -4    0.58    0.08
   7 -11  -4    0.69    0.06
   7  11   4    0.52    0.07
   7  11   4    0.61    0.07
  -8 -11  -4    1.22    0.11
   8  11  -4    1.28    0.10
   8  11  -4    1.32    0.09
   8  11  -4    1.22    0.09
  -8  11   4    1.12    0.11
  -8 -11  -4    1.14    0.10
   8 -11   4    1.36    0.08
  -8  11  -4    1.36    0.11
  -8  11  -4    1.02    0.09
   8  11   4    1.26    0.10
  -8 -11   4    1.10    0.12
   8  11   4    1.12    0.09
  -8 -11   4    1.22    0.12
   8 -11  -4    1.28    0.08
  -8 -11   4    1.32    0.11
   9  11  -4    7.88    0.40
   9 -11   4    7.75    0.39
  -9  11   4    7.18    0.42
   9  11  -4    7.04    0.41
  -9 -11  -4    8.01    0.42
  -9 -11  -4    7.50    0.42
  -9  11  -4    6.70    0.40
   9  11   4    7.36    0.42
  -9  11  -4    7.70    0.41
  -9 -11   4    7.14    0.43
  -9 -11   4    8.23    0.42
   9 -11  -4    7.66    0.39
  -9 -11   4    7.74    0.43
 -10 -11  -4    8.37    0.47
  10 -11   4    8.40    0.45
 -10 -11  -4    9.70    0.48
  10  11  -4    9.34    0.47
 -10 -11  -4    8.87    0.48
 -10  11  -4    8.84    0.47
 -10  11  -4    7.99    0.46
 -10 -11   4    8.46    0.49
 -10 -11   4    8.44    0.50
 -10 -11   4    9.37    0.48
 -10 -11   4    9.08    0.49
  11  11  -4    7.72    0.38
 -11 -11  -4    7.21    0.39
 -11 -11  -4    7.12    0.39
 -11 -11  -4    6.79    0.39
 -11 -11   4    7.50    0.41
 -11 -11   4    7.57    0.41
 -11  11  -4    6.60    0.38
 -11 -11   4    6.83    0.39
 -11 -11   4    7.36    0.39
 -11 -11   4    6.46    0.40
  12  11  -4    0.11    0.03
 -12 -11  -4    0.22    0.04
 -12 -11  -4    0.19    0.03
 -12 -11  -4    0.17    0.04
 -12 -11   4    0.16    0.05
 -12 -11   4    0.13    0.04
 -12 -11   4    0.15    0.04
 -12 -11   4    0.19    0.05
 -13 -11  -4    3.77    0.21
 -13 -11  -4    3.55    0.20
  13  11  -4    3.62    0.19
 -13 -11  -4    3.01    0.20
 -13 -11   4    3.13    0.21
 -13 -11   4    3.60    0.20
 -13 -11   4    3.62    0.22
 -13 -11   4    3.66    0.21
 -14 -11  -4    0.45    0.04
 -14 -11  -4    0.46    0.05
 -14 -11   4    0.34    0.04
 -14 -11   4    0.48    0.06
 -14 -11   4    0.46    0.05
   0 -12   4    4.81    0.28
   0 -12  -4    4.84    0.28
   0 -12  -4    4.87    0.27
   0 -12  -4    5.25    0.31
   0 -12  -4    5.40    0.33
   0 -12   4    4.63    0.27
   0 -12   4    5.24    0.31
   1 -12   4   55.44    2.98
  -1 -12  -4   59.41    3.01
  -1 -12  -4   61.23    2.99
   1 -12   4   56.96    2.95
   1 -12   4   59.75    2.95
  -1 -12   4   61.51    2.99
   1 -12  -4   60.16    2.96
  -1 -12   4   59.67    2.97
   1 -12  -4   60.12    3.00
   1 -12  -4   57.02    2.95
   2 -12   4   35.60    1.71
  -2 -12  -4   35.57    1.74
   2 -12   4   32.23    1.70
  -2 -12  -4   34.72    1.72
  -2 -12  -4   33.17    1.76
  -2 -12   4   34.55    1.74
   2 -12  -4   32.78    1.74
   2 -12  -4   34.61    1.71
   2 -12  -4   31.76    1.70
  -3 -12  -4    1.23    0.11
   3 -12   4    1.32    0.09
   3 -12   4    1.18    0.09
   3  12  -4    1.43    0.08
  -3 -12  -4    1.18    0.13
  -3 -12  -4    1.35    0.12
  -3 -12   4    1.36    0.12
   3 -12  -4    1.26    0.09
   3  12   4    1.23    0.08
  -3 -12   4    1.38    0.11
   3 -12  -4    1.16    0.11
   3 -12  -4    1.17    0.09
  -4 -12  -4   15.77    0.76
   4 -12   4   14.80    0.74
   4  12  -4   14.89    0.74
  -4 -12  -4   13.06    0.80
   4 -12   4   13.69    0.73
   4 -12  -4   12.94    0.73
   4  12   4   14.63    0.74
  -4 -12   4   14.83    0.76
   4 -12  -4   14.93    0.74
   5  12  -4    1.18    0.08
  -5 -12  -4    0.99    0.12
   5 -12   4    1.08    0.07
   5 -12   4    1.19    0.08
   5 -12  -4    1.13    0.08
  -5 -12   4    1.02    0.09
   5 -12  -4    1.04    0.08
   5  12   4    1.18    0.09
   6  12  -4    1.26    0.09
   6 -12   4    1.23    0.09
   6 -12   4    1.04    0.11
   6 -12  -4    1.26    0.09
   6  12   4    1.21    0.10
  -7 -12  -4   33.45    1.67
  -7 -12  -4   31.51    1.67
   7  12  -4   30.89    1.65
   7  12  -4   33.37    1.65
   7 -12   4   35.52    1.65
  -7  12   4   31.68    1.67
   7  12  -4   34.52    1.66
  -7  12  -4   33.49    1.67
  -7  12  -4   28.69    1.65
   7 -12  -4   36.39    1.66
   7  12   4   31.43    1.65
  -7 -12   4   30.95    1.67
  -7 -12   4   33.49    1.67
  -7 -12   4   32.09    1.68
   7  12   4   35.53    1.67
   8  12  -4   18.78    0.93
  -8 -12  -4   18.17    0.95
   8 -12   4   18.86    0.93
  -8 -12  -4   18.60    0.95
   8  12  -4   18.77    0.94
  -8  12   4   17.77    0.95
   8  12  -4   17.08    0.93
  -8  12  -4   16.25    0.93
  -8 -12   4   19.34    0.95
  -8 -12   4   18.18    0.95
   8 -12  -4   19.12    0.93
   8  12   4   18.63    0.94
   8  12   4   17.37    0.93
  -8  12  -4   18.86    0.95
  -8 -12   4   18.15    0.96
   9  12  -4   12.23    0.62
   9 -12   4   12.23    0.62
  -9 -12  -4   12.91    0.64
  -9 -12  -4   12.08    0.64
  -9  12   4   11.14    0.64
   9  12  -4   11.12    0.63
  -9 -12   4   12.17    0.64
  -9 -12   4   11.97    0.65
   9  12   4   11.11    0.63
   9  12   4   11.35    0.62
   9 -12  -4   11.79    0.62
  -9 -12   4   13.22    0.64
  -9  12  -4   12.92    0.64
 -10 -12  -4    1.49    0.12
  10  12  -4    1.54    0.11
  10 -12   4    1.40    0.09
 -10 -12  -4    1.72    0.12
 -10 -12   4    1.61    0.13
 -10 -12   4    1.59    0.12
 -10 -12   4    1.67    0.14
 -10 -12   4    1.53    0.14
  11  12  -4    0.16    0.03
 -11 -12  -4    0.26    0.05
 -11 -12  -4    0.14    0.04
 -11 -12   4    0.21    0.05
 -11 -12   4    0.18    0.05
 -11 -12   4    0.27    0.06
 -11 -12   4    0.17    0.04
 -12 -12  -4    1.95    0.13
 -12 -12  -4    1.64    0.12
  12  12  -4    1.91    0.12
 -12 -12   4    2.01    0.14
 -12 -12   4    1.73    0.13
 -12 -12   4    1.92    0.13
 -13 -12  -4    0.62    0.06
 -13 -12  -4    0.56    0.05
  13  12  -4    0.60    0.05
 -13 -12   4    0.58    0.07
 -13 -12   4    0.54    0.06
 -13 -12   4    0.69    0.07
   0 -13  -4    0.03    0.03
   0 -13   4    0.05    0.04
   0 -13  -4    0.10    0.05
   0 -13  -4    0.03    0.03
   0 -13   4    0.02    0.03
   1 -13   4    5.38    0.31
   1 -13   4    5.43    0.30
  -1 -13  -4    5.42    0.36
  -1 -13  -4    6.05    0.34
   1 -13   4    5.46    0.34
   1 -13  -4    5.33    0.30
   1 -13  -4    5.38    0.31
   1 -13  -4    5.43    0.35
   1 -13  -4    5.41    0.34
  -1 -13   4    5.14    0.32
  -1 -13   4    5.54    0.34
  -2 -13  -4    9.87    0.61
   2 -13   4   10.56    0.54
  -2 -13  -4   10.68    0.57
   2 -13   4   10.55    0.55
  -2 -13   4   10.34    0.58
   2 -13  -4   10.66    0.55
   2 -13  -4    9.75    0.59
  -2 -13   4   10.52    0.57
   2 -13  -4   10.91    0.55
   3 -13   4    3.70    0.21
  -3 -13  -4    3.56    0.24
   3 -13   4    3.88    0.22
  -3 -13  -4    3.84    0.23
  -3 -13  -4    3.21    0.26
  -3 -13   4    3.50    0.24
   3 -13  -4    3.89    0.22
   3 -13  -4    3.34    0.24
   3 -13  -4    3.40    0.21
  -3 -13   4    3.71    0.23
   4 -13   4    6.04    0.32
   4  13  -4    5.11    0.30
   4 -13   4    5.90    0.31
  -4 -13  -4    6.67    0.34
   4 -13  -4    5.61    0.31
  -4 -13   4    5.83    0.33
   4 -13  -4    5.88    0.32
   5  13  -4    0.40    0.05
  -5  13   4    0.44    0.07
   5  13  -4    0.43    0.05
  -5 -13  -4    0.39    0.09
   5 -13   4    0.47    0.05
   5 -13   4    0.45    0.05
  -5  13   4    0.53    0.08
  -5 -13  -4    0.43    0.07
   5 -13  -4    0.47    0.05
   5 -13  -4    0.49    0.06
  -5 -13   4    0.38    0.06
  -5  13  -4    0.53    0.06
   5  13   4    0.45    0.05
  -5 -13   4    0.46    0.06
   5  13   4    0.44    0.05
   6 -13   4    0.14    0.03
  -6 -13  -4    0.03    0.02
   6  13  -4    0.06    0.03
   6  13  -4    0.02    0.02
  -6  13   4    0.03    0.04
  -6 -13  -4    0.15    0.04
  -6  13   4    0.10    0.05
   6  13  -4    0.07    0.03
   6 -13   4    0.05    0.03
  -6 -13   4    0.12    0.04
   6 -13  -4    0.07    0.02
  -6 -13   4    0.03    0.03
   6  13   4    0.06    0.03
  -6  13  -4    0.02    0.04
  -6 -13   4    0.05    0.03
   6 -13  -4    0.13    0.03
   7  13  -4    0.21    0.04
   7 -13   4    0.24    0.04
  -7  13   4    0.29    0.05
   7  13  -4    0.23    0.04
  -7 -13  -4    0.23    0.05
  -7 -13  -4    0.20    0.04
   7  13  -4    0.23    0.04
   7 -13   4    0.27    0.04
  -7 -13   4    0.38    0.06
  -7 -13   4    0.16    0.04
   7  13   4    0.21    0.04
  -7  13  -4    0.29    0.06
  -7 -13   4    0.25    0.06
   7 -13  -4    0.28    0.04
   7  13   4    0.30    0.04
  -8 -13  -4   10.64    0.55
   8  13  -4    9.77    0.54
  -8 -13  -4   10.57    0.55
   8  13  -4   10.62    0.54
   8 -13   4   10.56    0.54
  -8  13   4   10.53    0.56
   8  13  -4    9.53    0.54
  -8 -13   4   10.84    0.56
   8  13   4   10.08    0.55
  -8 -13   4   10.05    0.56
   8 -13  -4   10.68    0.54
   8  13   4    9.72    0.54
  -8 -13   4   10.74    0.57
  -9  13   4   12.62    0.67
  -9 -13  -4   12.94    0.66
  -9 -13  -4   12.31    0.66
   9 -13   4   12.10    0.64
   9  13  -4   13.00    0.65
   9  13   4   12.10    0.65
  -9 -13   4   13.06    0.67
   9 -13  -4   12.02    0.65
  -9 -13   4   12.84    0.68
  -9 -13   4   12.86    0.67
 -10 -13  -4    0.14    0.04
  10  13  -4    0.13    0.03
  10 -13   4    0.12    0.02
 -10 -13  -4    0.06    0.04
 -10 -13   4    0.11    0.04
 -10 -13   4    0.10    0.05
  10 -13  -4    0.12    0.03
 -10 -13   4    0.09    0.05
 -10 -13   4    0.15    0.04
 -11 -13  -4    0.05    0.03
  11  13  -4    0.07    0.02
 -11 -13   4    0.08    0.03
 -11 -13   4    0.04    0.03
 -11 -13   4    0.04    0.03
 -11 -13   4    0.08    0.04
  12  13  -4    1.40    0.09
 -12 -13  -4    1.37    0.10
 -12 -13   4    1.21    0.10
 -12 -13   4    1.42    0.11
 -12 -13   4    1.37    0.11
  13  13  -4    0.09    0.02
 -13 -13  -4    0.11    0.02
 -13 -13   4    0.10    0.02
 -13 -13   4    0.15    0.03
   0 -14  -4   24.44    1.25
   0 -14  -4   24.81    1.29
   0 -14   4   24.81    1.30
   1 -14   4   16.37    0.80
   1 -14   4   15.66    0.81
  -1 -14  -4   15.15    0.82
  -1 -14  -4   15.66    0.87
   1 -14   4   15.37    0.85
  -1 -14  -4   15.76    0.84
  -1 -14   4   15.72    0.85
   1 -14  -4   16.01    0.80
   1 -14  -4   15.17    0.86
   1 -14  -4   15.61    0.81
   1 -14  -4   14.91    0.84
  -2 -14  -4    4.02    0.25
  -2 -14  -4    4.16    0.27
  -2 -14  -4    3.51    0.29
   2 -14   4    4.22    0.23
   2 -14   4    4.25    0.24
  -2 -14   4    3.69    0.26
   2 -14  -4    3.69    0.27
  -2 -14   4    4.32    0.25
   2 -14  -4    4.12    0.23
   2 -14  -4    4.07    0.24
   3  14  -4    5.26    0.29
  -3  14   4    5.16    0.30
   3 -14   4    5.80    0.30
   3  14  -4    5.38    0.31
  -3  14   4    5.30    0.31
  -3 -14  -4    5.99    0.33
  -3 -14  -4    5.07    0.33
   3 -14   4    5.66    0.31
   3  14  -4    5.08    0.30
  -3 -14   4    5.94    0.32
   3  14   4    5.34    0.31
   3 -14  -4    5.88    0.31
  -3 -14   4    4.68    0.32
  -3 -14   4    5.09    0.31
  -3  14  -4    5.49    0.32
   3 -14  -4    5.94    0.30
  -3  14  -4    5.16    0.30
   3  14   4    5.06    0.30
   4  14  -4    2.88    0.18
   4  14  -4    2.90    0.19
   4  14  -4    2.80    0.18
  -4 -14  -4    3.13    0.20
  -4  14   4    2.92    0.20
   4 -14   4    3.20    0.19
  -4  14   4    2.74    0.19
   4 -14   4    3.29    0.18
   4 -14  -4    3.16    0.18
  -4 -14   4    2.97    0.19
   4 -14  -4    3.23    0.19
   4  14   4    2.92    0.18
   4  14   4    2.77    0.19
  -4  14  -4    2.67    0.18
  -4 -14   4    3.10    0.20
   5  14  -4    2.89    0.18
  -5 -14  -4    2.96    0.18
   5 -14   4    3.16    0.18
   5 -14   4    3.22    0.17
   5  14  -4    2.92    0.19
  -5 -14  -4    2.74    0.18
  -5  14   4    2.87    0.20
   5  14  -4    2.75    0.17
  -5  14   4    2.67    0.19
  -5 -14  -4    2.82    0.19
   5 -14  -4    3.02    0.17
  -5 -14   4    3.08    0.19
   5  14   4    3.01    0.18
   5  14   4    2.77    0.19
  -5 -14   4    2.90    0.19
   5 -14  -4    3.11    0.18
  -5 -14   4    2.70    0.18
   6  14  -4   19.63    0.98
  -6 -14  -4   17.81    0.99
   6 -14   4   19.94    0.97
   6  14  -4   19.22    0.98
  -6  14   4   19.78    1.01
  -6 -14  -4   18.41    0.99
  -6  14   4   19.43    0.99
   6 -14   4   20.48    0.98
   6  14  -4   17.69    0.99
   6 -14  -4   20.20    0.99
   6  14   4   19.76    0.98
  -6 -14   4   18.75    0.99
   6 -14  -4   19.75    0.98
  -6 -14   4   19.97    1.00
   6  14   4   18.04    0.99
  -6 -14   4   18.07    0.99
  -7  14   4    6.96    0.37
  -7 -14  -4    6.58    0.37
   7 -14   4    6.64    0.35
   7  14  -4    5.97    0.35
  -7 -14  -4    6.49    0.36
   7 -14   4    6.83    0.36
   7  14  -4    7.08    0.36
   7  14  -4    6.49    0.35
  -7 -14   4    7.09    0.38
   7  14   4    6.50    0.36
  -7 -14   4    6.48    0.37
  -7 -14   4    6.91    0.37
   7  14   4    5.61    0.35
   7 -14  -4    6.87    0.36
   7 -14  -4    6.64    0.35
   8  14  -4   16.46    0.88
   8 -14   4   17.05    0.88
   8  14  -4   17.58    0.88
  -8 -14  -4   18.11    0.90
  -8 -14  -4   17.07    0.89
  -8  14   4   17.35    0.90
   8 -14   4   17.10    0.88
  -8 -14   4   17.92    0.90
  -8 -14   4   18.07    0.91
   8  14   4   17.33    0.88
   8 -14  -4   16.79    0.88
   8 -14  -4   17.21    0.89
  -8 -14   4   16.97    0.90
   9 -14   4    4.06    0.23
  -9 -14  -4    4.57    0.25
   9  14  -4    4.45    0.24
  -9  14   4    4.47    0.26
   9 -14   4    4.02    0.23
  -9 -14  -4    4.08    0.25
  -9 -14   4    4.22    0.25
   9 -14  -4    3.95    0.23
   9  14   4    4.12    0.23
  -9 -14   4    4.35    0.26
  -9 -14   4    4.44    0.25
 -10 -14  -4    0.82    0.08
  10  14  -4    0.83    0.07
 -10 -14   4    0.69    0.09
 -10 -14   4    0.76    0.08
 -10 -14   4    0.68    0.08
  10  14   4    0.67    0.06
 -10 -14   4    0.72    0.08
 -11 -14  -4    1.12    0.09
  11  14  -4    1.07    0.08
 -11 -14   4    1.15    0.10
 -11 -14   4    1.18    0.09
 -11 -14   4    1.17    0.10
 -12 -14  -4    0.03    0.02
  12  14  -4    0.06    0.02
 -12 -14   4    0.06    0.02
 -12 -14   4    0.04    0.03
 -12 -14   4    0.06    0.02
 -12 -14   4    0.05    0.01
   0  15   4    0.05    0.03
   0 -15   4    0.02    0.03
   0  15  -4    0.03    0.03
   0  15   4    0.02    0.03
   0  15   4    0.09    0.04
   0  15  -4    0.02    0.03
   0 -15  -4    0.06    0.03
   0  15  -4    0.05    0.03
   1 -15   4    0.55    0.06
  -1 -15  -4    0.53    0.08
  -1  15   4    0.50    0.07
  -1  15   4    0.50    0.06
   1  15  -4    0.53    0.06
  -1  15   4    0.59    0.06
   1 -15   4    0.49    0.06
   1  15  -4    0.60    0.07
  -1 -15   4    0.56    0.08
   1  15   4    0.49    0.06
   1  15   4    0.55    0.06
  -1  15  -4    0.54    0.06
   1  15   4    0.58    0.07
  -1  15  -4    0.44    0.06
  -1 -15   4    0.55    0.06
   1 -15  -4    0.50    0.06
  -1  15  -4    0.56    0.06
   2  15  -4    7.07    0.38
  -2 -15  -4    7.08    0.40
   2  15  -4    7.29    0.39
   2  15  -4    6.75    0.38
   2 -15   4    6.65    0.38
   2 -15   4    7.27    0.39
  -2  15   4    6.45    0.38
  -2  15   4    6.93    0.39
   2 -15   4    7.67    0.39
  -2  15   4    7.15    0.39
  -2 -15   4    7.01    0.40
   2 -15  -4    7.55    0.39
  -2 -15   4    7.30    0.39
   2  15   4    7.34    0.39
  -2  15  -4    7.13    0.39
   2  15   4    6.67    0.38
   2 -15  -4    6.98    0.39
  -2  15  -4    6.65    0.38
   2  15   4    7.38    0.39
   3 -15   4    3.21    0.20
   3 -15   4    3.80    0.21
   3  15  -4    3.33    0.21
  -3  15   4    3.57    0.22
   3  15  -4    3.31    0.20
   3  15  -4    3.46    0.21
  -3 -15  -4    3.51    0.22
  -3  15   4    3.62    0.21
   3 -15   4    3.73    0.22
   3  15   4    3.74    0.21
  -3 -15   4    3.44    0.22
   3  15   4    3.18    0.20
   3 -15  -4    3.60    0.21
  -3  15  -4    3.51    0.21
  -3 -15   4    3.52    0.22
   3 -15  -4    3.54    0.21
   3  15   4    3.42    0.21
   4 -15   4    1.50    0.10
  -4  15   4    1.40    0.11
  -4  15   4    1.30    0.10
   4  15  -4    1.41    0.10
   4 -15   4    1.26    0.10
   4  15  -4    1.42    0.10
   4 -15   4    1.43    0.11
   4  15  -4    1.32    0.11
   4  15   4    1.33    0.11
   4 -15  -4    1.42    0.11
   4  15   4    1.27    0.10
   4 -15  -4    1.44    0.10
  -4 -15   4    1.33    0.11
  -4 -15   4    1.22    0.11
  -4  15  -4    1.35    0.11
   5 -15   4   21.20    1.06
   5  15  -4   20.63    1.08
   5  15  -4   21.14    1.06
   5  15  -4   20.75    1.06
  -5  15   4   20.98    1.07
  -5 -15  -4   20.41    1.13
   5 -15   4   21.03    1.07
  -5  15   4   21.63    1.09
   5  15   4   21.23    1.07
  -5 -15   4   21.08    1.08
  -5 -15   4   18.93    1.07
   5 -15  -4   21.71    1.06
   5  15   4   20.64    1.07
   5 -15  -4   20.93    1.07
  -6 -15  -4   30.50    1.66
  -6  15   4   32.92    1.67
  -6 -15  -4   30.66    1.66
   6  15  -4   34.47    1.65
   6  15  -4   32.75    1.65
   6  15  -4   31.90    1.66
   6 -15   4   33.76    1.65
   6 -15   4   32.72    1.66
  -6  15   4   34.71    1.67
   6 -15  -4   32.99    1.66
   6  15   4   33.29    1.65
   6 -15  -4   33.40    1.65
  -6 -15   4   33.83    1.67
   6  15   4   31.89    1.66
  -6 -15   4   32.06    1.67
   7 -15   4    1.47    0.10
   7 -15   4    1.36    0.10
  -7  15   4    1.54    0.11
  -7 -15  -4    1.32    0.11
   7  15  -4    1.40    0.10
   7  15  -4    1.41    0.10
  -7 -15  -4    1.38    0.11
  -7 -15   4    1.34    0.11
   7  15   4    1.38    0.10
   7 -15  -4    1.48    0.10
   7 -15  -4    1.38    0.10
  -7 -15   4    1.23    0.10
  -7 -15   4    1.40    0.11
   8  15  -4    0.27    0.04
   8 -15   4    0.28    0.04
  -8 -15  -4    0.34    0.05
   8  15  -4    0.30    0.04
   8 -15   4    0.26    0.04
  -8  15   4    0.25    0.05
  -8 -15  -4    0.39    0.06
  -8 -15   4    0.28    0.05
   8  15   4    0.27    0.04
  -8 -15   4    0.32    0.06
   8 -15  -4    0.27    0.04
  -8 -15   4    0.32    0.06
   8 -15  -4    0.29    0.04
   9  15  -4    1.52    0.10
  -9 -15  -4    1.41    0.10
  -9 -15  -4    1.46    0.11
   9 -15   4    1.32    0.09
  -9  15   4    1.41    0.11
   9 -15  -4    1.31    0.09
  -9 -15   4    1.42    0.11
   9  15   4    1.41    0.09
  -9 -15   4    1.51    0.11
  -9 -15   4    1.56    0.11
 -10 -15  -4    0.38    0.05
  10  15  -4    0.31    0.04
  10 -15   4    0.35    0.04
 -10 -15   4    0.45    0.06
  10  15   4    0.37    0.04
 -10 -15   4    0.38    0.05
  10 -15  -4    0.34    0.04
 -10 -15   4    0.40    0.05
 -10 -15   4    0.41    0.05
 -11 -15  -4    1.86    0.11
  11  15  -4    1.73    0.10
 -11 -15   4    1.77    0.11
 -11 -15   4    1.41    0.11
   0  16  -4    8.46    0.51
   0  16   4    9.99    0.51
   0  16   4    9.81    0.52
   0  16  -4    9.72    0.51
   0 -16   4    9.64    0.51
   0  16  -4   10.09    0.51
   0  16   4    9.85    0.51
   1 -16   4    1.92    0.12
  -1  16   4    1.54    0.12
  -1  16   4    1.65    0.12
  -1  16   4    1.70    0.12
   1  16  -4    1.74    0.12
   1 -16   4    1.68    0.12
  -1 -16  -4    1.68    0.13
   1  16  -4    1.85    0.12
   1  16   4    1.72    0.12
  -1 -16   4    1.47    0.13
   1  16   4    1.61    0.12
  -1  16  -4    1.66    0.12
  -1 -16   4    1.58    0.12
   1  16   4    1.57    0.12
  -1  16  -4    1.64    0.11
   1 -16  -4    1.71    0.12
  -2  16   4    0.50    0.06
  -2  16   4    0.35    0.05
   2 -16   4    0.33    0.07
  -2 -16  -4    0.42    0.07
  -2  16   4    0.53    0.06
   2  16  -4    0.35    0.05
   2 -16   4    0.43    0.06
   2  16  -4    0.53    0.05
   2 -16   4    0.44    0.06
   2  16  -4    0.48    0.06
  -2  16  -4    0.41    0.06
   2  16   4    0.43    0.05
   2 -16  -4    0.44    0.06
   2  16   4    0.42    0.06
  -2 -16   4    0.40    0.07
   2 -16  -4    0.38    0.06
   2  16   4    0.57    0.07
  -2  16  -4    0.37    0.05
  -2 -16   4    0.44    0.06
   3 -16   4   12.35    0.61
   3 -16   4   10.15    0.60
   3  16  -4   11.36    0.60
  -3  16   4   11.73    0.62
  -3 -16  -4   11.41    0.62
   3  16  -4   12.06    0.61
  -3  16   4   11.93    0.61
   3  16  -4   11.61    0.60
   3 -16   4   11.07    0.61
   3 -16  -4   12.28    0.61
  -3 -16   4   11.86    0.61
   3 -16  -4   11.19    0.61
   3  16   4   10.69    0.60
  -3  16  -4   11.58    0.61
   3  16   4   12.34    0.61
   3  16   4   11.83    0.61
  -3 -16   4   11.13    0.62
   4  16  -4    8.63    0.46
   4  16  -4    8.73    0.47
  -4  16   4    8.62    0.47
   4  16  -4    8.45    0.46
  -4  16   4    8.66    0.47
   4 -16   4    8.33    0.46
   4 -16   4    8.79    0.46
   4  16   4    8.75    0.46
  -4 -16   4    8.63    0.47
   4 -16  -4    8.30    0.47
   4 -16  -4    8.67    0.46
   4  16   4    8.87    0.47
  -4  16  -4    8.57    0.47
   5 -16   4   10.19    0.55
  -5  16   4   10.28    0.56
   5 -16   4   10.80    0.54
   5  16  -4   10.42    0.54
   5  16  -4    9.84    0.54
   5  16  -4   10.29    0.55
  -5  16   4   10.41    0.55
   5  16   4   10.42    0.54
  -5 -16   4   10.39    0.56
   5 -16  -4   10.24    0.55
   5 -16  -4   10.63    0.54
   5  16   4   10.46    0.55
   6 -16   4    3.98    0.23
  -6 -16  -4    3.81    0.23
  -6 -16  -4    3.50    0.23
   6  16  -4    3.87    0.24
   6  16  -4    4.05    0.23
  -6  16   4    4.23    0.24
   6  16  -4    4.26    0.23
   6 -16   4    4.04    0.23
  -6 -16   4    3.79    0.24
   6  16   4    4.35    0.23
   6 -16  -4    3.94    0.23
   6 -16  -4    4.06    0.23
   6  16   4    3.91    0.23
  -6 -16   4    4.06    0.24
   7 -16   4    0.41    0.05
  -7  16   4    0.45    0.06
  -7 -16  -4    0.42    0.06
   7  16  -4    0.44    0.06
   7 -16   4    0.48    0.05
   7  16  -4    0.43    0.05
  -7 -16  -4    0.43    0.06
   7  16  -4    0.42    0.05
   7 -16  -4    0.41    0.05
   7  16   4    0.51    0.06
  -7 -16   4    0.43    0.06
  -7 -16   4    0.42    0.06
   7 -16  -4    0.41    0.05
   7  16   4    0.47    0.05
   8  16  -4    0.87    0.07
  -8 -16  -4    0.98    0.08
   8  16  -4    0.99    0.07
  -8 -16  -4    1.02    0.08
   8 -16   4    0.97    0.07
  -8  16   4    1.00    0.09
   8 -16  -4    0.95    0.07
  -8 -16   4    0.88    0.09
  -8 -16   4    0.97    0.08
  -8 -16   4    1.01    0.09
   8  16   4    1.08    0.08
   9  16  -4    1.20    0.08
   9 -16   4    1.03    0.07
  -9  16   4    1.23    0.09
  -9 -16  -4    1.16    0.08
  -9 -16   4    1.13    0.09
  -9 -16   4    1.20    0.09
   9  16   4    1.16    0.08
  -9 -16   4    0.98    0.08
  -9 -16   4    1.16    0.09
   9 -16  -4    1.07    0.08
 -10 -16  -4    7.70    0.41
  10  16  -4    7.13    0.40
 -10 -16   4    8.37    0.42
 -10 -16   4    8.15    0.41
 -10 -16   4    7.55    0.41
  11  16  -4    4.51    0.23
 -11 -16   4    4.15    0.23
   0  17   4   -0.01    0.03
   0 -17   4    0.01    0.03
   0  17  -4    0.01    0.02
   0  17  -4    0.01    0.03
   0  17   4    0.03    0.03
   0  17   4    0.05    0.03
   1  17  -4    6.26    0.33
  -1  17   4    5.54    0.32
  -1  17   4    6.03    0.33
   1  17  -4    6.42    0.33
  -1  17   4    5.87    0.33
   1 -17   4    5.64    0.33
   1  17   4    5.75    0.33
  -1  17  -4    6.12    0.33
  -1  17  -4    5.66    0.32
  -1 -17   4    5.82    0.33
   1  17   4    6.04    0.33
   1  17   4    5.96    0.33
   2  17  -4    2.42    0.16
  -2  17   4    2.48    0.16
   2 -17   4    2.06    0.15
   2  17  -4    2.19    0.15
   2  17  -4    2.26    0.15
  -2  17   4    2.46    0.16
   2 -17   4    2.30    0.15
   2  17   4    2.30    0.15
   2  17   4    2.48    0.16
  -2  17  -4    2.47    0.16
  -2 -17   4    2.51    0.16
   2  17   4    2.33    0.15
   2 -17  -4    2.19    0.15
   3 -17   4    1.47    0.12
  -3  17   4    1.52    0.11
   3  17  -4    1.61    0.11
  -3  17   4    1.47    0.12
   3 -17   4    1.37    0.10
   3  17  -4    1.41    0.11
   3  17  -4    1.49    0.10
   3 -17   4    1.28    0.11
  -3  17  -4    1.54    0.11
   3  17   4    1.30    0.10
   3  17   4    1.54    0.11
  -3 -17   4    1.49    0.11
   3 -17  -4    1.23    0.11
   3  17   4    1.54    0.11
   3 -17  -4    1.33    0.10
  -4  17   4   12.30    0.63
  -4  17   4   11.93    0.63
   4  17  -4   11.95    0.62
   4 -17   4   10.93    0.63
   4  17  -4   12.38    0.63
   4 -17   4   12.05    0.62
   4  17  -4   12.28    0.62
   4 -17  -4   12.47    0.62
   4  17   4   12.15    0.63
  -4 -17   4   12.44    0.63
   4  17   4   12.26    0.62
   4 -17  -4   10.75    0.63
  -4  17  -4   11.57    0.63
  -5  17   4   12.47    0.65
   5 -17   4   11.02    0.64
   5 -17   4   12.33    0.64
   5  17  -4   12.83    0.65
  -5  17   4   12.50    0.65
   5  17  -4   12.35    0.64
   5  17  -4   12.50    0.63
   5 -17  -4   11.28    0.64
   5  17   4   12.34    0.64
   5  17   4   12.65    0.64
  -5 -17   4   12.55    0.65
   5 -17  -4   12.64    0.64
   6  17  -4    2.45    0.15
   6  17  -4    2.62    0.15
   6  17  -4    2.51    0.16
  -6  17   4    2.61    0.16
  -6 -17  -4    2.32    0.16
   6 -17   4    2.39    0.15
   6  17   4    2.56    0.16
  -6 -17   4    2.40    0.16
   6  17   4    2.52    0.15
  -6 -17   4    2.56    0.16
   6 -17  -4    2.40    0.15
   7  17  -4    4.57    0.24
   7 -17   4    4.36    0.24
  -7 -17  -4    4.17    0.24
  -7  17   4    4.67    0.25
  -7 -17  -4    4.37    0.25
   7  17  -4    4.25    0.24
   7  17  -4    4.30    0.25
   7  17   4    4.35    0.24
   7 -17  -4    4.17    0.24
  -7 -17   4    4.29    0.25
   7  17   4    4.22    0.25
  -7 -17   4    4.49    0.25
   8 -17   4    0.35    0.04
  -8 -17  -4    0.42    0.05
   8  17  -4    0.30    0.04
  -8  17   4    0.41    0.05
   8  17  -4    0.33    0.04
   8  17   4    0.44    0.05
   8  17   4    0.41    0.06
   8 -17  -4    0.33    0.04
  -8 -17   4    0.29    0.04
  -8 -17   4    0.48    0.05
  -9 -17  -4    0.40    0.04
   9  17  -4    0.35    0.04
  -9  17   4    0.31    0.04
  -9 -17   4    0.40    0.05
  -9 -17   4    0.35    0.04
  -9 -17   4    0.35    0.04
  10  17  -4    4.11    0.21
 -10 -17   4    3.75    0.21
 -10 -17   4    3.80    0.21
   0  18  -4    0.08    0.04
   0  18   4    0.07    0.04
   0  18   4    0.09    0.03
   0  18   4    0.01    0.03
   0  18  -4    0.06    0.02
   0 -18   4    0.06    0.03
   1  18  -4    1.22    0.09
   1 -18   4    1.09    0.09
  -1  18   4    1.09    0.08
   1  18  -4    1.28    0.10
  -1  18   4    1.26    0.10
  -1  18   4    1.17    0.10
  -1  18  -4    0.99    0.08
  -1  18  -4    1.30    0.10
  -1 -18   4    1.22    0.10
   1  18   4    1.29    0.10
   1  18   4    1.20    0.09
   1  18   4    1.27    0.10
  -2  18   4    5.10    0.28
   2  18  -4    4.53    0.27
  -2  18   4    5.09    0.29
   2 -18   4    4.73    0.28
   2  18  -4    5.33    0.28
   2  18  -4    5.13    0.28
   2  18   4    4.90    0.28
   2  18   4    5.04    0.28
  -2 -18   4    5.09    0.28
  -2  18  -4    5.17    0.28
   2  18   4    5.07    0.28
   3  18  -4    8.96    0.46
   3  18  -4    8.50    0.46
   3  18  -4    9.11    0.47
  -3  18   4    8.86    0.47
   3 -18   4    7.89    0.46
  -3  18   4    8.67    0.46
   3  18   4    8.28    0.46
   3  18   4    8.95    0.47
   3 -18  -4    8.13    0.46
  -3 -18   4    9.21    0.47
   3  18   4    9.28    0.46
  -3  18  -4    8.81    0.46
  -4  18   4   10.43    0.55
   4  18  -4   10.37    0.54
   4 -18   4    9.79    0.54
  -4  18   4    9.73    0.55
   4  18  -4   10.50    0.55
   4  18  -4   10.89    0.54
  -4  18  -4   10.57    0.55
   4  18   4   10.88    0.55
  -4 -18   4   10.65    0.55
   4  18   4   10.50    0.55
   4 -18  -4   10.10    0.54
  -5  18   4   14.34    0.80
   5  18  -4   15.88    0.80
   5  18  -4   15.54    0.79
   5 -18   4   15.46    0.80
   5  18  -4   15.61    0.80
  -5  18   4   15.42    0.80
   5 -18  -4   15.43    0.80
   5  18   4   16.04    0.80
  -5 -18   4   15.95    0.81
   5  18   4   15.94    0.80
  -6  18   4    0.30    0.05
   6  18  -4    0.28    0.04
   6  18  -4    0.22    0.04
   6 -18   4    0.24    0.04
   6  18  -4    0.25    0.05
  -6 -18  -4    0.25    0.04
   6  18   4    0.18    0.04
  -6 -18   4    0.21    0.04
   6  18   4    0.27    0.04
   6 -18  -4    0.23    0.04
   7  18  -4    2.11    0.14
   7 -18   4    2.47    0.14
   7  18  -4    2.30    0.14
   7  18  -4    2.22    0.14
  -7  18   4    2.48    0.14
  -7 -18   4    2.43    0.15
   7  18   4    2.24    0.14
   7 -18  -4    2.39    0.14
   7  18   4    2.27    0.14
  -7 -18   4    2.34    0.14
   8  18  -4    0.04    0.01
  -8  18   4    0.05    0.02
  -8 -18  -4    0.04    0.02
   8  18   4    0.06    0.02
   8  18   4    0.06    0.02
  -8 -18   4    0.16    0.03
  -8 -18   4    0.07    0.03
   9  18  -4    0.55    0.04
  -9 -18   4    0.44    0.04
   0 -19   4    0.01    0.03
   0  19  -4    0.01    0.02
   0  19   4    0.05    0.03
   0  19   4    0.04    0.02
   0  19  -4    0.05    0.03
   0  19   4    0.01    0.03
   1  19  -4    5.74    0.30
  -1  19   4    5.39    0.30
   1  19  -4    5.54    0.30
   1 -19   4    4.78    0.29
  -1  19   4    5.57    0.30
   1  19   4    5.66    0.30
   1  19   4    5.52    0.30
  -1 -19   4    5.19    0.30
   1  19   4    5.37    0.30
  -1  19  -4    5.58    0.30
  -2  19   4    1.13    0.08
  -2  19   4    0.95    0.08
   2  19  -4    1.03    0.08
   2  19  -4    1.03    0.08
   2  19   4    1.08    0.09
   2  19   4    1.00    0.08
  -2  19  -4    1.09    0.09
  -2 -19   4    1.11    0.09
   2  19   4    0.93    0.08
  -3  19   4    7.87    0.41
  -3  19   4    7.24    0.40
   3  19  -4    7.85    0.40
   3  19  -4    6.96    0.40
   3  19  -4    7.61    0.40
  -3 -19   4    7.84    0.41
   3  19   4    8.00    0.41
  -3  19  -4    7.79    0.40
   3  19   4    7.05    0.40
   3  19   4    7.78    0.40
   4  19  -4    0.42    0.05
  -4  19   4    0.41    0.05
   4 -19   4    0.36    0.05
  -4  19   4    0.37    0.05
   4  19  -4    0.44    0.04
   4  19  -4    0.42    0.05
   4 -19  -4    0.40    0.05
   4  19   4    0.46    0.05
  -4 -19   4    0.50    0.06
   4  19   4    0.44    0.05
  -4  19  -4    0.44    0.05
  -5  19   4    1.97    0.12
   5  19  -4    1.81    0.11
   5  19  -4    1.83    0.11
   5  19   4    1.83    0.12
  -5 -19   4    1.89    0.12
   5  19   4    1.88    0.12
   6  19  -4    0.04    0.02
  -6  19   4    0.05    0.03
   6  19  -4    0.03    0.02
   6  19   4    0.06    0.03
   6  19   4    0.06    0.02
  -6 -19   4    0.04    0.02
  -6 -19   4    0.03    0.03
  -7  19   4    0.49    0.05
  -7 -19   4    0.53    0.05
   7  19   4    0.49    0.04
   0  20  -4    0.13    0.02
   0  20  -4    0.21    0.04
   0  20   4    0.07    0.03
   0  20   4    0.13    0.03
   0 -20   4    0.17    0.03
   1  20  -4    8.69    0.42
   1  20  -4    7.01    0.41
  -1  20   4    7.47    0.42
  -1  20   4    7.90    0.42
   1 -20  -4    7.58    0.42
  -1  20  -4    8.65    0.42
   1  20   4    7.81    0.41
   1  20   4    8.08    0.42
  -1 -20   4    7.87    0.42
   1  20   4    8.51    0.42
   2  20  -4    4.16    0.22
  -2  20   4    4.20    0.23
  -2  20   4    3.73    0.22
  -2  20  -4    3.95    0.22
   2  20   4    4.21    0.22
  -2 -20   4    3.81    0.22
   2  20   4    4.08    0.22
   3  20  -4    4.34    0.23
  -3  20   4    3.83    0.22
   3  20  -4    4.29    0.23
  -3  20   4    4.20    0.23
  -3 -20   4    3.92    0.23
   3  20   4    4.32    0.23
  -3  20  -4    3.99    0.23
   3  20   4    4.17    0.23
   4  20  -4    1.10    0.07
  -4  20   4    1.07    0.07
   4  20  -4    1.01    0.07
   4  20   4    1.05    0.07
   4  20   4    1.12    0.08
  -4  20  -4    0.97    0.07
  -4 -20   4    1.07    0.08
   5  20  -4    4.01    0.24
   5  20  -4    4.49    0.24
   5  20   4    4.95    0.25
   5  20   4    4.80    0.25
   6  20  -4    0.22    0.03
   6  20   4    0.22    0.03
   0  21  -4    0.04    0.02
   0  21   4    0.00    0.02
   0  21   4    0.01    0.01
   1  21  -4    0.94    0.06
  -1  21  -4    0.74    0.06
   1  21   4    0.76    0.06
  -2  21   4    6.27    0.32
   2  21  -4    6.27    0.31
   2  21  -4    5.34    0.31
   2  21   4    6.15    0.32
   3  21  -4    0.02    0.01
   3  21  -4    0.01    0.01
  -3  21   4    0.01    0.01
   3  21   4    0.02    0.01
   3  21   4    0.02    0.01
   0   0  -5    0.02    0.03
   0   0  -5    0.09    0.03
   0   0   5    0.07    0.03
   0   0  -5    0.14    0.03
   0   0   5    0.13    0.02
   1   0   5    0.12    0.03
  -1   0   5    0.05    0.03
   1   0  -5    0.03    0.02
  -1   0  -5    0.03    0.02
  -1   0   5    0.01    0.02
  -1   0  -5    0.06    0.02
   1   0   5    0.06    0.03
   1   0  -5    0.09    0.03
  -1   0  -5    0.04    0.03
   2   0  -5    0.03    0.02
   2   0  -5    0.02    0.01
  -2   0  -5    0.06    0.03
  -2   0   5    0.02    0.02
  -2   0   5    0.03    0.03
   2   0   5    0.00    0.02
   2   0   5    0.04    0.03
   2   0   5    0.02    0.02
   3   0   5    0.03    0.02
  -3   0   5    0.06    0.03
   3   0  -5    0.02    0.02
   3   0  -5    0.03    0.02
   4   0  -5    0.09    0.02
   4   0   5    0.04    0.02
   4   0   5    0.02    0.03
  -4   0   5    0.02    0.02
   4   0  -5    0.03    0.02
   5   0   5    0.07    0.03
   5   0  -5    0.04    0.02
   5   0  -5    0.03    0.02
   5   0   5    0.04    0.02
   5   0  -5    0.01    0.02
   6   0  -5    0.07    0.02
   6   0   5    0.08    0.03
   6   0  -5    0.03    0.02
   7   0  -5    0.02    0.02
   7   0  -5    0.04    0.02
   7   0   5    0.02    0.02
   8   0  -5    0.02    0.01
   8   0  -5    0.05    0.02
   8   0   5    0.10    0.02
   8   0   5    0.02    0.02
   9   0   5    0.10    0.02
   9   0  -5    0.07    0.02
   9   0  -5    0.05    0.02
   9   0   5    0.05    0.03
  10   0  -5    0.03    0.02
  10   0   5    0.03    0.03
  10   0   5    0.05    0.02
  11   0   5    0.00    0.02
  11   0   5    0.08    0.02
  11   0  -5    0.02    0.02
 -12   0  -5    0.03    0.03
 -12   0  -5    0.07    0.04
 -12   0   5    0.02    0.02
 -12   0   5    0.05    0.04
 -12   0  -5    0.00    0.02
 -12   0   5    0.04    0.03
 -12   0  -5    0.02    0.02
  12   0  -5    0.05    0.02
  12   0   5    0.01    0.02
 -13   0   5    0.13    0.04
 -13   0  -5    0.12    0.03
  13   0  -5    0.08    0.03
  13   0   5    0.02    0.02
  13   0   5    0.08    0.02
 -13   0  -5    0.07    0.04
 -13   0   5    0.01    0.02
 -13   0  -5    0.11    0.03
 -13   0   5    0.05    0.03
 -13   0  -5    0.05    0.03
  14   0   5    0.03    0.02
 -14   0   5    0.04    0.02
 -14   0  -5    0.03    0.03
 -14   0  -5    0.01    0.03
  14   0  -5    0.05    0.02
 -14   0   5    0.01    0.02
  14   0   5    0.04    0.02
  14   0  -5    0.01    0.02
 -14   0  -5    0.09    0.03
  15   0  -5    0.02    0.02
 -15   0  -5    0.01    0.02
 -15   0  -5    0.01    0.03
  15   0   5    0.03    0.02
 -15   0  -5    0.02    0.03
 -15   0   5    0.03    0.03
 -16   0  -5    0.02    0.02
 -16   0  -5    0.03    0.02
   0   1  -5    0.12    0.03
   0   1   5    0.07    0.03
   0  -1  -5    0.11    0.02
   0  -1  -5    0.11    0.03
   0   1  -5    0.06    0.02
   0  -1   5    0.10    0.03
   0  -1   5    0.10    0.02
   0   1  -5    0.04    0.02
   0  -1   5    0.09    0.03
  -1   1   5    1.84    0.13
  -1   1   5    1.69    0.12
   1   1  -5    1.71    0.11
  -1  -1  -5    1.44    0.10
   1  -1   5    1.65    0.11
   1  -1   5    1.77    0.12
  -1  -1  -5    1.75    0.11
   1  -1   5    1.76    0.13
  -1  -1  -5    1.70    0.13
   1   1  -5    1.86    0.12
  -1   1  -5    1.62    0.12
   1  -1  -5    1.82    0.13
  -1  -1   5    1.64    0.10
   1  -1  -5    1.92    0.12
   1  -1  -5    1.75    0.10
  -1  -1   5    1.92    0.13
  -1  -1   5    1.68    0.12
   1   1   5    1.72    0.12
   1   1   5    1.70    0.10
   1   1   5    1.98    0.13
  -1   1  -5    1.73    0.12
   2  -1   5   37.42    1.89
  -2  -1  -5   37.19    1.89
  -2  -1  -5   34.03    1.90
   2  -1   5   38.45    1.92
  -2   1   5   40.59    1.92
   2   1  -5   37.55    1.89
   2   1  -5   39.78    1.91
   2  -1   5   38.45    1.91
  -2   1   5   35.89    1.91
  -2   1  -5   38.16    1.91
  -2  -1   5   36.78    1.91
   2   1   5   39.70    1.93
   2   1   5   36.58    1.90
   2  -1  -5   39.18    1.91
   2  -1  -5   37.47    1.89
  -2   1  -5   37.21    1.92
   2   1   5   38.57    1.91
  -2  -1   5   39.59    1.92
   3  -1   5    5.64    0.32
   3  -1   5    5.94    0.33
   3   1  -5    6.01    0.33
   3  -1   5    6.09    0.34
   3   1  -5    6.21    0.32
  -3   1   5    6.03    0.34
   3   1   5    5.89    0.34
   3  -1  -5    5.84    0.32
   3   1   5    6.19    0.35
   3   1   5    6.04    0.32
   3  -1  -5    6.15    0.33
   4   1  -5    5.38    0.28
   4  -1   5    5.19    0.30
  -4   1   5    5.09    0.32
   4  -1   5    5.34    0.31
   4   1  -5    5.35    0.30
   4   1  -5    5.33    0.29
   4  -1   5    5.46    0.29
   4  -1  -5    5.17    0.28
   4   1   5    5.30    0.32
   4  -1  -5    5.55    0.29
   4   1   5    5.50    0.29
   5  -1   5   83.14    3.91
   5   1  -5   79.76    3.91
   5  -1   5   72.60    3.93
   5   1  -5   83.18    3.91
   5   1  -5   75.38    3.94
   5   1   5   84.34    3.92
   5   1   5   72.42    3.95
   5  -1  -5   78.27    3.91
   6  -1   5   13.90    0.71
   6   1  -5   13.95    0.70
   6   1  -5   13.61    0.70
   6  -1  -5   13.73    0.69
   6  -1  -5   12.80    0.70
   6   1   5   13.86    0.71
   7   1  -5   49.91    2.55
   7   1  -5   52.77    2.55
   7  -1   5   53.80    2.56
   7  -1  -5   52.96    2.55
   7   1   5   43.60    2.54
   7   1   5   53.28    2.57
   8   1  -5    4.61    0.25
   8   1  -5    4.89    0.27
   8  -1   5    4.58    0.26
   8  -1   5    3.87    0.23
   8   1  -5    4.19    0.23
   8   1   5    4.15    0.23
   8   1   5    4.53    0.26
   9   1  -5    0.05    0.02
   9  -1   5    0.05    0.01
   9   1  -5    0.04    0.03
   9  -1   5    0.06    0.03
   9   1   5    0.06    0.02
   9   1   5    0.11    0.04
  10   1  -5    6.64    0.35
  10  -1   5    6.70    0.37
  10   1  -5    6.53    0.37
  10  -1   5    6.53    0.34
  10   1   5    6.35    0.38
  10  -1  -5    6.26    0.34
  10   1   5    6.79    0.35
  11  -1   5    4.92    0.25
  11  -1   5    4.51    0.28
  11   1  -5    4.74    0.26
 -11  -1  -5    5.00    0.28
  11  -1  -5    4.66    0.26
  11   1   5    3.98    0.30
  11   1   5    4.80    0.26
  11   1   5    4.62    0.27
 -12  -1  -5    0.29    0.05
  12  -1   5    0.23    0.04
  12   1  -5    0.32    0.05
 -12   1   5    0.31    0.05
 -12  -1  -5    0.24    0.04
  12   1  -5    0.29    0.04
 -12  -1  -5    0.20    0.04
 -12   1   5    0.25    0.05
 -12  -1  -5    0.22    0.05
 -12   1   5    0.21    0.04
  12   1   5    0.32    0.04
  12  -1  -5    0.27    0.04
 -12  -1   5    0.20    0.04
 -12   1  -5    0.30    0.05
 -12   1  -5    0.24    0.05
 -12  -1   5    0.44    0.06
  12   1   5    0.27    0.04
 -12  -1   5    0.22    0.04
 -12   1  -5    0.25    0.05
 -12   1  -5    0.44    0.05
  13   1  -5   24.06    1.23
 -13   1   5   23.24    1.24
  13  -1   5   23.78    1.22
 -13  -1  -5   25.71    1.24
 -13  -1  -5   24.61    1.24
 -13   1   5   22.76    1.24
 -13  -1  -5   24.85    1.24
 -13  -1  -5   24.23    1.24
 -13   1   5   23.38    1.24
 -13   1  -5   24.38    1.23
 -13  -1   5   24.68    1.24
 -13  -1   5   24.64    1.24
  13   1   5   23.72    1.22
  13   1   5   24.07    1.23
 -13   1  -5   25.09    1.24
 -13  -1   5   24.83    1.24
  13  -1  -5   23.76    1.23
 -13   1  -5   25.68    1.24
  14  -1   5    0.14    0.02
 -14  -1  -5    0.16    0.04
 -14  -1  -5    0.19    0.05
  14   1  -5    0.14    0.03
 -14   1   5    0.22    0.04
 -14  -1  -5    0.24    0.04
  14  -1   5    0.14    0.03
  14   1  -5    0.16    0.03
  14  -1  -5    0.17    0.03
 -14  -1   5    0.24    0.04
 -14   1  -5    0.21    0.04
  14   1   5    0.14    0.03
  14   1   5    0.21    0.03
 -14   1  -5    0.17    0.04
 -14  -1   5    0.22    0.05
 -14   1  -5    0.17    0.04
  15  -1   5    1.27    0.09
 -15  -1  -5    1.68    0.11
 -15  -1  -5    1.80    0.11
  15   1  -5    1.34    0.10
 -15  -1  -5    1.57    0.11
 -15  -1   5    1.68    0.12
 -15  -1   5    1.69    0.11
  15   1   5    1.40    0.09
 -15   1  -5    1.67    0.11
 -15   1  -5    1.68    0.11
 -16  -1  -5    1.17    0.08
 -16  -1  -5    1.12    0.08
 -16   1  -5    1.26    0.08
 -16  -1   5    1.15    0.08
   0  -2   5  996.98   46.94
   0  -2   5  892.49   48.18
   0   2  -5  885.54   48.51
   0  -2  -5  920.88   50.27
   0  -2   5 1000.00   51.47
   0  -2  -5  921.83   48.54
   0   2   5  916.11   48.00
   0   2   5  948.61   49.91
   0   2  -5  992.44   50.12
   0   2   5  975.85   51.22
   1  -2   5   26.19    1.35
   1  -2   5   29.19    1.38
   1  -2   5   27.40    1.36
   1   2  -5   28.18    1.37
   1   2  -5   26.58    1.35
  -1  -2  -5   23.54    1.35
   1   2  -5   23.75    1.34
  -1   2   5   28.70    1.38
  -1  -2  -5   26.10    1.35
  -1   2   5   26.56    1.36
  -1  -2  -5   27.45    1.38
  -1  -2   5   26.04    1.35
   1   2   5   29.15    1.39
   1   2   5   25.91    1.37
   1   2   5   26.31    1.35
   1  -2  -5   25.96    1.35
  -1   2  -5   28.49    1.37
  -1  -2   5   26.88    1.37
  -1  -2   5   28.85    1.38
   1  -2  -5   26.87    1.38
   2   2  -5   66.75    3.22
   2  -2   5   65.93    3.25
  -2  -2  -5   61.02    3.22
  -2  -2  -5   60.00    3.21
   2   2  -5   69.34    3.24
   2  -2   5   67.49    3.23
  -2   2   5   67.41    3.25
   2  -2   5   66.06    3.22
   2   2  -5   59.44    3.22
   2   2   5   64.06    3.22
   2  -2  -5   64.15    3.22
   2   2   5   69.07    3.26
   2  -2  -5   63.39    3.24
   2   2   5   65.19    3.24
   2   2   5   63.81    3.22
  -2   2  -5   66.71    3.24
  -2  -2   5   62.55    3.24
  -2  -2   5   63.10    3.23
   3   2  -5   22.29    1.26
  -3  -2  -5   23.13    1.27
   3  -2   5   25.90    1.27
   3  -2   5   25.85    1.28
   3   2  -5   26.41    1.29
   3  -2   5   25.74    1.29
   3   2  -5   26.05    1.27
   3   2  -5   26.60    1.27
  -3   2   5   25.09    1.29
   3   2   5   26.91    1.31
   3  -2  -5   25.03    1.26
   3   2   5   23.27    1.27
  -3   2  -5   24.42    1.28
   3   2   5   25.29    1.27
   3   2   5   25.85    1.29
   4  -2   5   70.95    3.50
   4  -2   5   69.41    3.51
   4   2  -5   74.14    3.50
   4  -2   5   66.24    3.52
   4   2  -5   70.52    3.51
   4   2  -5   69.41    3.52
   4   2   5   70.13    3.55
   4   2   5   74.09    3.51
   4  -2  -5   68.61    3.50
   5   2  -5   17.79    0.89
   5  -2   5   17.62    0.88
   5   2  -5   17.89    0.89
   5   2   5   15.95    0.93
   5   2   5   17.92    0.89
   5  -2  -5   17.08    0.88
   6  -2   5   37.30    1.91
[truncated: 1,325,195 more chars]
