# Supplementary material for: Structure of (R,R)-4-bromo-2-{4-[4-bromo-1-(4-toluene­sulfon­yl)-1H-pyrrol-2-yl]-1,3-di­nitro­butan-2-yl}-1-(4-toluene­sulfon­yl)-1H-pyrrole, another ostensible by-product in the synthesis of geminal-dimethyl hydro­dipyrrins
Source: Acta Crystallogr E Crystallogr Commun. 2023 Jun 2;79(Pt 7):592–5. doi: 10.1107/S2056989023004644 (PMC10439434; doi:10.1107/S2056989023004644)
Supplement: Supplementary file 2 [file e-79-00592-Isup2.hkl]

data_I                                                                          
_shelx_title ' TCD1779 in Pbca'                                                 
_shelx_refln_list_code          4                                               
_shelx_F_calc_maximum      724.13                                               
_exptl_crystal_F_000      2992.00                                               
_reflns_d_resolution_high  0.8207                                               
                                                                                
loop_                                                                           
 _space_group_symop_operation_xyz                                               
 'x, y, z'                                                                      
 '-x+1/2, -y, z+1/2'                                                            
 '-x, y+1/2, -z+1/2'                                                            
 'x+1/2, -y+1/2, -z'                                                            
 '-x, -y, -z'                                                                   
 'x-1/2, y, -z-1/2'                                                             
 'x, -y-1/2, z-1/2'                                                             
 '-x-1/2, y-1/2, z'                                                             
                                                                                
_cell_length_a    13.9764                                                       
_cell_length_b    17.8228                                                       
_cell_length_c    23.0590                                                       
_cell_angle_alpha  90.000                                                       
_cell_angle_beta   90.000                                                       
_cell_angle_gamma  90.000                                                       
                                                                                
_shelx_F_squared_multiplier     1.000                                           
                                                                                
loop_                                                                           
 _refln_index_h                                                                 
 _refln_index_k                                                                 
 _refln_index_l                                                                 
 _refln_F_squared_calc                                                          
 _refln_F_squared_meas                                                          
 _refln_F_squared_sigma                                                         
 _refln_observed_status                                                         
   2   0   0       3873.60       4349.98       272.30 o                         
   4   0   0     426044.44     362392.47     10757.10 o                         
   6   0   0     100076.22      96290.32      3236.59 o                         
   8   0   0     238178.28     254884.66     12683.32 o                         
  10   0   0        193.47        289.17        33.44 o                         
  12   0   0       9719.22       9035.81       206.80 o                         
  14   0   0        616.86        928.88        31.03 o                         
  16   0   0       1125.09       1242.06        76.43 o                         
   2   1   0     125433.84     119822.79      3452.19 o                         
   4   1   0      67439.51      69910.59      2105.06 o                         
   6   1   0      20336.84      24208.24       854.62 o                         
   8   1   0       5571.48       6335.29       231.37 o                         
  10   1   0        965.21       1087.63        38.42 o                         
  12   1   0       1155.15       1042.06        25.68 o                         
  14   1   0         34.59         51.23         4.54 o                         
  16   1   0       1801.69       1801.12        66.46 o                         
   0   2   0      12497.52      12436.83       311.70 o                         
   2   2   0      80795.36      82729.29      1941.43 o                         
   4   2   0     227830.20     220865.83      6358.20 o                         
   6   2   0       1792.78       1342.88        53.73 o                         
   8   2   0       3347.89       3019.05       125.01 o                         
  10   2   0       6015.64       6260.68       187.43 o                         
  12   2   0       2602.04       2828.20        52.52 o                         
  14   2   0        818.85       1070.55        23.75 o                         
  16   2   0        607.75        414.96        21.02 o                         
   2   3   0        513.56        485.60        12.45 o                         
   4   3   0      19077.38      19922.82       705.97 o                         
   6   3   0        576.27       1041.42        66.88 o                         
   8   3   0         29.92         35.18         7.95 o                         
  10   3   0       7027.09       6868.46       177.23 o                         
  12   3   0      11021.38      10175.45       173.03 o                         
  14   3   0       7526.25       7154.39       151.11 o                         
  16   3   0       3580.99       4124.28       125.01 o                         
   0   4   0     176513.50     176975.81      4418.18 o                         
   2   4   0      63303.50      61767.29      1055.39 o                         
   4   4   0     157533.11     141446.00      3525.43 o                         
   6   4   0         98.03         71.66        14.33 o                         
   8   4   0       5273.24       5338.64       158.85 o                         
  10   4   0      28049.92      27260.67       785.99 o                         
  12   4   0       5391.91       5736.99       106.39 o                         
  14   4   0       9193.27       9525.68       232.08 o                         
  16   4   0        113.53        242.80        16.09 o                         
   2   5   0      42250.85      43327.11       774.11 o                         
   4   5   0      22048.83      22703.59       509.28 o                         
   6   5   0       6232.20       6926.86       363.06 o                         
   8   5   0       1250.07       1047.52        52.55 o                         
  10   5   0       5231.68       5136.03       156.09 o                         
  12   5   0        341.47        293.36        12.96 o                         
  14   5   0        711.84        649.93        19.98 o                         
  16   5   0          1.92         21.84         6.95 o                         
   0   6   0       7440.33       6216.39       240.90 o                         
   2   6   0      27198.60      27251.98       609.71 o                         
   4   6   0      30880.26      30003.65       612.03 o                         
   6   6   0       8727.40       8056.02       295.56 o                         
   8   6   0       6623.38       6619.35       196.50 o                         
  10   6   0       4010.21       4128.89       186.57 o                         
  12   6   0       8415.33       8651.57       168.67 o                         
  14   6   0        103.58         75.84         8.21 o                         
  16   6   0         35.54          7.17         7.17 o                         
   2   7   0      59802.74      60111.51      1720.42 o                         
   4   7   0      20852.85      19880.00       406.61 o                         
   6   7   0       2822.92       2440.29       269.91 o                         
   8   7   0      12249.01      10969.68       280.53 o                         
  10   7   0       8564.45       7738.68       405.42 o                         
  12   7   0       6784.66       7286.51       143.64 o                         
  14   7   0        810.05        957.41        28.80 o                         
  16   7   0       3676.36       3434.77       181.53 o                         
   0   8   0      98729.97      94216.82      6210.29 o                         
   2   8   0        110.00        311.75        11.62 o                         
   4   8   0       6635.38       7794.26       163.75 o                         
   6   8   0      66481.04      63738.69      4177.61 o                         
   8   8   0      26236.48      24219.40       701.42 o                         
  10   8   0      31653.79      28017.28       494.86 o                         
  12   8   0        165.77        293.81        12.62 o                         
  14   8   0      18005.32      19149.69       429.82 o                         
   2   9   0          2.51         40.88         6.00 o                         
   4   9   0        171.10        254.57        12.36 o                         
   6   9   0       7945.55       8001.37       293.82 o                         
   8   9   0       2080.32       1765.58        73.40 o                         
  10   9   0       1083.12        973.16        32.64 o                         
  12   9   0        276.98        248.38        13.55 o                         
  14   9   0        585.58        709.89        28.96 o                         
   0  10   0      24782.08      24961.21      1090.93 o                         
   2  10   0      37054.42      40412.14       900.24 o                         
   4  10   0      35060.95      36376.64       811.80 o                         
   6  10   0       9633.28       9714.33       285.86 o                         
   8  10   0       6695.02       6841.92       256.66 o                         
  10  10   0      14120.37      14263.42       324.29 o                         
  12  10   0       1791.76       1392.93        50.15 o                         
  14  10   0        103.73        164.26        12.65 o                         
   2  11   0      52280.18      54496.46      1106.74 o                         
   4  11   0      13258.16      13098.19       298.54 o                         
   6  11   0      36257.48      35487.59      1399.17 o                         
   8  11   0        256.11        258.49        10.92 o                         
  10  11   0       3462.36       3568.10        79.91 o                         
  12  11   0       7075.60       6646.93       154.21 o                         
  14  11   0       1572.27       1308.40        75.57 o                         
   0  12   0       1867.62       1767.14        64.51 o                         
   2  12   0      49442.95      52532.64      1069.69 o                         
   4  12   0      56976.73      57678.96      2245.08 o                         
   6  12   0          0.67         46.77        19.11 o                         
   8  12   0        246.47        406.64        15.36 o                         
  10  12   0      31381.54      33036.25       738.76 o                         
  12  12   0       1817.27       2079.47        53.31 o                         
  14  12   0       4209.70       2990.49       157.65 o                         
   2  13   0        404.95        495.16        19.44 o                         
   4  13   0       1082.07       1091.90        36.77 o                         
   6  13   0       2216.31       1965.95        44.73 o                         
   8  13   0        858.56        726.41        23.76 o                         
  10  13   0         94.98         57.75         6.93 o                         
  12  13   0       1206.67       1033.37        32.79 o                         
   0  14   0      20330.07      19119.79       688.88 o                         
   2  14   0       4961.89       4987.88       122.80 o                         
   4  14   0       2291.46       2289.54        62.07 o                         
   6  14   0       1353.22       1718.31        40.03 o                         
   8  14   0       6315.07       6857.93       178.51 o                         
  10  14   0       1843.75       2035.06        61.15 o                         
  12  14   0       3137.48       3190.57       167.91 o                         
   2  15   0      45895.88      45300.02       711.97 o                         
   4  15   0        375.32        482.90        14.50 o                         
   6  15   0       6696.75       7177.82       131.72 o                         
   8  15   0      18425.95      18007.99       369.56 o                         
  10  15   0      13317.22      13145.91       331.41 o                         
   0  16   0      12569.17      12434.87       364.07 o                         
   2  16   0       1106.40       1179.79        29.28 o                         
   4  16   0          0.52         38.06        10.84 o                         
   6  16   0      12708.05      13584.62       242.78 o                         
   8  16   0       1017.52       1239.60        37.99 o                         
  10  16   0        357.75        265.33        16.09 o                         
   2  17   0        493.10        462.90        18.16 o                         
   4  17   0       4679.07       4355.67        87.69 o                         
   6  17   0       4818.73       4698.64        87.18 o                         
   8  17   0        516.57        413.55        24.13 o                         
  10  17   0       4466.86       3910.93       167.20 o                         
   0  18   0       9236.09      10001.07       294.19 o                         
   2  18   0       6131.50       6626.04       169.10 o                         
   4  18   0         84.98        107.85         7.42 o                         
   6  18   0       1422.78       1686.87        40.27 o                         
   8  18   0       7678.01       8162.72       292.18 o                         
   2  19   0       7561.86       8804.06       224.53 o                         
   4  19   0       5966.97       6102.00       131.39 o                         
   6  19   0      10672.32      10726.86       311.66 o                         
   8  19   0       1591.89       1643.34        85.99 o                         
   0  20   0        250.75        248.73        18.35 o                         
   2  20   0       4743.93       4955.99       151.69 o                         
   4  20   0       9965.42      10335.40       368.20 o                         
   6  20   0        946.57        898.10        52.55 o                         
   2  21   0       3007.15       2412.38       167.79 o                         
   1   1   1      17564.27      19017.18       324.79 o                         
   2   1   1       1671.68       1945.88        32.72 o                         
   3   1   1      27907.59      29925.60       431.29 o                         
   4   1   1       4647.63       5110.39        78.62 o                         
   5   1   1       1909.45       1547.92        28.41 o                         
   6   1   1       6049.29       6567.50       165.99 o                         
   7   1   1       5107.99       5428.38       139.72 o                         
   8   1   1       7142.35       7386.92       195.91 o                         
   9   1   1      12110.93      12161.38       250.26 o                         
  10   1   1      12700.91      12562.79       259.68 o                         
  11   1   1       2159.52       2177.72        46.32 o                         
  12   1   1        586.80        582.03        10.25 o                         
  13   1   1         61.32         74.44         4.42 o                         
  14   1   1         62.12         92.18         3.91 o                         
  15   1   1       3111.32       3434.82        58.45 o                         
  16   1   1       5038.03       5408.97       134.84 o                         
   0   2   1      46755.32      47795.59      1102.24 o                         
   1   2   1        140.69        177.06         8.15 o                         
   2   2   1       3618.53       3916.25        66.99 o                         
   3   2   1        155.03        216.59         6.30 o                         
   4   2   1     192515.11     191006.27      4262.10 o                         
   5   2   1      23968.26      25249.97       563.14 o                         
   6   2   1      10601.72      11844.99       264.46 o                         
   7   2   1         71.83        105.85         6.04 o                         
   8   2   1      65030.84      69585.22      1765.74 o                         
   9   2   1       7502.54       8098.39       168.66 o                         
  10   2   1       3291.19       3280.12        72.35 o                         
  11   2   1       1621.12       1866.50        44.10 o                         
  12   2   1      16814.54      16205.91       182.28 o                         
  13   2   1       4822.26       4768.80        54.78 o                         
  14   2   1       3085.20       3255.44        45.64 o                         
  15   2   1       1243.73       1303.06        24.68 o                         
  16   2   1       8619.33       9175.20       279.77 o                         
   1   3   1       4495.45       4806.39        75.53 o                         
   2   3   1      45976.01      46861.08       620.74 o                         
   3   3   1        919.25       1072.35        21.24 o                         
   4   3   1         40.12         76.89         4.30 o                         
   5   3   1      43488.00      43528.72      1082.02 o                         
   6   3   1      10112.00      10210.50       297.80 o                         
   7   3   1       5089.55       5866.97       150.34 o                         
   8   3   1       4184.49       4645.48        98.36 o                         
   9   3   1       1380.10       1368.16        32.84 o                         
  10   3   1         38.38         65.19         5.83 o                         
  11   3   1      16700.26      15705.78       331.99 o                         
  12   3   1       8770.61       8483.14       105.56 o                         
  13   3   1      11615.55      11708.42       144.34 o                         
  14   3   1       4346.76       4505.59        63.72 o                         
  15   3   1        668.45        710.33        18.26 o                         
  16   3   1        908.94        949.11        25.28 o                         
   0   4   1      23712.41      25599.69       452.64 o                         
   1   4   1      45866.05      45931.95       513.50 o                         
   2   4   1       1292.53       1299.69        18.07 o                         
   3   4   1       7068.51       7108.83        91.02 o                         
   4   4   1        592.32        826.81        18.90 o                         
   5   4   1       4494.58       4510.71       124.80 o                         
   6   4   1        207.25        176.75        23.89 o                         
   7   4   1       3913.46       4112.05        95.94 o                         
   8   4   1       4304.79       4836.39       102.56 o                         
   9   4   1       8979.89       9466.42       196.54 o                         
  10   4   1        142.09        208.16         8.26 o                         
  11   4   1        173.45        203.93         8.16 o                         
  12   4   1        492.67        554.97        11.99 o                         
  13   4   1       3552.49       3511.83        51.32 o                         
  14   4   1         75.28        102.56         5.52 o                         
  15   4   1       1816.06       1926.97        38.40 o                         
  16   4   1        166.76        163.11        11.06 o                         
   1   5   1      42022.31      42664.02       475.83 o                         
   2   5   1      26277.35      25278.98       306.75 o                         
   3   5   1       1146.34       1108.24        17.12 o                         
   4   5   1        833.36        806.51        18.39 o                         
   5   5   1       8413.65       7396.04       158.49 o                         
   6   5   1      35781.04      36628.07      1293.76 o                         
   7   5   1       9786.41      10487.82       266.25 o                         
   8   5   1          0.62         23.19         3.64 o                         
   9   5   1       3019.57       2989.41        67.37 o                         
  10   5   1       2424.13       2588.45        59.54 o                         
  11   5   1       1572.79       1318.38        21.41 o                         
  12   5   1       3724.40       3913.78        54.74 o                         
  13   5   1       1290.57       1345.67        22.74 o                         
  14   5   1       2749.66       3007.61        50.55 o                         
  15   5   1       1369.43       1401.87        32.83 o                         
  16   5   1        561.72        600.82        19.60 o                         
   0   6   1      42717.01      41372.54       686.83 o                         
   1   6   1      28102.95      29215.77       390.39 o                         
   2   6   1        613.53        598.39        13.05 o                         
   3   6   1       6220.92       6152.23        80.08 o                         
   4   6   1      25007.71      23961.54       332.44 o                         
   5   6   1        467.90        461.39        20.95 o                         
   6   6   1         78.99        104.91        10.02 o                         
   7   6   1        186.97        236.72        12.39 o                         
   8   6   1      16186.42      15071.02       340.45 o                         
   9   6   1        689.64        696.17        20.09 o                         
  10   6   1       6618.43       6531.67       152.02 o                         
  11   6   1         49.08         67.76         4.36 o                         
  12   6   1       1887.10       2197.68        32.84 o                         
  13   6   1       2034.87       2004.31        30.95 o                         
  14   6   1       1655.69       1833.16        34.21 o                         
  15   6   1        478.14        486.78        13.13 o                         
  16   6   1        593.31        600.86        29.65 o                         
   1   7   1      15053.29      15485.87       225.18 o                         
   2   7   1        196.61        209.41         8.63 o                         
   3   7   1       2110.00       1834.42        30.36 o                         
   4   7   1       2795.48       2861.48        51.77 o                         
   5   7   1        593.79        617.73        17.23 o                         
   6   7   1        191.92        180.83        12.22 o                         
   7   7   1      13331.29      12086.20       252.17 o                         
   8   7   1         77.49         85.92         6.75 o                         
   9   7   1       7586.74       7066.13       150.00 o                         
  10   7   1       4393.23       4527.08       107.47 o                         
  11   7   1       1243.63       1257.79        20.88 o                         
  12   7   1        585.74        658.50        14.00 o                         
  13   7   1        149.83        227.59         8.55 o                         
  14   7   1        527.90        562.87        14.59 o                         
  15   7   1       7224.28       7576.79       147.02 o                         
  16   7   1        335.28        410.59        19.31 o                         
   0   8   1       1114.58        970.88        40.24 o                         
   1   8   1        116.79         97.20         5.28 o                         
   2   8   1         53.66         68.93         4.95 o                         
   3   8   1      19418.62      21453.21       310.73 o                         
   4   8   1       8576.88       9136.32       148.30 o                         
   5   8   1        650.70        700.63        18.36 o                         
   6   8   1        701.46        842.09        29.79 o                         
   7   8   1       6180.62       6184.79       233.08 o                         
   8   8   1       3297.63       3032.90        62.72 o                         
   9   8   1        799.60        807.33        23.33 o                         
  10   8   1       1640.99       1490.37        23.76 o                         
  11   8   1       4577.92       4396.91        58.85 o                         
  12   8   1       2179.82       2258.92        37.83 o                         
  13   8   1        169.46        161.12         7.91 o                         
  14   8   1         81.65        101.39         6.03 o                         
  15   8   1        159.05        125.82         9.26 o                         
   1   9   1       7462.98       7475.14       136.90 o                         
   2   9   1       4490.13       3697.84        60.37 o                         
   3   9   1       7393.52       7697.09       106.18 o                         
   4   9   1       3058.36       3120.43        49.24 o                         
   5   9   1          0.45         36.34         4.17 o                         
   6   9   1       3888.70       3535.63        97.27 o                         
   7   9   1       1648.28       1425.89        67.57 o                         
   8   9   1       4144.58       3695.51       117.91 o                         
   9   9   1      18531.27      16657.38       377.20 o                         
  10   9   1      13908.52      12537.00       184.31 o                         
  11   9   1        411.59        432.06        10.87 o                         
  12   9   1         66.15         83.96         5.72 o                         
  13   9   1       1324.19       1459.58        32.95 o                         
  14   9   1        579.84        578.78        15.90 o                         
  15   9   1        981.73        861.26        37.40 o                         
   0  10   1       4706.37       4512.74       123.56 o                         
   1  10   1        458.65        639.77        21.43 o                         
   2  10   1       1030.31       1125.60        20.89 o                         
   3  10   1       2817.40       2584.53        38.81 o                         
   4  10   1       6116.94       5775.48        96.35 o                         
   5  10   1         14.08         36.47         4.85 o                         
   6  10   1         23.47         43.72         5.45 o                         
   7  10   1        167.24        171.14        14.33 o                         
   8  10   1       9788.08       9461.70       245.99 o                         
   9  10   1        488.65        394.26        12.86 o                         
  10  10   1         71.20         86.42         6.82 o                         
  11  10   1          6.89         56.71         7.78 o                         
  12  10   1       4699.18       4539.22        76.84 o                         
  13  10   1       2266.45       2310.19        46.80 o                         
  14  10   1       2129.00       2083.68        64.59 o                         
  15  10   1         17.61         22.69         4.78 o                         
   1  11   1       7353.07       7644.25       143.04 o                         
   2  11   1         35.42         41.85         4.19 o                         
   3  11   1         27.35         66.74         5.61 o                         
   4  11   1       1206.97       1465.84        34.88 o                         
   5  11   1       9614.03       9041.01       147.32 o                         
   6  11   1         40.25         43.24         5.05 o                         
   7  11   1       2174.23       2015.97        47.92 o                         
   8  11   1      15204.62      14142.63       206.50 o                         
   9  11   1        252.04        249.64         9.26 o                         
  10  11   1         17.49         36.24         4.79 o                         
  11  11   1       3214.18       3284.42        57.50 o                         
  12  11   1       1621.52       1705.06        36.44 o                         
  13  11   1       5198.13       5317.46       105.47 o                         
  14  11   1       2351.60       2396.47        53.28 o                         
   0  12   1       1451.97       1655.22        43.33 o                         
   1  12   1        368.14        471.24        16.45 o                         
   2  12   1       1174.50       1236.94        24.14 o                         
   3  12   1       2247.59       2330.09        37.45 o                         
   4  12   1      13439.00      13415.05       279.31 o                         
   5  12   1        542.57        548.89        20.04 o                         
   6  12   1       1509.90       1495.63        44.14 o                         
   7  12   1       4162.95       4134.24        74.18 o                         
   8  12   1        771.18        785.45        16.57 o                         
   9  12   1        399.77        444.03        11.03 o                         
  10  12   1       3064.98       3115.96        54.79 o                         
  11  12   1       1865.62       1796.48        33.61 o                         
  12  12   1        267.01        291.22        10.74 o                         
  13  12   1        102.71         87.76         6.53 o                         
  14  12   1       2969.84       2749.71       104.72 o                         
   1  13   1       1302.86       1362.27        27.41 o                         
   2  13   1      12909.75      13284.38       206.01 o                         
   3  13   1       9803.61       9751.82       152.70 o                         
   4  13   1       3222.21       3208.27        65.92 o                         
   5  13   1        594.34        582.28        17.43 o                         
   6  13   1      24289.15      23611.38       416.63 o                         
   7  13   1        205.35        241.25         9.15 o                         
   8  13   1       2363.54       2379.09        40.65 o                         
   9  13   1        604.47        612.03        14.50 o                         
  10  13   1       3163.20       3225.30        52.74 o                         
  11  13   1       1398.18       1539.96        29.06 o                         
  12  13   1      10791.26      10597.60       189.36 o                         
  13  13   1        377.49        348.88        11.69 o                         
   0  14   1        139.70        127.24        11.88 o                         
   1  14   1       6413.27       6382.20       103.56 o                         
   2  14   1        698.86        766.48        20.03 o                         
   3  14   1       7191.47       7549.18       212.20 o                         
   4  14   1       8394.96       8576.80       129.71 o                         
   5  14   1        945.45        815.89        15.10 o                         
   6  14   1       1322.33       1448.67        24.28 o                         
   7  14   1         10.76         37.35         4.37 o                         
   8  14   1         98.60        110.41         8.36 o                         
   9  14   1         16.20         13.40         3.97 o                         
  10  14   1       2959.45       3317.79        60.31 o                         
  11  14   1       1167.20       1168.27        25.25 o                         
  12  14   1        304.61        285.73        12.82 o                         
   1  15   1      11638.48      11370.64       132.95 o                         
   2  15   1        410.04        404.77         9.04 o                         
   3  15   1        352.57        288.94         7.99 o                         
   4  15   1       3289.16       3169.04        43.73 o                         
   5  15   1        817.39        953.77        18.45 o                         
   6  15   1        663.19        619.70        12.59 o                         
   7  15   1       1416.49       1452.33        26.66 o                         
   8  15   1       1539.37       1600.22        30.12 o                         
   9  15   1       2112.56       2118.42        45.52 o                         
  10  15   1       2698.65       2694.04        55.68 o                         
  11  15   1        494.51        516.13        22.95 o                         
  12  15   1       4363.94       4313.76       224.53 o                         
   0  16   1       7260.75       7250.73       153.41 o                         
   1  16   1       2761.57       2777.14        37.60 o                         
   2  16   1          6.23         24.99         3.47 o                         
   3  16   1        229.90        277.59         8.15 o                         
   4  16   1       3395.75       3512.00        47.76 o                         
   5  16   1        318.64        352.12         9.51 o                         
   6  16   1        424.99        415.16         9.68 o                         
   7  16   1       1756.49       1804.83        29.47 o                         
   8  16   1       3995.64       4071.05        68.80 o                         
   9  16   1          5.98         20.97         4.08 o                         
  10  16   1        774.44        787.15        22.15 o                         
  11  16   1       4068.96       3796.99       142.73 o                         
   1  17   1        213.20        228.03         7.50 o                         
   2  17   1       8822.48       8980.70       132.84 o                         
   3  17   1       3350.82       3324.24        48.51 o                         
   4  17   1        543.80        592.36        13.22 o                         
   5  17   1       1586.39       1426.42        23.31 o                         
   6  17   1       5025.43       5081.10        68.73 o                         
   7  17   1       2362.18       2267.77        38.35 o                         
   8  17   1       1704.55       1743.21        35.03 o                         
   9  17   1        842.41        828.24        26.82 o                         
  10  17   1       4197.55       4113.28       123.17 o                         
   0  18   1       1433.22       1562.85        37.99 o                         
   1  18   1        109.54        115.32         5.94 o                         
   2  18   1         20.22         24.65         4.84 o                         
   3  18   1       6489.84       6899.39       107.10 o                         
   4  18   1        121.31        133.97         6.01 o                         
   5  18   1        598.61        649.47        13.78 o                         
   6  18   1        192.05        160.43         6.12 o                         
   7  18   1        630.78        826.03        18.00 o                         
   8  18   1         58.29         64.67         6.41 o                         
   9  18   1        286.86        241.12        11.76 o                         
   1  19   1        871.08        945.17        20.70 o                         
   2  19   1       5311.48       5859.67        95.62 o                         
   3  19   1         43.20         51.31         4.41 o                         
   4  19   1        873.23        911.66        17.64 o                         
   5  19   1       2030.02       1931.83        38.23 o                         
   6  19   1       1361.37       1304.82        26.79 o                         
   7  19   1        203.96        140.95         6.53 o                         
   8  19   1       1122.31        959.16        37.16 o                         
   0  20   1       3375.91       3447.44       104.81 o                         
   1  20   1         53.29         48.06         4.99 o                         
   2  20   1        485.73        539.01        14.67 o                         
   3  20   1       3304.47       3314.16        78.17 o                         
   4  20   1       4254.64       4248.24        83.06 o                         
   5  20   1        645.85        548.64        17.09 o                         
   6  20   1       1320.58       1203.92       140.93 o                         
   1  21   1        261.81        222.30         8.87 o                         
   2  21   1       4608.73       4759.41       140.66 o                         
   3  21   1        198.65        166.28         7.59 o                         
   0   0   2       1664.16       1983.16        52.55 o                         
   1   0   2       2487.48       2513.94        53.28 o                         
   2   0   2       4609.39       4622.66       105.52 o                         
   3   0   2     181096.67     171093.91      3613.82 o                         
   4   0   2     140722.36     138136.73      2599.77 o                         
   5   0   2      45354.03      46990.43      1052.81 o                         
   6   0   2       4071.37       4113.14       105.68 o                         
   7   0   2       4712.74       5911.35       214.48 o                         
   8   0   2      19362.72      20714.86       734.70 o                         
   9   0   2        566.07        492.86        27.96 o                         
  10   0   2      11969.88      11721.37       296.73 o                         
  11   0   2       6552.41       6719.77       199.49 o                         
  12   0   2      14912.61      14546.04       236.22 o                         
  13   0   2         33.15         66.93         5.77 o                         
  14   0   2       2845.14       2720.96        50.03 o                         
  15   0   2        370.36        247.73        10.05 o                         
  16   0   2        602.55        568.79        30.47 o                         
   1   1   2       7516.60       7444.94       113.39 o                         
   2   1   2      10856.34      12016.29       200.46 o                         
   3   1   2      25511.19      25891.67       380.25 o                         
   4   1   2      11458.69      11089.49       160.07 o                         
   5   1   2        414.80        420.19         8.96 o                         
   6   1   2      29124.49      29468.11       732.69 o                         
   7   1   2       9580.40      10413.21       263.33 o                         
   8   1   2      45680.02      46828.48      1355.83 o                         
   9   1   2       2349.81       2434.04        54.82 o                         
  10   1   2       4939.22       4695.60       101.38 o                         
  11   1   2       3066.47       3154.64        63.91 o                         
  12   1   2      20924.01      19998.32       213.70 o                         
  13   1   2        521.29        593.13        10.08 o                         
  14   1   2         69.41        104.00         4.07 o                         
  15   1   2        277.03        276.04         8.61 o                         
  16   1   2       6809.18       7477.62       170.91 o                         
   0   2   2       1251.83       1448.11        41.75 o                         
   1   2   2      28615.36      29735.39       507.69 o                         
   2   2   2      21031.50      22336.08       413.37 o                         
   3   2   2       8734.12       8218.17       110.67 o                         
   4   2   2       2418.51       2204.63        35.54 o                         
   5   2   2       6363.44       5663.19       102.10 o                         
   6   2   2       5665.65       5654.80       144.43 o                         
   7   2   2      25408.98      26420.13       658.64 o                         
   8   2   2       1358.42       1613.37        37.21 o                         
   9   2   2       5986.44       6266.59       132.56 o                         
  10   2   2        578.46        599.27        17.94 o                         
  11   2   2       2372.62       2224.59        62.90 o                         
  12   2   2        147.87        176.94         5.15 o                         
  13   2   2        191.54        311.03         7.04 o                         
  14   2   2        195.03        264.31         6.93 o                         
  15   2   2       2036.77       2405.19        44.28 o                         
  16   2   2        255.90        225.70        12.98 o                         
   1   3   2      12951.02      13512.20       227.35 o                         
   2   3   2      32801.29      32036.95       388.59 o                         
   3   3   2      28992.35      29915.87       413.36 o                         
   4   3   2       1137.02       1095.78        26.59 o                         
   5   3   2       8975.60       9849.63       204.01 o                         
   6   3   2      13107.96      12958.92       290.07 o                         
   7   3   2      29591.55      33018.44       822.85 o                         
   8   3   2       6831.76       6949.34       145.55 o                         
   9   3   2       5229.98       5474.30       116.27 o                         
  10   3   2       4377.09       4128.42        89.51 o                         
  11   3   2        104.16        171.66         8.71 o                         
  12   3   2       3069.92       2934.31        38.14 o                         
  13   3   2        976.13       1027.57        17.71 o                         
  14   3   2       2244.73       2482.00        38.59 o                         
  15   3   2         92.05        138.32         6.67 o                         
  16   3   2       3479.62       3695.16        89.02 o                         
   0   4   2      47629.82      49512.83       939.90 o                         
   1   4   2      51025.33      49951.67       592.20 o                         
   2   4   2      33452.09      33633.42       407.95 o                         
   3   4   2      30525.30      30770.93       375.89 o                         
   4   4   2       9304.58       8998.52       132.77 o                         
   5   4   2      82436.86      81453.46      1654.77 o                         
   6   4   2      11590.85      12799.14       373.23 o                         
   7   4   2       5992.33       6088.37       159.33 o                         
   8   4   2      16417.86      16336.28       367.85 o                         
   9   4   2        281.90        333.27        13.42 o                         
  10   4   2       2700.00       2824.88        58.33 o                         
  11   4   2       3889.02       4128.30        78.71 o                         
  12   4   2      10678.44      10228.73       139.61 o                         
  13   4   2        768.70       1107.60        20.29 o                         
  14   4   2        920.69       1090.69        19.68 o                         
  15   4   2        118.44         69.45         5.12 o                         
  16   4   2       1634.81       1851.93        42.56 o                         
   1   5   2       8092.55       8152.06        94.07 o                         
   2   5   2      45173.12      43921.08       516.93 o                         
   3   5   2       1419.64       1300.42        21.21 o                         
   4   5   2      18208.96      18166.77       264.26 o                         
   5   5   2       2993.74       3245.57        88.38 o                         
   6   5   2      10639.33      10815.51       391.84 o                         
   7   5   2       1109.71        983.74        31.02 o                         
   8   5   2       8024.35       8261.74       190.04 o                         
   9   5   2       5496.67       5552.30       109.21 o                         
  10   5   2       4139.59       4092.24        89.84 o                         
  11   5   2        241.40        241.58         7.78 o                         
  12   5   2       4372.91       4305.68        61.71 o                         
  13   5   2       3157.42       3513.83        53.36 o                         
  14   5   2       2991.13       3007.52        45.71 o                         
  15   5   2        725.66        627.11        14.57 o                         
  16   5   2       3290.62       3807.99       100.32 o                         
   0   6   2      38773.20      36141.06       601.19 o                         
   1   6   2     171308.91     170418.80      2274.44 o                         
   2   6   2       5026.37       5257.82        83.67 o                         
   3   6   2      27804.45      27521.90       397.70 o                         
   4   6   2        316.59        285.21         7.02 o                         
   5   6   2      24969.39      23700.55       483.64 o                         
   6   6   2      13555.94      13280.34       339.18 o                         
   7   6   2       3143.87       3233.82        67.16 o                         
   8   6   2      11898.70      11777.71       268.24 o                         
   9   6   2      11425.12      11690.36       224.61 o                         
  10   6   2       5305.64       5040.50       120.26 o                         
  11   6   2       8647.67       8536.34       113.71 o                         
  12   6   2        618.98        648.86        13.16 o                         
  13   6   2        225.69        200.32         7.30 o                         
  14   6   2       2350.41       2668.12        44.85 o                         
  15   6   2       2511.62       2142.31        64.83 o                         
  16   6   2          2.69          7.64         4.27 o                         
   1   7   2      16083.89      17131.81       248.85 o                         
   2   7   2      20336.41      20000.73       301.88 o                         
   3   7   2       2205.14       2326.65        40.69 o                         
   4   7   2       1527.84       1366.29        24.69 o                         
   5   7   2         18.31         62.51         5.88 o                         
   6   7   2      21970.49      20504.53      1012.22 o                         
   7   7   2       4463.02       4674.31       112.26 o                         
   8   7   2       4611.21       4354.90        78.14 o                         
   9   7   2       7432.26       6781.84       156.29 o                         
  10   7   2        869.98        931.62        27.54 o                         
  11   7   2        787.53        625.04        12.23 o                         
  12   7   2       6989.24       6796.92        91.58 o                         
  13   7   2       1531.88       1679.35        28.06 o                         
  14   7   2        165.59        190.13         9.40 o                         
  15   7   2         23.64         35.85         4.88 o                         
  16   7   2       1823.60       1590.89       265.13 o                         
   0   8   2       1962.88       1971.63        60.54 o                         
   1   8   2       6221.07       5951.06       104.25 o                         
   2   8   2       1503.37       1442.59        24.89 o                         
   3   8   2      55470.41      57238.86       901.10 o                         
   4   8   2      47126.39      47128.59       741.73 o                         
   5   8   2        900.20        807.96        22.07 o                         
   6   8   2          3.68         30.57         7.59 o                         
   7   8   2       5677.46       5820.72       221.24 o                         
   8   8   2       1659.67       1497.26        36.77 o                         
   9   8   2      13668.39      12993.08       269.73 o                         
  10   8   2       2497.10       2507.45        35.55 o                         
  11   8   2          8.16         18.80         3.38 o                         
  12   8   2       3156.48       3194.73        51.19 o                         
  13   8   2        115.85        223.06         8.22 o                         
  14   8   2       1163.20       1149.53        24.69 o                         
  15   8   2       1253.84       1371.41        39.88 o                         
   1   9   2       3751.34       3994.22        75.80 o                         
   2   9   2      17131.57      17616.97       267.88 o                         
   3   9   2       6502.38       6905.57       103.23 o                         
   4   9   2       1842.65       1905.12        30.70 o                         
   5   9   2         77.72        113.15         5.48 o                         
   6   9   2       4825.27       4901.48       131.31 o                         
   7   9   2       5255.31       4757.80       128.92 o                         
   8   9   2       9299.68       8328.63       192.12 o                         
   9   9   2        229.24        293.67        11.95 o                         
  10   9   2       1517.77       1455.08        26.55 o                         
  11   9   2       1076.68        773.83        16.72 o                         
  12   9   2       1626.91       1794.74        32.48 o                         
  13   9   2       9516.23       9183.02       157.44 o                         
  14   9   2        523.93        465.66        13.79 o                         
  15   9   2         32.77         13.33         3.40 o                         
   0  10   2       9023.28       9286.39       202.96 o                         
   1  10   2      26998.62      27415.63       522.18 o                         
   2  10   2      10201.17      10889.12       160.92 o                         
   3  10   2         24.38         44.44         4.00 o                         
   4  10   2       9925.63       9554.19       141.50 o                         
   5  10   2        228.31        213.43         9.48 o                         
   6  10   2         57.21         88.42         9.32 o                         
   7  10   2      29849.82      30045.27       672.52 o                         
   8  10   2        747.66        639.91        23.76 o                         
   9  10   2       1100.79       1089.73        23.14 o                         
  10  10   2       4718.49       4533.58        77.29 o                         
  11  10   2        207.70        179.36         8.55 o                         
  12  10   2       1015.38       1112.14        24.45 o                         
  13  10   2       2163.10       2400.70        48.47 o                         
  14  10   2        862.42        789.49        20.25 o                         
  15  10   2        286.38        353.51        28.66 o                         
   1  11   2        534.20        610.74        18.32 o                         
   2  11   2      18185.49      18623.89       284.07 o                         
   3  11   2       5725.54       6188.94        98.44 o                         
   4  11   2         11.89         30.49         4.86 o                         
   5  11   2       2279.40       2022.88        37.41 o                         
   6  11   2       7129.12       7216.85       165.74 o                         
   7  11   2       7264.90       6826.11       144.23 o                         
   8  11   2       1364.72       1126.71        21.11 o                         
   9  11   2         54.40         98.22         6.50 o                         
  10  11   2       6925.15       6443.51       101.98 o                         
  11  11   2       3497.46       3179.54        59.23 o                         
  12  11   2        236.77        253.37        10.88 o                         
  13  11   2        954.45        786.99        26.12 o                         
  14  11   2       2287.84       2356.72        69.18 o                         
   0  12   2       4686.08       4423.42       109.55 o                         
   1  12   2      18288.26      19314.44       371.64 o                         
   2  12   2       1643.19       1675.13        33.00 o                         
   3  12   2       1184.89       1109.24        21.15 o                         
   4  12   2          8.76         35.00         4.58 o                         
   5  12   2       9145.39       9220.25       227.03 o                         
   6  12   2       7141.21       7476.86       192.27 o                         
   7  12   2       7898.64       7664.66       122.37 o                         
   8  12   2       1283.28       1297.32        23.68 o                         
   9  12   2        264.24        206.13         7.62 o                         
  10  12   2       1088.49       1059.74        21.75 o                         
  11  12   2       1781.92       2070.13        38.28 o                         
  12  12   2        244.80        257.24        10.55 o                         
  13  12   2       1252.16       1327.67        29.88 o                         
  14  12   2       3891.08       3543.53       346.34 o                         
   1  13   2          3.34         22.78         5.00 o                         
   2  13   2       2556.87       2382.34        42.95 o                         
   3  13   2       1787.17       1807.16        37.32 o                         
   4  13   2        376.54        372.92        12.02 o                         
   5  13   2       2666.42       2568.25        48.18 o                         
   6  13   2       7747.34       7130.95       101.16 o                         
   7  13   2          0.77         18.40         3.30 o                         
   8  13   2        187.77        154.19         6.77 o                         
   9  13   2        757.88        663.73        16.01 o                         
  10  13   2          0.94         15.14         3.91 o                         
  11  13   2       3707.82       3250.11        55.86 o                         
  12  13   2        369.86        321.38        10.55 o                         
  13  13   2        564.92        641.16        17.72 o                         
   0  14   2      62376.61      61696.02      1536.42 o                         
   1  14   2        407.13        428.17        13.45 o                         
   2  14   2        215.19        238.68        10.84 o                         
   3  14   2      41819.40      43102.04       714.97 o                         
   4  14   2       3803.13       3786.12        51.04 o                         
   5  14   2      19434.73      19139.25       233.15 o                         
   6  14   2       2748.72       2992.53        41.16 o                         
   7  14   2       1878.17       1726.53        26.97 o                         
   8  14   2      12905.61      13332.06       203.86 o                         
   9  14   2        162.49        220.61         8.55 o                         
  10  14   2        137.70        118.81         6.95 o                         
  11  14   2       4532.28       5089.48       115.52 o                         
  12  14   2        909.20        753.13        19.79 o                         
   1  15   2       3267.42       3071.98        38.86 o                         
   2  15   2       4024.60       4107.44        53.48 o                         
   3  15   2       1221.24       1223.21        19.80 o                         
   4  15   2        235.86        270.77         7.59 o                         
   5  15   2         17.43         40.17         3.88 o                         
   6  15   2       5130.26       5343.87        75.13 o                         
   7  15   2       1664.11       1573.67        27.39 o                         
   8  15   2         80.53         66.74         4.95 o                         
   9  15   2        975.62        820.62        17.72 o                         
  10  15   2       1681.28       1750.16        32.99 o                         
  11  15   2       1338.07       1225.40        40.23 o                         
  12  15   2        948.73        816.80        63.08 o                         
   0  16   2         22.76         45.15         6.53 o                         
   1  16   2      20852.94      20901.52       271.19 o                         
   2  16   2       3240.14       3296.22        42.57 o                         
   3  16   2       1409.35       1568.85        24.73 o                         
   4  16   2       5129.47       5477.56        69.97 o                         
   5  16   2       1021.72       1075.71        19.70 o                         
   6  16   2        100.85        121.79         5.53 o                         
   7  16   2       5117.65       5825.11        81.15 o                         
   8  16   2         48.84        104.69         6.48 o                         
   9  16   2      14670.36      15553.07       260.08 o                         
  10  16   2       4928.41       5210.09       110.18 o                         
  11  16   2         60.18         86.18         8.33 o                         
   1  17   2        257.19        246.41         8.20 o                         
   2  17   2       1042.56       1172.21        21.82 o                         
   3  17   2        186.72        173.48         6.68 o                         
   4  17   2          9.04         16.31         3.63 o                         
   5  17   2         63.07         86.07         6.48 o                         
   6  17   2         17.23         27.51         3.52 o                         
   7  17   2       6798.29       6859.90       102.04 o                         
   8  17   2        875.03        877.74        17.88 o                         
   9  17   2       2556.17       2225.88        45.89 o                         
  10  17   2        149.13        113.64         8.27 o                         
   0  18   2       5157.75       5256.15       113.07 o                         
   1  18   2       5463.94       5890.02        88.14 o                         
   2  18   2        845.05        911.48        17.67 o                         
   3  18   2       1399.36       1367.11        24.10 o                         
   4  18   2      10288.26      10864.63       166.29 o                         
   5  18   2       5663.83       6312.78        98.46 o                         
   6  18   2        165.67        202.07         6.64 o                         
   7  18   2       8061.36       8549.51       136.86 o                         
   8  18   2       2505.65       2389.04        45.80 o                         
   9  18   2        318.07        340.25        19.11 o                         
   1  19   2          4.68         12.14         3.70 o                         
   2  19   2        251.67        246.69         8.52 o                         
   3  19   2       1293.86       1308.66        24.74 o                         
   4  19   2        761.48        823.14        16.45 o                         
   5  19   2         48.85         41.95         5.24 o                         
   6  19   2        206.22        247.88         8.31 o                         
   7  19   2       2077.12       1673.82        74.77 o                         
   8  19   2        992.83        692.69        42.99 o                         
   0  20   2       2031.66       2217.90        84.12 o                         
   1  20   2        920.96       1059.81        24.56 o                         
   2  20   2        268.53        299.35         9.33 o                         
   3  20   2        460.69        511.90        13.85 o                         
   4  20   2        683.83        617.76        17.69 o                         
   5  20   2       2537.29       2400.84        70.15 o                         
   6  20   2        733.35        654.80        29.65 o                         
   1  21   2        860.49        783.81        19.50 o                         
   2  21   2       1885.41       1743.10        82.22 o                         
   3  21   2        246.81        167.82         8.95 o                         
   4  21   2          3.91         12.74         4.27 o                         
   1   1   3       4011.16       4305.66        64.57 o                         
   2   1   3      16633.41      16518.58       261.04 o                         
   3   1   3        256.99        304.45         6.63 o                         
   4   1   3      22976.37      23240.66       324.27 o                         
   5   1   3      12280.85      12015.42       191.23 o                         
   6   1   3      62395.47      60566.73      1138.02 o                         
   7   1   3       6564.47       7246.90       185.70 o                         
   8   1   3       4015.79       4111.84       102.03 o                         
   9   1   3       4392.37       4305.25       101.62 o                         
  10   1   3        324.08        331.74        11.86 o                         
  11   1   3         22.58         35.99         4.65 o                         
  12   1   3      22642.87      21341.66       239.06 o                         
  13   1   3       5071.56       4810.18        56.71 o                         
  14   1   3       5209.74       5444.14        68.68 o                         
  15   1   3        631.11        712.35        17.67 o                         
  16   1   3       1267.96       1336.56        36.32 o                         
   0   2   3       4263.91       4556.43       118.22 o                         
   1   2   3      32626.90      33038.48       529.92 o                         
   2   2   3      14206.45      14689.39       197.16 o                         
   3   2   3      41414.39      39712.07       580.70 o                         
   4   2   3      22848.88      22269.28       308.18 o                         
   5   2   3        301.97        504.60        13.44 o                         
   6   2   3       6726.98       7168.28       182.10 o                         
   7   2   3      17397.85      17471.19       438.28 o                         
   8   2   3       5873.80       5832.04       122.81 o                         
   9   2   3        181.26        202.32         8.64 o                         
  10   2   3        190.85        184.15         9.90 o                         
  11   2   3       8109.71       7713.31       224.41 o                         
  12   2   3       5802.99       5644.75        71.80 o                         
  13   2   3       3824.06       3912.89        49.52 o                         
  14   2   3         61.23         78.82         4.81 o                         
  15   2   3       2971.23       3150.41        60.34 o                         
  16   2   3        443.87        506.32        17.09 o                         
   1   3   3      17995.67      17982.57       285.56 o                         
   2   3   3     114503.84     108257.84      1387.31 o                         
   3   3   3      12824.27      12835.10       179.25 o                         
   4   3   3       3403.11       3197.17        70.20 o                         
   5   3   3       9197.40       9211.67       192.97 o                         
   6   3   3       2320.44       2239.17        60.73 o                         
   7   3   3        207.72        217.18         7.89 o                         
   8   3   3      47713.25      50612.04      1124.16 o                         
   9   3   3       2927.69       2917.66        72.01 o                         
  10   3   3      19277.29      18492.76       408.37 o                         
  11   3   3       7124.22       7241.98       170.53 o                         
  12   3   3        197.43        233.64         6.96 o                         
  13   3   3       1136.62       1088.82        17.96 o                         
  14   3   3         82.58         98.35         4.44 o                         
  15   3   3        646.79        738.69        16.40 o                         
  16   3   3       9877.37      10721.79       243.12 o                         
   0   4   3       1358.56       1398.77        38.78 o                         
   1   4   3      28618.34      30219.83       389.52 o                         
   2   4   3        554.55        607.37        10.22 o                         
   3   4   3       2306.96       2230.26        32.28 o                         
   4   4   3        255.00        279.99         7.75 o                         
   5   4   3       2368.05       2319.49        60.47 o                         
   6   4   3       5317.33       5876.31       175.50 o                         
   7   4   3        418.01        555.07        21.10 o                         
   8   4   3       2963.81       2823.35        69.04 o                         
   9   4   3        322.72        334.70        17.71 o                         
  10   4   3       9833.49      10073.26       194.14 o                         
  11   4   3          1.90         16.06         3.10 o                         
  12   4   3          4.14         20.45         3.56 o                         
  13   4   3        167.42        203.08         7.42 o                         
  14   4   3        570.74        611.41        13.19 o                         
  15   4   3         17.13         27.16         3.93 o                         
  16   4   3         46.91         43.98         4.37 o                         
   1   5   3      72488.91      72735.20       911.52 o                         
   2   5   3      33471.28      33212.45       402.31 o                         
   3   5   3       2015.35       2027.63        29.04 o                         
   4   5   3        101.38        145.66         5.76 o                         
   5   5   3      16616.25      16276.31       411.43 o                         
   6   5   3       2319.19       2303.07        65.58 o                         
   7   5   3        113.06        147.03        14.17 o                         
   8   5   3      37065.87      37378.86       834.03 o                         
   9   5   3       5728.85       5766.10       113.63 o                         
  10   5   3      13340.09      13293.91       305.37 o                         
  11   5   3        351.92        372.40         9.43 o                         
  12   5   3        129.63        136.51         7.08 o                         
  13   5   3       3853.17       3843.18        55.59 o                         
  14   5   3         51.01         68.32         4.81 o                         
  15   5   3        338.21        389.57        10.71 o                         
  16   5   3       4709.70       5037.65       148.94 o                         
   0   6   3       3323.61       3462.62        72.23 o                         
   1   6   3      14503.11      14038.60       205.43 o                         
   2   6   3       1354.73       1539.57        27.73 o                         
   3   6   3      15482.41      13927.24       182.01 o                         
   4   6   3      27440.26      26532.47       342.14 o                         
   5   6   3       1336.28       1396.74        33.83 o                         
   6   6   3       5483.85       5701.23       122.46 o                         
   7   6   3      18450.79      17304.60       329.62 o                         
   8   6   3       1482.11       1462.65        39.81 o                         
   9   6   3       1128.10       1160.23        27.41 o                         
  10   6   3        285.15        289.66        13.27 o                         
  11   6   3       9521.61       9019.83       123.92 o                         
  12   6   3       4389.61       4158.80        60.07 o                         
  13   6   3       1009.80       1072.86        18.93 o                         
  14   6   3       1078.13       1178.37        22.55 o                         
  15   6   3       2925.26       3009.43        53.93 o                         
  16   6   3       1332.74       1269.10        36.97 o                         
   1   7   3       1416.55       1098.43        20.23 o                         
   2   7   3      37851.26      39347.18       652.71 o                         
   3   7   3       6588.64       7104.35       105.68 o                         
   4   7   3      44579.86      45092.49       675.91 o                         
   5   7   3       6805.01       6783.00       169.76 o                         
   6   7   3      23337.32      22570.02      1171.50 o                         
   7   7   3        135.97        157.88         9.69 o                         
   8   7   3        329.90        390.59        13.66 o                         
   9   7   3       3069.20       2849.87        73.40 o                         
  10   7   3        106.07        108.56         6.89 o                         
  11   7   3       1036.81       1139.87        19.47 o                         
  12   7   3       9257.26       9678.23       128.34 o                         
  13   7   3        629.98        682.94        13.85 o                         
  14   7   3       5043.09       5199.61       137.27 o                         
  15   7   3        594.48        624.43        17.79 o                         
   0   8   3        994.73        948.41        30.64 o                         
   1   8   3      20831.25      22306.09       361.15 o                         
   2   8   3       1707.35       1911.89        32.96 o                         
   3   8   3       1774.91       2160.41        39.49 o                         
   4   8   3       4139.38       3811.44        61.97 o                         
   5   8   3       9752.94      10315.44       187.36 o                         
   6   8   3       2253.70       2272.09        66.20 o                         
   7   8   3        816.95        791.62        33.70 o                         
   8   8   3       2965.14       2899.97        65.42 o                         
   9   8   3        547.73        511.12        17.36 o                         
  10   8   3       6267.97       5582.38        75.95 o                         
  11   8   3         44.74         60.74         5.09 o                         
  12   8   3        589.22        607.17        13.70 o                         
  13   8   3        705.17        662.63        13.57 o                         
  14   8   3       3878.44       3996.98        76.37 o                         
  15   8   3         91.56         85.80         7.06 o                         
   1   9   3      62310.76      70957.58      1176.59 o                         
   2   9   3       6680.15       6859.64       107.28 o                         
   3   9   3      21845.11      23563.02       340.83 o                         
   4   9   3       7748.79       7597.07       108.78 o                         
   5   9   3      22044.61      23079.34       365.83 o                         
   6   9   3      13431.43      12717.05       288.35 o                         
   7   9   3       1183.77       1191.90        35.71 o                         
   8   9   3         10.59         22.29         6.04 o                         
   9   9   3       4795.68       4439.17        69.10 o                         
  10   9   3       1438.33       1345.60        23.49 o                         
  11   9   3       3495.26       3468.99        55.06 o                         
  12   9   3       6628.34       6558.54       103.01 o                         
  13   9   3       1803.70       1923.28        37.35 o                         
  14   9   3       3221.62       3324.94        65.01 o                         
  15   9   3        548.27        564.40        20.20 o                         
   0  10   3      12393.32      12023.87       250.85 o                         
   1  10   3      13792.91      14709.75       282.90 o                         
   2  10   3        336.72        351.57         9.59 o                         
   3  10   3      31386.94      33805.55       533.23 o                         
   4  10   3       1121.70       1229.86        27.80 o                         
   5  10   3        320.95        437.71        12.16 o                         
   6  10   3       5365.08       5629.10       120.19 o                         
   7  10   3      19065.44      18360.11       349.72 o                         
   8  10   3        796.10        839.98        28.06 o                         
   9  10   3       5248.39       4651.17        74.45 o                         
  10  10   3       2197.91       2242.76        40.30 o                         
  11  10   3       3646.84       3467.07        60.54 o                         
  12  10   3       1008.03       1074.72        23.78 o                         
  13  10   3       1408.99       1335.79        30.02 o                         
  14  10   3        126.48        129.53         7.19 o                         
   1  11   3       5951.66       6470.71       131.17 o                         
   2  11   3       5160.06       4996.79        80.95 o                         
   3  11   3        841.28        974.22        20.90 o                         
   4  11   3       3526.12       4017.31        88.06 o                         
   5  11   3       8257.85       8393.19       154.58 o                         
   6  11   3       1670.38       1613.99        39.21 o                         
   7  11   3       1235.31       1190.77        29.05 o                         
   8  11   3      18181.64      16766.25       234.40 o                         
   9  11   3        714.17        718.59        15.61 o                         
  10  11   3       1443.40       1453.29        30.88 o                         
  11  11   3       2444.89       2535.53        48.59 o                         
  12  11   3          8.37         27.13         5.93 o                         
  13  11   3        947.10        844.00        20.29 o                         
  14  11   3       1136.40       1087.65        33.90 o                         
   0  12   3      66585.78      69138.76      1560.31 o                         
   1  12   3         45.20         65.57         6.65 o                         
   2  12   3        456.28        476.34        13.24 o                         
   3  12   3       1335.64       1537.93        30.62 o                         
   4  12   3      15185.76      15860.11       344.75 o                         
   5  12   3        357.71        345.61        11.74 o                         
   6  12   3          8.02         35.58         7.58 o                         
   7  12   3        144.01        146.84         6.23 o                         
   8  12   3      10508.60      10114.29       143.79 o                         
   9  12   3       2933.98       3017.47        48.39 o                         
  10  12   3       1804.19       1878.24        35.04 o                         
  11  12   3       1316.68       1443.20        30.01 o                         
  12  12   3       4120.92       4313.73        81.03 o                         
  13  12   3        945.69        840.37        32.85 o                         
  14  12   3         16.66         11.15         5.52 o                         
   1  13   3        193.77        207.11         9.38 o                         
   2  13   3      16996.10      17124.46       308.16 o                         
   3  13   3       6562.17       6865.65       134.14 o                         
   4  13   3       1127.83       1076.58        26.82 o                         
   5  13   3       1076.90       1027.04        20.92 o                         
   6  13   3        819.72        925.01        15.68 o                         
   7  13   3       1880.79       1855.33        30.22 o                         
   8  13   3        985.12        981.25        19.17 o                         
   9  13   3       2043.83       2138.41        39.30 o                         
  10  13   3       9658.32       9651.13       155.70 o                         
  11  13   3          1.52         18.66         4.56 o                         
  12  13   3       2290.54       2340.51        52.58 o                         
  13  13   3       1682.99       1607.38        51.43 o                         
   0  14   3       2329.98       2348.77        64.12 o                         
   1  14   3       6856.84       6676.93       107.27 o                         
   2  14   3       3740.82       3844.69        72.16 o                         
   3  14   3       5114.54       5247.63       107.80 o                         
   4  14   3      10967.98      10723.07       137.11 o                         
   5  14   3      11185.78      11221.40       142.94 o                         
   6  14   3        629.52        682.18        12.45 o                         
   7  14   3      14316.97      14443.33       194.87 o                         
   8  14   3        119.90        170.28         6.78 o                         
   9  14   3         14.76         27.53         4.07 o                         
  10  14   3         13.02         28.24         4.52 o                         
  11  14   3       5634.12       6025.96       139.71 o                         
  12  14   3         13.96         18.77         4.53 o                         
   1  15   3       1965.71       1903.88        27.03 o                         
   2  15   3       3327.72       3558.98        44.39 o                         
   3  15   3          3.28         27.20         3.78 o                         
   4  15   3       2605.18       2609.82        38.12 o                         
   5  15   3         39.85         58.55         4.15 o                         
   6  15   3       5295.01       5066.60        71.57 o                         
   7  15   3       1154.86       1173.45        21.51 o                         
   8  15   3        738.17        733.74        14.58 o                         
   9  15   3       1272.16       1329.89        24.51 o                         
  10  15   3       1017.21        975.67        20.27 o                         
  11  15   3       2367.30       2300.69        63.26 o                         
  12  15   3       1293.24       1255.43        53.82 o                         
   0  16   3      12782.96      12722.67       263.29 o                         
   1  16   3        131.77        167.19         5.90 o                         
   2  16   3       2238.54       2210.83        29.03 o                         
   3  16   3         45.16         77.40         4.77 o                         
   4  16   3      23123.84      23392.74       292.82 o                         
   5  16   3         22.59         37.10         3.89 o                         
   6  16   3        127.19        115.37         5.83 o                         
   7  16   3          2.34         22.39         3.91 o                         
   8  16   3       6484.86       7013.88       114.04 o                         
   9  16   3         38.41         45.11         4.86 o                         
  10  16   3        333.38        326.38        12.10 o                         
  11  16   3        116.26        103.43        11.24 o                         
   1  17   3         47.02         93.70         5.07 o                         
   2  17   3        652.09        676.01        14.79 o                         
   3  17   3       1445.01       1451.89        24.43 o                         
   4  17   3        357.65        286.60         8.65 o                         
   5  17   3       2412.55       2628.88        42.26 o                         
   6  17   3       1302.95       1248.50        20.95 o                         
   7  17   3          0.55         11.17         3.28 o                         
   8  17   3        712.67        697.38        15.15 o                         
   9  17   3       2452.14       2460.94        59.37 o                         
  10  17   3        191.58        169.80        10.34 o                         
   0  18   3      15497.44      16037.73       329.59 o                         
   1  18   3        257.09        300.22         8.88 o                         
   2  18   3         34.76         51.30         4.83 o                         
   3  18   3       3863.23       4107.04        62.97 o                         
   4  18   3        775.49        826.46        16.17 o                         
   5  18   3       3582.61       3481.14        59.21 o                         
   6  18   3       2185.00       2194.46        38.50 o                         
   7  18   3       1590.64       1592.81        26.40 o                         
   8  18   3        523.52        495.10        17.17 o                         
   9  18   3         45.20         50.70         5.52 o                         
   1  19   3         95.39        144.69         6.79 o                         
   2  19   3       2069.18       1978.15        34.75 o                         
   3  19   3        242.65        276.61         8.52 o                         
   4  19   3         20.82         37.52         4.05 o                         
   5  19   3       2383.15       2393.90        43.51 o                         
   6  19   3         76.37         80.72         4.99 o                         
   7  19   3        114.87        117.12         7.46 o                         
   0  20   3       3206.36       3179.48       157.01 o                         
   1  20   3          0.31          8.48         2.77 o                         
   2  20   3        137.19        103.34         5.54 o                         
   3  20   3         82.77         71.26         4.56 o                         
   4  20   3         35.47         38.01         3.94 o                         
   5  20   3       2095.15       2093.81        50.39 o                         
   6  20   3        655.06        644.91        38.22 o                         
   1  21   3          4.90          4.78         3.18 o                         
   2  21   3        253.22        211.14         8.87 o                         
   3  21   3        180.27        151.41         8.27 o                         
   0   0   4      27550.50      27659.27       689.70 o                         
   1   0   4      50227.64      52564.38       998.68 o                         
   2   0   4      67403.15      67911.61      1223.07 o                         
   3   0   4      18502.79      17192.90       326.02 o                         
   4   0   4      38416.77      39290.79       799.93 o                         
   5   0   4      38706.61      37535.02       761.90 o                         
   6   0   4      18667.77      18959.36       547.02 o                         
   7   0   4         16.78         68.99         8.27 o                         
   8   0   4        365.88        353.65        13.34 o                         
   9   0   4         58.75         87.26         6.53 o                         
  10   0   4        396.39        412.69        18.62 o                         
  11   0   4      20073.43      21342.99       617.77 o                         
  12   0   4       5089.25       5106.78        89.69 o                         
  13   0   4       1787.67       2104.48        40.13 o                         
  14   0   4       2024.23       1927.65        37.63 o                         
  15   0   4      12929.51      12779.62       440.81 o                         
  16   0   4       2226.74       2450.68       133.76 o                         
   1   1   4       6702.24       6974.98        92.66 o                         
   2   1   4       9729.77       9426.04       123.58 o                         
   3   1   4       4326.95       4388.07        63.76 o                         
   4   1   4       4959.95       5396.59        80.52 o                         
   5   1   4       1389.29       1488.58        25.82 o                         
   6   1   4        378.02        476.10        12.89 o                         
   7   1   4         86.25        145.93         7.95 o                         
   8   1   4         75.98        126.49        10.26 o                         
   9   1   4        611.40        550.45        14.85 o                         
  10   1   4        554.61        577.40        16.40 o                         
  11   1   4       3682.78       3469.50        75.86 o                         
  12   1   4       3576.25       3583.85        43.35 o                         
  13   1   4       1228.37       1250.46        17.08 o                         
  14   1   4       1525.56       1561.80        21.66 o                         
  15   1   4       2084.18       2118.78        39.60 o                         
  16   1   4       3620.68       3621.06       155.39 o                         
   0   2   4      41715.16      41981.88       796.95 o                         
   1   2   4      29841.85      29375.84       373.51 o                         
   2   2   4       5354.60       5049.97        61.88 o                         
   3   2   4      48509.76      48057.81       700.81 o                         
   4   2   4      26349.16      26275.53       463.60 o                         
   5   2   4      18880.46      17869.43       317.28 o                         
   6   2   4       5499.73       5608.71       144.43 o                         
   7   2   4        638.47        582.74        19.12 o                         
   8   2   4       2800.96       2672.72        59.72 o                         
   9   2   4       9778.20      10030.24       228.98 o                         
  10   2   4         91.75        137.01         9.46 o                         
  11   2   4       1354.97       1486.33        32.86 o                         
  12   2   4       1018.64       1106.44        16.09 o                         
  13   2   4        664.62        554.08         9.77 o                         
  14   2   4        129.74         92.78         4.26 o                         
  15   2   4        194.58        303.91        10.62 o                         
  16   2   4          3.24         11.60         4.53 o                         
   1   3   4       2804.08       2840.82        40.03 o                         
   2   3   4       7845.81       8318.46       103.02 o                         
   3   3   4       1296.45       1366.48        21.46 o                         
   4   3   4         60.33         62.35         3.84 o                         
   5   3   4      17564.81      18597.32       330.56 o                         
   6   3   4      10541.22      11471.12       336.46 o                         
   7   3   4       1072.24       1268.03        34.02 o                         
   8   3   4         27.06         46.98         5.39 o                         
   9   3   4      11122.35      11072.90       230.75 o                         
  10   3   4      12218.24      12147.94       233.12 o                         
  11   3   4        114.31        137.05         6.87 o                         
  12   3   4        839.02        964.39        15.20 o                         
  13   3   4       1259.05       1364.58        20.59 o                         
  14   3   4       2947.61       3173.21        44.36 o                         
  15   3   4         93.58        132.94         6.82 o                         
  16   3   4       1135.80       1114.16        27.30 o                         
   0   4   4      41526.20      39457.64       664.17 o                         
   1   4   4      62230.73      59609.82       798.29 o                         
   2   4   4       4824.70       4458.97        59.12 o                         
   3   4   4       1097.52       1087.62        19.03 o                         
   4   4   4       3713.59       3422.60        53.39 o                         
   5   4   4       6528.16       7140.41       190.27 o                         
   6   4   4         37.87         45.51         6.95 o                         
   7   4   4      67874.85      67225.71      1492.91 o                         
   8   4   4      30445.39      31797.24       710.54 o                         
   9   4   4       1270.27       1088.22        27.11 o                         
  10   4   4        243.01        242.91        11.14 o                         
  11   4   4       8378.58       7777.20       117.33 o                         
  12   4   4        849.44        860.92        15.30 o                         
  13   4   4        492.52        575.27        12.82 o                         
  14   4   4       1442.54       1668.30        27.35 o                         
  15   4   4      13341.11      15406.68       244.87 o                         
  16   4   4       1616.64       1869.08        48.61 o                         
   1   5   4        204.06        198.62         6.68 o                         
   2   5   4       8943.06       8853.79       131.64 o                         
   3   5   4      10583.26      10449.63       142.66 o                         
   4   5   4       4456.47       4329.24        72.69 o                         
   6   5   4      10005.49       9911.24       227.29 o                         
   7   5   4       4350.36       4997.98       117.85 o                         
   8   5   4       3936.67       3832.61        92.96 o                         
   9   5   4       2875.38       2817.05        58.61 o                         
  10   5   4       2175.24       2379.53        64.33 o                         
  11   5   4          6.21         25.19         3.81 o                         
  12   5   4       1177.55       1140.98        20.96 o                         
  13   5   4         33.85         79.01         4.71 o                         
  14   5   4       2811.29       2790.37        44.65 o                         
  15   5   4        872.02        798.90        17.52 o                         
  16   5   4        260.24        254.82        11.63 o                         
   0   6   4      94576.73      92184.24      2301.39 o                         
   1   6   4      12581.46      12088.58       193.59 o                         
   2   6   4       3759.54       3397.32        53.27 o                         
   3   6   4      20456.86      20275.72       281.98 o                         
   4   6   4       2466.10       2323.08        37.80 o                         
   5   6   4       4314.62       3848.35        92.61 o                         
   6   6   4       7105.28       6847.16       134.66 o                         
   7   6   4       4754.21       4564.76        92.24 o                         
   8   6   4       1921.43       1738.11        38.65 o                         
   9   6   4       2330.28       2241.98        48.02 o                         
  10   6   4       2583.13       2461.78        61.48 o                         
  11   6   4       1530.26       1677.77        27.10 o                         
  12   6   4        183.31        143.04         6.80 o                         
  13   6   4       2615.35       2899.34        42.98 o                         
  14   6   4          2.22         26.33         3.98 o                         
  15   6   4          0.10         23.89         4.08 o                         
  16   6   4         12.57         25.48         5.52 o                         
   1   7   4       9810.54      10084.12       170.79 o                         
   2   7   4      10073.43      10003.08       146.95 o                         
   3   7   4      22164.04      23886.34       377.81 o                         
   4   7   4       3220.36       3361.97        57.05 o                         
   5   7   4      25436.15      25621.96       521.68 o                         
   6   7   4       3413.34       3453.94       122.03 o                         
   7   7   4      22011.43      21913.52       492.20 o                         
   8   7   4       1417.13       1255.83        29.19 o                         
   9   7   4        910.56       1066.04        28.38 o                         
  10   7   4       2023.98       1986.39        28.42 o                         
  11   7   4       4410.24       4570.59        65.34 o                         
  12   7   4        143.26        154.36         6.62 o                         
  13   7   4       6148.64       5950.87        82.96 o                         
  14   7   4       2290.29       2324.73        37.38 o                         
  15   7   4        987.04        886.84        21.83 o                         
   0   8   4        102.78        149.24        14.92 o                         
   1   8   4       4643.05       4429.15        89.43 o                         
   2   8   4       8932.75       8911.79       137.57 o                         
   3   8   4      58928.71      61522.48       967.88 o                         
   4   8   4      16794.60      15611.42       236.72 o                         
   5   8   4      26557.62      25128.07       489.58 o                         
   6   8   4       2867.31       2852.11        80.54 o                         
   7   8   4        884.98        879.69        37.62 o                         
   8   8   4        178.66        142.46         9.69 o                         
   9   8   4        628.65        653.21        27.42 o                         
  10   8   4        634.21        631.17        13.14 o                         
  11   8   4      13447.04      13281.41       187.20 o                         
  12   8   4       2179.69       2339.82        37.32 o                         
  13   8   4        722.69        899.32        17.90 o                         
  14   8   4         90.82         83.96         5.27 o                         
  15   8   4       5918.83       5436.55       160.71 o                         
   1   9   4         11.65         28.86         5.76 o                         
   2   9   4       1501.96       1878.13        34.14 o                         
   3   9   4        134.40        177.18         6.62 o                         
   4   9   4       7907.24       7982.22       118.43 o                         
   5   9   4       4210.76       4288.83        76.14 o                         
   6   9   4         93.34        131.27         9.80 o                         
   7   9   4         49.92         53.73         6.37 o                         
   8   9   4         56.80         88.13         9.49 o                         
   9   9   4         83.86        137.65         6.36 o                         
  10   9   4       1966.85       1787.36        29.95 o                         
  11   9   4       2921.61       2594.61        42.60 o                         
  12   9   4       2250.65       2034.96        37.93 o                         
  13   9   4       1115.90       1031.21        24.31 o                         
  14   9   4        269.92        320.08        10.49 o                         
  15   9   4        844.19        806.66        25.73 o                         
   0  10   4        893.26        696.18        28.57 o                         
   1  10   4       6373.23       6920.73       137.39 o                         
   2  10   4       8575.05       9104.97       148.11 o                         
   3  10   4      33897.07      35354.46       558.17 o                         
   4  10   4      28180.80      29802.62       449.11 o                         
   5  10   4       7297.62       7425.11       128.18 o                         
   6  10   4       1043.47        988.45        26.30 o                         
   7  10   4       2532.58       2591.53        55.47 o                         
   8  10   4          1.98         25.49         7.43 o                         
   9  10   4       3818.37       3786.42        61.27 o                         
  10  10   4       1093.14       1104.67        21.85 o                         
  11  10   4        608.75        732.67        18.19 o                         
  12  10   4       3199.33       3237.57        66.33 o                         
  13  10   4         82.21        142.60        11.06 o                         
  14  10   4       1316.04       1182.54        26.75 o                         
   1  11   4      12444.35      13396.88       259.68 o                         
   2  11   4       2310.76       2120.30        44.38 o                         
   3  11   4      13401.87      14619.47       247.46 o                         
   4  11   4       2058.02       1917.71        40.20 o                         
   5  11   4       6727.07       7883.36       154.13 o                         
   6  11   4        499.20        499.82        16.35 o                         
   7  11   4        294.03        296.02        11.51 o                         
   8  11   4        686.36        590.43        12.03 o                         
   9  11   4       3859.25       3608.00        54.54 o                         
  10  11   4       4479.43       4216.39        68.53 o                         
  11  11   4       3732.42       3408.58        59.31 o                         
  12  11   4         38.08         80.95         6.43 o                         
  13  11   4       1375.17       1677.48        36.88 o                         
  14  11   4        223.32        207.44         9.90 o                         
   0  12   4       2666.88       2380.30        52.46 o                         
   1  12   4      28261.33      28269.61       449.39 o                         
   2  12   4      15817.52      16211.65       274.54 o                         
   3  12   4        567.27        611.12        13.50 o                         
   4  12   4       6541.37       6904.13       127.66 o                         
   5  12   4        458.26        531.74        14.12 o                         
   6  12   4        474.92        580.87        20.31 o                         
   7  12   4      15751.15      15759.79       217.30 o                         
   8  12   4       8665.52       8739.34       116.09 o                         
   9  12   4       5360.38       5756.69        83.85 o                         
  10  12   4        705.42        743.51        19.91 o                         
  11  12   4        107.50         92.39         7.90 o                         
  12  12   4        984.61        889.15        24.92 o                         
  13  12   4        348.99        284.71        11.38 o                         
   1  13   4       2540.23       2603.94        47.01 o                         
   2  13   4       5011.41       4996.88        90.22 o                         
   3  13   4       1947.84       1734.76        34.53 o                         
   4  13   4       2699.95       2801.98        57.80 o                         
   5  13   4        212.83        216.48         7.04 o                         
   6  13   4         17.25         34.08         4.46 o                         
   7  13   4        123.65        120.61         5.38 o                         
   8  13   4       5324.47       4941.60        72.73 o                         
   9  13   4       6583.79       6013.72        99.66 o                         
  10  13   4         60.66         56.28         5.33 o                         
  11  13   4          6.21         28.85         5.49 o                         
  12  13   4        584.30        648.47        21.61 o                         
  13  13   4         94.71         52.37         5.15 o                         
   0  14   4      12493.58      11790.98       352.88 o                         
   1  14   4       7852.59       7453.53       119.67 o                         
   2  14   4       1940.41       1933.09        37.93 o                         
   3  14   4       2437.38       2592.13        37.49 o                         
   4  14   4       1470.19       1427.57        23.13 o                         
   5  14   4       1312.08       1399.97        21.13 o                         
   6  14   4       9095.32       9185.24       117.92 o                         
   7  14   4       3103.03       3162.92        44.44 o                         
   8  14   4       7585.83       8271.31       117.90 o                         
   9  14   4       1705.69       2027.64        34.98 o                         
  10  14   4        355.75        354.54        13.62 o                         
  11  14   4        442.95        541.81        19.45 o                         
  12  14   4         42.90         24.08         3.29 o                         
   1  15   4        232.04        255.09         7.32 o                         
   2  15   4       3677.95       3381.38        42.50 o                         
   3  15   4       1836.11       1672.86        24.43 o                         
   4  15   4        721.86        652.27        12.95 o                         
   5  15   4      10180.60       9984.71       137.11 o                         
   6  15   4      15697.34      15685.30       204.66 o                         
   7  15   4        737.57        666.49        13.72 o                         
   8  15   4         93.22        139.31         5.97 o                         
   9  15   4        589.69        682.08        15.23 o                         
  10  15   4        134.59        177.36         7.22 o                         
  11  15   4       1024.02        817.16        36.47 o                         
   0  16   4       4514.68       4622.98        92.34 o                         
   1  16   4        740.86        801.68        14.38 o                         
   2  16   4        182.13        209.83         6.39 o                         
   3  16   4       5452.44       5535.90        70.60 o                         
   4  16   4       3996.72       4117.04        61.65 o                         
   5  16   4       4723.65       4954.03        75.48 o                         
   6  16   4       1700.20       1911.04        29.71 o                         
   7  16   4        114.37        209.64         6.94 o                         
   8  16   4        496.97        465.93        11.22 o                         
   9  16   4        497.22        539.77        12.42 o                         
  10  16   4       3676.37       3722.76        92.34 o                         
  11  16   4       1921.09       2072.08        85.99 o                         
   1  17   4       2742.00       2834.41        45.27 o                         
   2  17   4       1001.57       1119.11        20.45 o                         
   3  17   4        645.94        689.57        13.34 o                         
   4  17   4       5675.17       5725.43        82.95 o                         
   5  17   4       5622.92       5880.10        88.59 o                         
   6  17   4       1243.65       1188.78        22.36 o                         
   7  17   4       2247.46       2080.14        33.77 o                         
   8  17   4        183.30        177.93         8.92 o                         
   9  17   4        106.74        172.03         8.05 o                         
  10  17   4       2162.29       1859.83        57.92 o                         
   0  18   4          6.60         28.86         5.68 o                         
   1  18   4        488.79        569.53        12.85 o                         
   2  18   4       2272.66       2398.96        40.32 o                         
   3  18   4       4093.40       4173.71        63.89 o                         
   4  18   4       4500.64       4974.21        78.69 o                         
   5  18   4       6794.09       7439.88       120.85 o                         
   6  18   4         93.66        117.03         6.27 o                         
   7  18   4       1106.72       1112.68        21.29 o                         
   8  18   4         26.40         31.01         4.87 o                         
   9  18   4        219.55        239.39        26.27 o                         
   1  19   4       2600.64       2600.07        45.16 o                         
   2  19   4        511.58        496.38        13.21 o                         
   3  19   4       3671.25       3635.99        60.87 o                         
   4  19   4        254.38        203.18         7.12 o                         
   5  19   4        775.79        891.88        22.70 o                         
   6  19   4         21.42         20.97         4.14 o                         
   7  19   4        234.04        239.75        12.65 o                         
   0  20   4         78.14         68.58         9.25 o                         
   1  20   4       3896.70       3814.63        67.84 o                         
   2  20   4       1879.27       1923.17        39.97 o                         
   3  20   4       1873.86       1976.42        38.62 o                         
   4  20   4        480.73        504.02        13.08 o                         
   5  20   4       2624.03       2187.15        86.19 o                         
   6  20   4         93.26        105.10        10.13 o                         
   1  21   4        444.27        393.29        29.64 o                         
   2  21   4       3200.80       2879.08        89.39 o                         
   3  21   4         14.90          7.64         2.14 o                         
   1   1   5        857.57        831.16        12.10 o                         
   2   1   5      18134.49      18141.15       214.80 o                         
   3   1   5       2921.26       2868.02        47.60 o                         
   4   1   5       2723.46       2551.33        42.69 o                         
   5   1   5      38011.00      37699.63       716.59 o                         
   6   1   5       5994.70       6521.38       136.82 o                         
   7   1   5      23903.07      24499.03       595.79 o                         
   8   1   5       2081.53       2096.52        56.04 o                         
   9   1   5         26.78         26.55         3.58 o                         
  10   1   5       3054.07       3127.63        64.32 o                         
  11   1   5       2261.80       2241.35        45.40 o                         
  12   1   5         97.03        133.90         5.65 o                         
  13   1   5      11261.71      11620.71       139.12 o                         
  14   1   5         52.17         85.31         3.99 o                         
  15   1   5        686.79        750.32        23.55 o                         
  16   1   5        596.65        562.42        19.11 o                         
   0   2   5     524363.56     451927.38      7440.77 o                         
   1   2   5      13270.26      12882.85       145.68 o                         
   2   2   5      32908.02      30982.37       363.87 o                         
   3   2   5      13196.76      12058.74       157.61 o                         
   4   2   5      33946.43      33666.55       559.44 o                         
   5   2   5       8164.62       8322.44       174.13 o                         
   6   2   5      18220.65      18156.17       456.81 o                         
   7   2   5      27903.26      27931.20       568.49 o                         
   8   2   5       7167.67       7398.98       156.28 o                         
   9   2   5        250.74        265.74        10.22 o                         
  10   2   5      23937.60      22669.23       401.09 o                         
  11   2   5      17878.30      17130.15       219.14 o                         
  12   2   5        667.89        636.28        11.20 o                         
  13   2   5        428.81        384.41         8.17 o                         
  14   2   5       3538.75       3691.35        49.16 o                         
  15   2   5       4246.83       4553.02       100.85 o                         
  16   2   5       3018.96       3176.11        96.57 o                         
   1   3   5       1466.08       1468.20        20.81 o                         
   2   3   5      10751.73      10669.93       135.89 o                         
   3   3   5      18094.55      17643.96       237.17 o                         
   4   3   5       1227.91       1267.93        26.08 o                         
   5   3   5         33.88        123.29        12.17 o                         
   6   3   5        737.94        821.15        38.74 o                         
   7   3   5       1064.11       1067.93        32.70 o                         
   8   3   5       2971.34       3138.97        70.39 o                         
   9   3   5      18847.96      18781.72       386.13 o                         
  10   3   5       1009.81       1034.57        27.74 o                         
  11   3   5       6470.58       5989.70        73.61 o                         
  12   3   5       1478.70       1495.66        21.27 o                         
  13   3   5         31.65         50.90         4.99 o                         
  14   3   5        643.20        658.34        13.41 o                         
  15   3   5       1157.04       1260.17        39.07 o                         
  16   3   5         18.45         27.07         4.84 o                         
   0   4   5       6314.14       5380.89        84.74 o                         
   1   4   5        707.48        708.68        12.21 o                         
   2   4   5         14.36         41.46         3.19 o                         
   3   4   5        148.76        157.42         6.15 o                         
   4   4   5         55.59         56.53         4.16 o                         
   5   4   5       3698.86       3989.97        86.42 o                         
   6   4   5       9467.34       9947.43       295.09 o                         
   7   4   5        798.74        734.78        23.27 o                         
   8   4   5         22.58         53.99         9.03 o                         
   9   4   5       1350.00       1519.34        32.86 o                         
  10   4   5       3261.49       3377.12        77.27 o                         
  11   4   5       2631.09       2574.33        36.09 o                         
  12   4   5       1286.56       1231.94        19.07 o                         
  13   4   5         12.14         28.34         3.65 o                         
  14   4   5          8.85         16.20         2.93 o                         
  15   4   5       1049.84       1100.33        21.80 o                         
  16   4   5         91.68         50.92         5.23 o                         
   1   5   5       9237.40       9175.13       130.99 o                         
   2   5   5       2285.63       2342.61        42.64 o                         
   3   5   5       9211.41       8733.80       124.47 o                         
   4   5   5        339.76        252.92         7.91 o                         
   5   5   5        486.40        438.88        19.05 o                         
   6   5   5       5493.98       5168.72       103.10 o                         
   7   5   5       3338.78       3420.89        83.16 o                         
   8   5   5         25.07         75.68         7.68 o                         
   9   5   5      26022.38      25259.53       447.76 o                         
  10   5   5       3031.84       3030.03        85.09 o                         
  11   5   5       3798.24       3650.34        51.19 o                         
  12   5   5       2988.56       2942.81        42.38 o                         
  13   5   5       1154.06       1218.93        25.96 o                         
  14   5   5       1150.21       1075.83        20.37 o                         
  15   5   5       2396.02       2443.87        42.56 o                         
  16   5   5         10.85         25.68         4.27 o                         
   0   6   5      23040.80      21036.73       472.07 o                         
   1   6   5       8090.63       7852.49       127.52 o                         
   2   6   5       1357.66       1039.07        18.99 o                         
   3   6   5      26146.18      26010.70       390.85 o                         
   4   6   5       5399.48       4493.73        75.14 o                         
   5   6   5       5667.58       5148.50       144.40 o                         
   6   6   5       3205.04       2422.70        59.10 o                         
   7   6   5      19593.53      18593.29       383.20 o                         
   8   6   5       6787.49       6658.05       131.43 o                         
   9   6   5       2309.43       2210.02        54.16 o                         
  10   6   5      23443.29      22408.37       520.44 o                         
  11   6   5      10664.22      10120.38       133.69 o                         
  12   6   5        113.55        128.00         6.16 o                         
  13   6   5        241.52        297.46         8.57 o                         
  14   6   5       4689.71       5047.64        79.83 o                         
  15   6   5       8711.80       8998.40       173.07 o                         
  16   6   5        565.65        566.34        27.02 o                         
   1   7   5       7783.85       8742.12       182.65 o                         
   2   7   5        474.97        565.04        12.99 o                         
   3   7   5      10675.12      11891.35       190.63 o                         
   4   7   5       8963.28       9323.98       159.49 o                         
   5   7   5       2265.24       1976.65        47.43 o                         
   6   7   5         28.35         56.70        11.03 o                         
   7   7   5        457.56        374.82        23.15 o                         
   8   7   5        229.90        236.91        10.10 o                         
   9   7   5       4611.84       4491.76        90.95 o                         
  10   7   5         12.85         31.00         3.87 o                         
  11   7   5       5679.55       5499.38        80.68 o                         
  12   7   5         39.24         80.22         4.75 o                         
  13   7   5       4816.08       4917.96        69.25 o                         
  14   7   5       2149.15       2253.74        38.42 o                         
  15   7   5         23.65         36.59         4.42 o                         
   0   8   5       4156.77       3661.79       115.77 o                         
   1   8   5        802.63       1031.10        22.90 o                         
   2   8   5       1468.40       1783.27        32.93 o                         
   3   8   5       2282.73       2148.52        35.04 o                         
   4   8   5       1023.57       1049.72        20.04 o                         
   5   8   5         75.23         80.88         5.23 o                         
   6   8   5       1331.69       1328.65        33.84 o                         
   7   8   5       1061.04       1063.50        28.36 o                         
   8   8   5         49.01        102.28         8.50 o                         
   9   8   5        194.40        152.49        11.50 o                         
  10   8   5       7453.33       6878.12        99.64 o                         
  11   8   5        219.80        218.87         8.14 o                         
  12   8   5       5299.61       5098.56        77.97 o                         
  13   8   5       1458.00       1543.97        26.39 o                         
  14   8   5        269.14        351.10         9.68 o                         
  15   8   5       1269.75       1234.33        37.86 o                         
   1   9   5      22458.67      24096.14       401.78 o                         
   2   9   5      11359.34      12260.86       196.95 o                         
   3   9   5       9889.53      11442.89       168.09 o                         
   4   9   5       1534.48       1555.89        27.07 o                         
   5   9   5      42639.40      43204.38       716.38 o                         
   6   9   5       6753.83       6857.85       134.52 o                         
   7   9   5      26482.98      26497.17       501.66 o                         
   8   9   5       4117.42       3860.22       105.85 o                         
   9   9   5       5828.13       5458.01        96.75 o                         
  10   9   5       3989.53       3654.15        55.50 o                         
  11   9   5        486.22        458.10        12.66 o                         
  12   9   5       3446.87       3413.10        66.22 o                         
  13   9   5      16611.25      17098.88       304.42 o                         
  14   9   5        493.15        548.90        16.93 o                         
  15   9   5       1536.69       1286.48        36.97 o                         
   0  10   5       5118.10       5179.27       123.34 o                         
   1  10   5      12870.42      13336.86       256.85 o                         
   2  10   5       4596.40       5009.52        83.81 o                         
   3  10   5        999.52       1068.73        22.02 o                         
   4  10   5       6591.12       6061.57        91.52 o                         
   5  10   5       1377.99       1445.34        30.32 o                         
   6  10   5       1394.10       1252.62        29.95 o                         
   7  10   5      14505.33      14291.43       274.16 o                         
   8  10   5      10084.42       8753.30       109.69 o                         
   9  10   5          0.20         24.77         3.87 o                         
  10  10   5      12976.81      12176.76       187.09 o                         
  11  10   5      11531.48      11614.61       187.60 o                         
  12  10   5        330.57        350.87        10.48 o                         
  13  10   5        281.24        272.34        10.39 o                         
  14  10   5       3544.66       3370.19        73.12 o                         
   1  11   5         51.23        112.16         8.04 o                         
   2  11   5       3074.85       2889.19        54.89 o                         
   3  11   5       4965.95       5171.55        91.86 o                         
   4  11   5        810.74        878.31        20.43 o                         
   5  11   5        247.94        234.09         8.47 o                         
   6  11   5        810.03        870.12        23.64 o                         
   7  11   5        534.16        459.90        12.44 o                         
   8  11   5       2924.27       2684.88        39.00 o                         
   9  11   5      10719.54      10418.40       142.43 o                         
  10  11   5       1011.80       1113.58        22.22 o                         
  11  11   5       1752.27       1788.73        38.74 o                         
  12  11   5        655.73        610.05        14.54 o                         
  13  11   5        447.79        470.45        16.32 o                         
  14  11   5        652.09        642.61        30.40 o                         
   0  12   5       1503.91       1558.59        50.36 o                         
   1  12   5      12110.64      12408.57       201.59 o                         
   2  12   5        214.16        258.63        10.61 o                         
   3  12   5        476.81        386.42        10.93 o                         
   4  12   5       1865.33       1855.64        35.91 o                         
   5  12   5         13.11         33.79         4.05 o                         
   6  12   5          8.44         25.24         3.30 o                         
   7  12   5        244.82        226.09         7.19 o                         
   8  12   5          7.98         20.67         4.52 o                         
   9  12   5        862.12        780.27        16.34 o                         
  10  12   5        493.84        577.64        14.29 o                         
  11  12   5        501.52        526.10        16.77 o                         
  12  12   5       1669.55       1666.81        39.85 o                         
  13  12   5       1514.21       1432.13        65.55 o                         
   1  13   5       9522.83       9492.08       143.32 o                         
   2  13   5       8883.22       8818.01       145.82 o                         
   3  13   5       6320.55       6385.52       148.19 o                         
   4  13   5       3738.47       3816.13        84.11 o                         
   5  13   5       1149.15       1271.80        17.93 o                         
   6  13   5       4035.85       3731.87        47.50 o                         
   7  13   5         48.30         71.06         4.92 o                         
   8  13   5       2858.72       2769.84        38.59 o                         
   9  13   5      10356.57      10637.40       156.38 o                         
  10  13   5        102.00        130.90         7.01 o                         
  11  13   5       2018.93       1990.08        47.67 o                         
  12  13   5       1633.45       1683.63        39.83 o                         
  13  13   5        313.98        290.56        12.43 o                         
   0  14   5       6111.67       5866.13       142.83 o                         
   1  14   5         23.51         50.45         6.89 o                         
   2  14   5       1173.96       1156.83        19.22 o                         
   3  14   5       4753.01       4690.32        62.53 o                         
   4  14   5       6789.70       6945.34        93.23 o                         
   5  14   5       4402.92       4250.71        54.47 o                         
   6  14   5       6464.64       6404.71        80.94 o                         
   7  14   5       2608.15       2691.20        38.91 o                         
   8  14   5        965.16        960.90        17.90 o                         
   9  14   5        764.60        815.83        15.33 o                         
  10  14   5       3111.70       3227.33        62.22 o                         
  11  14   5        848.20        836.64        22.70 o                         
  12  14   5          0.56         11.60         3.56 o                         
   1  15   5       1665.01       1610.72        23.05 o                         
   2  15   5          1.19         36.35         3.55 o                         
   3  15   5        397.91        418.00         9.45 o                         
   4  15   5        888.52        850.57        15.38 o                         
   5  15   5         13.54         22.32         3.30 o                         
   6  15   5        125.05        107.41         5.66 o                         
   7  15   5        694.50        678.00        13.41 o                         
   8  15   5         13.30         26.04         3.34 o                         
   9  15   5        911.80        916.58        24.09 o                         
  10  15   5       1350.49       1348.18        27.28 o                         
  11  15   5       1242.76       1162.72        27.91 o                         
   0  16   5        716.50        571.58        16.96 o                         
   1  16   5         66.53         76.74         4.52 o                         
   2  16   5       2878.54       2834.13        38.21 o                         
   3  16   5       3502.01       3453.02        45.57 o                         
   4  16   5         24.39         33.82         4.33 o                         
   5  16   5       1523.87       1672.13        28.56 o                         
   6  16   5         65.74         91.32         5.27 o                         
   7  16   5       1013.76       1124.64        18.62 o                         
   8  16   5         62.45         66.10         4.74 o                         
   9  16   5        841.50        874.37        17.16 o                         
  10  16   5        451.71        420.98        12.90 o                         
  11  16   5         16.93         11.15         5.52 o                         
   1  17   5       1720.35       1868.05        30.15 o                         
   2  17   5       7272.86       7995.53       114.04 o                         
   3  17   5       1000.35       1090.21        20.41 o                         
   4  17   5        428.89        538.14        11.62 o                         
   5  17   5       4558.85       4798.95        72.73 o                         
   6  17   5       2992.65       3265.85        53.26 o                         
   7  17   5       3112.83       3063.36        52.10 o                         
   8  17   5       2851.03       2765.64        47.11 o                         
   9  17   5       1543.91       1596.87        42.42 o                         
  10  17   5       2047.00       1890.95        72.57 o                         
   0  18   5       1864.01       2007.97        46.81 o                         
   1  18   5       2395.92       2521.85        39.97 o                         
   2  18   5        360.55        420.82        11.90 o                         
   3  18   5        197.98        195.22         7.09 o                         
   4  18   5       1646.67       1709.57        29.83 o                         
   5  18   5       1086.09       1092.91        21.57 o                         
   6  18   5        127.78        153.56         6.27 o                         
   7  18   5        624.08        571.50        14.08 o                         
   8  18   5       1590.94       1527.72        35.10 o                         
   9  18   5         26.24         14.33         9.55 o                         
   1  19   5        576.80        572.16        13.20 o                         
   2  19   5       1495.22       1438.01        26.87 o                         
   3  19   5         19.02         30.79         4.42 o                         
   4  19   5       1156.49       1121.89        23.27 o                         
   5  19   5       1352.26       1220.54        27.08 o                         
   6  19   5       1252.06       1090.64        40.38 o                         
   7  19   5        218.78        144.88         9.66 o                         
   0  20   5        495.99        470.83        23.14 o                         
   1  20   5       3465.58       3302.30        52.23 o                         
   2  20   5        286.29        330.34         8.69 o                         
   3  20   5         80.83         83.58         5.07 o                         
   4  20   5        174.51        139.28        16.32 o                         
   5  20   5          0.07          6.14         3.41 o                         
   1  21   5        516.10        510.08        16.72 o                         
   2  21   5       1496.94       1505.56        46.89 o                         
   0   0   6      28074.36      27384.27       517.15 o                         
   1   0   6         37.42         76.08         5.06 o                         
   2   0   6      73764.22      70498.90      1197.96 o                         
   3   0   6      48682.96      48395.79       985.20 o                         
   4   0   6       9862.30       9046.59       210.50 o                         
   5   0   6       4421.99       4324.13       175.46 o                         
   6   0   6       5374.32       4685.91       173.94 o                         
   7   0   6      23540.90      22851.95       832.94 o                         
   8   0   6      12105.01      11862.16       414.48 o                         
   9   0   6       9223.25       9258.39       272.97 o                         
  10   0   6      10132.77      10800.61       317.97 o                         
  11   0   6       8811.86       8202.69       156.52 o                         
  12   0   6        646.74        719.22        16.41 o                         
  13   0   6       3988.02       3945.72        66.58 o                         
  14   0   6       1017.61       1252.93        25.22 o                         
  15   0   6        769.95        770.93        19.50 o                         
  16   0   6        364.40        593.40        69.27 o                         
   1   1   6      22361.29      21463.20       255.30 o                         
   2   1   6        244.29        166.05         5.53 o                         
   3   1   6      42129.09      42352.86       584.29 o                         
   4   1   6       5090.80       4951.15        88.00 o                         
   5   1   6      34313.12      32595.01       804.63 o                         
   6   1   6       4039.55       4715.91       111.07 o                         
   7   1   6       5509.23       5472.17       141.68 o                         
   8   1   6       8730.54       8539.60       172.43 o                         
   9   1   6      19209.68      18659.17       382.20 o                         
  10   1   6         46.03        100.01         6.46 o                         
  11   1   6        182.35        162.02         5.31 o                         
  12   1   6        379.58        439.31         8.96 o                         
  13   1   6       4151.65       4241.33        56.56 o                         
  14   1   6       1088.44       1053.13        16.49 o                         
  15   1   6        456.05        509.00        10.86 o                         
  16   1   6        115.28        142.04         9.83 o                         
   0   2   6      83987.77      80256.16      1113.59 o                         
   1   2   6        235.30        217.05         6.36 o                         
   2   2   6      50568.78      48570.68       554.89 o                         
   3   2   6       6690.59       6021.74        94.72 o                         
   4   2   6      18098.12      16674.19       297.63 o                         
   5   2   6       3293.11       3255.34        79.01 o                         
   6   2   6      28436.25      30068.92       751.80 o                         
   7   2   6        814.23        840.89        22.78 o                         
   8   2   6       5751.01       5445.20       107.94 o                         
   9   2   6         18.99         30.52         4.37 o                         
  10   2   6       5191.43       5000.20        92.34 o                         
  11   2   6       1455.50       1391.00        20.05 o                         
  12   2   6         13.94         54.04         4.11 o                         
  13   2   6          2.06         16.72         2.75 o                         
  14   2   6        111.93        208.66         6.69 o                         
  15   2   6        942.41        970.28        28.19 o                         
  16   2   6        119.16        205.34        10.02 o                         
   1   3   6      35341.39      34117.29       372.70 o                         
   2   3   6        605.56        472.22         9.14 o                         
   3   3   6      47078.28      46394.33       667.21 o                         
   4   3   6       2894.06       3292.06        54.47 o                         
   5   3   6      18768.57      17404.42       391.38 o                         
   6   3   6         88.99        149.08        17.24 o                         
   7   3   6       4140.09       4677.06       111.83 o                         
   8   3   6        612.20        541.60        15.73 o                         
   9   3   6      18456.62      17642.97       313.46 o                         
  10   3   6        625.58        645.34        17.23 o                         
  11   3   6        205.29        208.11         6.20 o                         
  12   3   6          6.23         25.89         3.07 o                         
  13   3   6       2416.37       2488.98        33.90 o                         
  14   3   6       1131.08       1092.64        19.91 o                         
  15   3   6       2883.45       3093.08        58.66 o                         
  16   3   6        120.59        173.34        13.79 o                         
   0   4   6      14495.74      13399.92       205.36 o                         
   1   4   6      48900.13      47591.60       558.35 o                         
   2   4   6      57638.91      57691.49       768.58 o                         
   3   4   6      26150.35      25190.25       349.55 o                         
   4   4   6      39509.42      38168.85       665.67 o                         
   5   4   6       5287.20       5686.41       121.22 o                         
   6   4   6       9727.34       9277.36       233.11 o                         
   7   4   6      29160.34      28841.29       589.28 o                         
   8   4   6       1700.78       1636.89        41.02 o                         
   9   4   6         11.05         20.26         4.70 o                         
  10   4   6       3563.30       3517.36        72.24 o                         
  11   4   6      10636.20      10177.57       138.51 o                         
  12   4   6       1458.43       1689.84        24.60 o                         
  13   4   6        722.13        814.98        13.44 o                         
  14   4   6        651.39        546.50        13.75 o                         
  15   4   6        133.89        159.78         9.11 o                         
  16   4   6       1737.87       1506.22        46.48 o                         
   1   5   6       5283.92       4765.31        61.03 o                         
   2   5   6      10347.45      10288.69       140.28 o                         
   3   5   6         34.62        102.72         4.78 o                         
   4   5   6       2061.91       2043.07        38.41 o                         
   5   5   6      15889.41      14960.44       338.83 o                         
   6   5   6       9292.28       9587.00       185.68 o                         
   7   5   6        570.76        699.28        22.91 o                         
   8   5   6       2903.77       2884.29        56.80 o                         
   9   5   6       8937.30       8483.24       166.52 o                         
  10   5   6         48.56        104.80         6.89 o                         
  11   5   6       7869.62       7611.28        98.43 o                         
  12   5   6       1554.81       1448.37        22.40 o                         
  13   5   6       5857.05       6281.04        87.41 o                         
  14   5   6          6.66         40.26         4.71 o                         
  15   5   6       7845.98       7976.04       122.16 o                         
  16   5   6        162.38         97.23         9.72 o                         
   0   6   6      21186.87      20790.72       368.99 o                         
   1   6   6        129.33         72.68         4.28 o                         
   2   6   6      17009.42      16497.80       249.83 o                         
   3   6   6       5788.01       6149.66        92.43 o                         
   4   6   6      14314.43      13692.66       244.39 o                         
   5   6   6        591.78        682.50        36.85 o                         
   6   6   6      13229.39      12717.94       309.19 o                         
   7   6   6       9358.45       8886.64       187.81 o                         
   8   6   6       2303.98       2328.30        44.84 o                         
   9   6   6        594.21        537.37        15.62 o                         
  10   6   6       1282.72       1348.77        21.20 o                         
  11   6   6       5613.80       5558.98        75.70 o                         
  12   6   6         21.85         62.81         5.55 o                         
  13   6   6         42.73         54.79         4.37 o                         
  14   6   6       1919.39       2224.42        37.63 o                         
  15   6   6       2437.57       2400.93        52.84 o                         
   1   7   6      34858.88      35098.31       639.82 o                         
   2   7   6        921.14       1041.38        21.02 o                         
   3   7   6      22688.79      24280.08       366.89 o                         
   4   7   6       1642.75       1796.65        33.11 o                         
   5   7   6      23876.49      22584.52       512.48 o                         
   6   7   6        138.97         78.38         7.42 o                         
   7   7   6       6178.58       6345.07       148.53 o                         
   8   7   6        777.01        602.74        17.12 o                         
   9   7   6      26750.62      24169.59       443.27 o                         
  10   7   6       2058.32       1839.19        29.57 o                         
  11   7   6         50.86         58.39         6.41 o                         
  12   7   6       1310.46       1138.20        19.97 o                         
  13   7   6       3055.08       3100.85        49.09 o                         
  14   7   6        429.33        506.09        11.53 o                         
  15   7   6          6.09         14.33         3.64 o                         
   0   8   6      35605.62      35195.22      1015.89 o                         
   1   8   6      11825.04      11998.45       202.71 o                         
   2   8   6      14641.15      14813.20       225.19 o                         
   3   8   6      31024.77      30802.24       443.69 o                         
   4   8   6      14517.98      14660.82       223.36 o                         
   5   8   6       7626.31       7740.93       132.11 o                         
   6   8   6      16338.09      16123.48       307.68 o                         
   7   8   6       6224.74       5699.76       112.82 o                         
   8   8   6       4322.69       4159.46        91.40 o                         
   9   8   6        237.37        255.71        10.25 o                         
  10   8   6       1875.90       1820.76        29.13 o                         
  11   8   6       5000.06       4909.07        75.44 o                         
  12   8   6         99.94         94.70         5.67 o                         
  13   8   6          7.84         17.82         3.61 o                         
  14   8   6        601.79        770.55        19.09 o                         
  15   8   6       1666.11       1594.47        53.28 o                         
   1   9   6       8146.83       7619.62       118.80 o                         
   2   9   6       8967.62       9596.87       155.37 o                         
   3   9   6         29.56        104.99         5.39 o                         
   4   9   6       1578.16       1521.61        26.76 o                         
   5   9   6       5133.33       4906.46        82.34 o                         
   6   9   6       7152.76       7670.17       150.04 o                         
   7   9   6       3538.69       3433.20        71.21 o                         
   8   9   6       5853.68       5277.39       114.88 o                         
   9   9   6       2471.24       2142.17        36.52 o                         
  10   9   6       2408.65       2141.39        34.97 o                         
  11   9   6        133.31        127.87         6.86 o                         
  12   9   6        284.76        405.97        13.48 o                         
  13   9   6       5526.17       5808.81       100.99 o                         
  14   9   6        521.65        439.15        12.11 o                         
   0  10   6       5240.45       4783.71       139.79 o                         
   1  10   6       1254.53       1380.05        29.68 o                         
   2  10   6      22817.95      23468.73       393.10 o                         
   3  10   6        407.32        321.60        10.92 o                         
   4  10   6      10987.75      11102.85       170.82 o                         
   5  10   6       8814.38       8697.52       141.78 o                         
   6  10   6       9287.65       9571.04       185.92 o                         
   7  10   6       7484.46       7154.04       140.52 o                         
   8  10   6       8281.44       7743.94       115.25 o                         
   9  10   6        708.38        712.74        13.94 o                         
  10  10   6        348.67        443.09        11.86 o                         
  11  10   6       8000.23       7793.50       148.57 o                         
  12  10   6       1585.01       1817.09        38.10 o                         
  13  10   6        319.89        300.49        13.63 o                         
  14  10   6        224.21        241.87         7.69 o                         
   1  11   6      16353.96      17623.55       298.79 o                         
   2  11   6        432.64        499.69        15.98 o                         
   3  11   6       6740.28       7092.04       106.51 o                         
   4  11   6        474.32        490.94        12.70 o                         
   5  11   6      12006.67      11562.18       262.26 o                         
   6  11   6       5661.21       5868.69       137.92 o                         
   7  11   6         49.88        104.47         6.13 o                         
   8  11   6       1460.64       1261.89        22.12 o                         
   9  11   6      28635.31      27612.59       388.05 o                         
  10  11   6         91.58        168.44         7.03 o                         
  11  11   6        124.54        149.96         7.42 o                         
  12  11   6        204.97        149.69         8.15 o                         
  13  11   6       3318.50       3272.55        71.77 o                         
  14  11   6       1881.13       1545.34        51.43 o                         
   0  12   6       9945.10       9361.57       199.44 o                         
   1  12   6      18710.68      18911.89       277.13 o                         
   2  12   6      14672.31      14847.48       239.67 o                         
   3  12   6       9150.43       9483.72       182.17 o                         
   4  12   6       3929.70       4061.67        73.16 o                         
   5  12   6         51.91         57.36         5.13 o                         
   6  12   6      13625.98      13321.80       163.49 o                         
   7  12   6       8276.53       8178.18       102.20 o                         
   8  12   6       4597.45       4841.16        66.81 o                         
   9  12   6        204.12        200.70         7.28 o                         
  10  12   6         19.79         64.82         5.14 o                         
  11  12   6       4007.30       4056.23        82.48 o                         
  12  12   6       4982.33       4953.38        91.38 o                         
  13  12   6        828.40        909.71        59.03 o                         
   1  13   6      17806.79      18096.28       265.99 o                         
   2  13   6        140.39        127.62         7.40 o                         
   3  13   6        244.80        238.44         9.77 o                         
   4  13   6       3201.03       3060.47        48.83 o                         
   5  13   6       7736.10       7429.31        85.76 o                         
   6  13   6      13520.89      12927.31       163.90 o                         
   7  13   6       1435.71       1451.95        20.89 o                         
   8  13   6        539.41        600.08        11.58 o                         
   9  13   6       1379.42       1428.85        24.89 o                         
  10  13   6       2331.31       2117.73        40.56 o                         
  11  13   6        362.96        356.84        14.96 o                         
  12  13   6       6801.71       5963.45       218.27 o                         
  13  13   6       1939.98       1643.05        79.98 o                         
   0  14   6       8417.04       8557.43       133.64 o                         
   1  14   6       3650.83       3460.36        40.70 o                         
   2  14   6      12780.72      12414.23       148.43 o                         
   3  14   6       1056.09       1075.74        17.32 o                         
   4  14   6      16240.68      16262.86       199.01 o                         
   5  14   6       1829.57       1834.91        26.47 o                         
   6  14   6       2757.10       3057.47        41.06 o                         
   7  14   6       4760.05       4936.59        65.34 o                         
   8  14   6        792.97       1006.97        17.04 o                         
   9  14   6        701.77        669.71        13.61 o                         
  10  14   6       4288.49       4484.94        74.57 o                         
  11  14   6       2186.57       2117.35        52.10 o                         
  12  14   6        889.41        925.08        33.10 o                         
   1  15   6       5230.91       4925.62        61.48 o                         
   2  15   6       4514.57       4240.69        53.59 o                         
   3  15   6       2666.35       2538.80        35.01 o                         
   4  15   6        562.78        602.31        11.88 o                         
   5  15   6       2083.26       2211.65        31.90 o                         
   6  15   6        737.80        702.86        13.10 o                         
   7  15   6         24.87         28.60         3.66 o                         
   8  15   6       4482.86       4391.61        61.98 o                         
   9  15   6       1142.63       1266.38        25.54 o                         
  10  15   6       2187.47       1926.46        40.99 o                         
  11  15   6        318.36        296.90        15.42 o                         
   0  16   6      17629.42      18241.07       346.67 o                         
   1  16   6        999.12       1084.92        17.71 o                         
   2  16   6       2302.73       2365.04        32.68 o                         
   3  16   6       8344.57       8601.35       122.50 o                         
   4  16   6       3952.42       4121.37        58.90 o                         
   5  16   6        231.71        206.79         6.77 o                         
   6  16   6       1652.77       1907.84        26.75 o                         
   7  16   6        153.23        259.84         8.18 o                         
   8  16   6       2848.45       3139.64        56.42 o                         
   9  16   6         43.37         23.54         3.31 o                         
  10  16   6       3434.10       3494.70       122.56 o                         
   1  17   6       3782.87       3729.70        53.52 o                         
   2  17   6        701.71        785.89        15.24 o                         
   3  17   6         42.75         42.21         4.38 o                         
   4  17   6          1.12         18.74         3.33 o                         
   5  17   6        288.90        341.32         9.28 o                         
   6  17   6          1.37          6.31         3.33 o                         
   7  17   6        299.96        301.33         8.79 o                         
   8  17   6       6957.92       6319.94       138.06 o                         
   9  17   6         16.80         27.29         3.02 o                         
   0  18   6       3986.57       4179.82        84.07 o                         
   1  18   6       1470.71       1593.45        27.34 o                         
   2  18   6       1059.55       1211.30        23.84 o                         
   3  18   6       6058.34       6355.90       141.94 o                         
   4  18   6       1499.17       1682.79        29.44 o                         
   5  18   6       1300.77       1264.41        24.28 o                         
   6  18   6       1100.32       1195.93        21.85 o                         
   7  18   6       2564.00       2408.38        49.50 o                         
   8  18   6       1699.76       1632.56        69.64 o                         
   1  19   6       4436.77       4751.99        74.76 o                         
   2  19   6        284.66        366.20        10.39 o                         
   3  19   6         46.34         59.59         4.90 o                         
   4  19   6       2082.59       1973.34        41.53 o                         
   5  19   6       1381.93       1366.96        27.83 o                         
   6  19   6       1586.13       1516.88        31.95 o                         
   7  19   6          2.73          4.78         5.52 o                         
   0  20   6       3420.83       3705.17        97.32 o                         
   1  20   6        346.59        330.53         8.17 o                         
   2  20   6       1315.19       1314.90        23.84 o                         
   3  20   6        896.27        889.06        19.72 o                         
   4  20   6        208.99        242.45         8.69 o                         
   5  20   6        828.66        652.58        23.51 o                         
   1  21   6        295.44        328.78        18.94 o                         
   2  21   6         29.52         45.51         6.76 o                         
   1   1   7      80661.24      79209.39       818.50 o                         
   2   1   7      13974.98      13961.57       161.86 o                         
   3   1   7       1100.74        924.79        18.18 o                         
   4   1   7       7497.49       7908.13       145.39 o                         
   5   1   7       1289.02       1307.67        36.87 o                         
   6   1   7          5.07         30.13        10.91 o                         
   7   1   7        112.89        109.28         5.83 o                         
   8   1   7      11909.03      12211.23       233.63 o                         
   9   1   7      11164.42      10895.18       208.59 o                         
  10   1   7       4741.50       4534.34       101.37 o                         
  11   1   7       3681.92       3498.31        44.70 o                         
  12   1   7       1096.39       1069.87        16.35 o                         
  13   1   7       3176.23       3393.27        44.68 o                         
  14   1   7       1705.05       1732.41        26.05 o                         
  15   1   7        404.04        430.20        18.35 o                         
  16   1   7        742.23        748.71        27.58 o                         
   0   2   7      86477.82      83157.19      1219.90 o                         
   1   2   7      49651.05      48763.12       519.43 o                         
   2   2   7       8730.47       8242.64       111.30 o                         
   3   2   7      18129.85      18742.12       262.30 o                         
   4   2   7       1812.40       1677.18        39.61 o                         
   5   2   7         11.80         45.96         6.41 o                         
   6   2   7       1395.22       1535.40        36.84 o                         
   7   2   7        120.60        103.03         5.26 o                         
   8   2   7       2003.85       1947.36        41.95 o                         
   9   2   7      17365.93      16677.01       341.24 o                         
  10   2   7         12.57         44.49         4.12 o                         
  11   2   7        364.94        354.49         7.95 o                         
  12   2   7        322.39        318.02         7.76 o                         
  13   2   7       5887.33       5915.38        75.02 o                         
  14   2   7        180.63        193.75         5.79 o                         
  15   2   7       7014.31       7463.06       129.45 o                         
  16   2   7         78.02         77.44        10.37 o                         
   1   3   7       7691.80       7045.94        80.24 o                         
   2   3   7       1457.62       1284.59        19.57 o                         
   3   3   7       2562.87       2025.88        32.45 o                         
   4   3   7       9595.78       9282.16       210.04 o                         
   5   3   7       7595.79       7568.47       175.59 o                         
   6   3   7      11792.35      12126.18       339.48 o                         
   7   3   7       2715.92       2545.17        84.19 o                         
   8   3   7        353.89        484.96        14.36 o                         
   9   3   7         95.48        138.97         6.21 o                         
  10   3   7       2065.31       2087.47        41.77 o                         
  11   3   7         98.47        134.15         5.08 o                         
  12   3   7       7837.65       8017.87       100.11 o                         
  13   3   7       8371.95       9085.95       124.19 o                         
  14   3   7        674.96        750.67        16.64 o                         
  15   3   7        415.50        451.63        16.60 o                         
  16   3   7         14.60         17.52         5.52 o                         
   0   4   7        368.42        380.82         9.15 o                         
   1   4   7        663.64        669.17        10.93 o                         
   2   4   7       4015.84       4289.50        59.46 o                         
   3   4   7       4923.83       4879.37        71.07 o                         
   4   4   7       1848.59       1590.87        32.15 o                         
   5   4   7       1865.55       2022.32        48.72 o                         
   6   4   7          0.54         30.41         6.51 o                         
   7   4   7       1022.27       1015.18        25.36 o                         
   8   4   7        564.81        556.38        15.88 o                         
   9   4   7       3382.61       3293.01        63.75 o                         
  10   4   7        713.23        620.59        16.24 o                         
  11   4   7        680.81        594.88        11.05 o                         
  12   4   7         87.83        126.92         5.00 o                         
  13   4   7        536.11        592.12        11.66 o                         
  14   4   7        103.46        105.64         6.73 o                         
  15   4   7       1732.27       1750.84        40.07 o                         
  16   4   7        134.38        136.70         8.95 o                         
   1   5   7      18512.77      19350.78       235.97 o                         
   2   5   7       2966.33       3111.64        45.75 o                         
   3   5   7       4176.09       4172.81        64.66 o                         
   4   5   7        955.00       1003.22        21.02 o                         
   5   5   7      35872.15      37236.05       758.97 o                         
   6   5   7       4427.30       4094.09        69.16 o                         
   7   5   7      25487.78      25650.79       454.72 o                         
   8   5   7       3844.83       3910.77        74.32 o                         
   9   5   7        426.54        389.19        13.03 o                         
  10   5   7       5225.85       5144.41        94.81 o                         
  11   5   7          6.31         43.13         4.80 o                         
  12   5   7       2017.54       2017.18        29.48 o                         
  13   5   7      21215.47      21515.64       298.71 o                         
  14   5   7        156.44        192.16         7.11 o                         
  15   5   7        155.18        152.06         7.42 o                         
   0   6   7        493.06        535.41        21.25 o                         
   1   6   7       3818.47       3989.26        58.14 o                         
   2   6   7      10673.13      11281.62       165.46 o                         
   3   6   7       1659.60       1750.07        30.95 o                         
   4   6   7        898.20       1062.18        24.10 o                         
   5   6   7       2889.11       2745.54        64.78 o                         
   6   6   7        372.46        320.31        10.48 o                         
   7   6   7       1925.98       1754.66        39.78 o                         
   8   6   7          5.37         25.90         4.35 o                         
   9   6   7       3155.04       3134.18        64.57 o                         
  10   6   7       3166.72       2729.91        37.78 o                         
  11   6   7       4350.93       4429.23        59.37 o                         
  12   6   7       2125.24       2030.26        30.67 o                         
  13   6   7        551.60        551.89        12.16 o                         
  14   6   7        543.77        589.44        13.14 o                         
  15   6   7       3535.91       3460.26        70.87 o                         
   1   7   7       2856.38       2843.61        43.51 o                         
   2   7   7       2724.00       3981.79        61.86 o                         
   3   7   7       9255.44       9089.11       129.09 o                         
   4   7   7        204.61        262.44         7.91 o                         
   5   7   7       1817.86       2154.54        50.67 o                         
   6   7   7      11400.42      12460.87       315.48 o                         
   7   7   7       1430.33       1338.12        29.07 o                         
   8   7   7      12674.18      12176.51       235.37 o                         
   9   7   7      15150.79      14236.46       241.09 o                         
  10   7   7        174.86        146.86         6.17 o                         
  11   7   7       2258.12       2195.12        35.09 o                         
  12   7   7         30.84         40.31         4.70 o                         
  13   7   7         45.95         86.49         5.77 o                         
  14   7   7       2644.54       2729.62        53.92 o                         
  15   7   7        603.78        474.96        12.96 o                         
   0   8   7       6699.40       6954.26       202.39 o                         
   1   8   7       2800.62       2752.05        48.51 o                         
   2   8   7        263.19        275.64         7.43 o                         
   3   8   7       9168.42       9217.03       131.23 o                         
   4   8   7        157.53        201.97         8.67 o                         
   5   8   7        772.79       1003.57        21.94 o                         
   6   8   7       1133.91       1058.59        26.26 o                         
   7   8   7      10135.05       9544.47       173.60 o                         
   8   8   7         12.94         18.10         4.12 o                         
   9   8   7         17.09         22.86         3.81 o                         
  10   8   7       4442.20       4170.41        57.91 o                         
  11   8   7       5739.03       5575.05        78.63 o                         
  12   8   7        409.19        343.54         9.64 o                         
  13   8   7        821.19        821.01        18.01 o                         
  14   8   7         47.05         52.44         4.02 o                         
  15   8   7       5287.61       3624.47       375.01 o                         
   1   9   7       9554.23       9432.37       140.13 o                         
   2   9   7       4959.75       6014.71        91.50 o                         
   3   9   7       2276.51       2296.86        37.95 o                         
   4   9   7       1366.35       1308.78        26.19 o                         
   5   9   7       4163.94       4083.66        72.99 o                         
   6   9   7        147.46        353.91        14.36 o                         
   7   9   7       3873.22       4091.29        79.21 o                         
   8   9   7       5170.16       4976.65       111.83 o                         
   9   9   7       9888.15       9241.72       137.30 o                         
  10   9   7       3167.55       3257.58        51.86 o                         
  11   9   7       2944.33       2871.71        49.18 o                         
  12   9   7        559.35        660.91        18.58 o                         
  13   9   7       4046.64       3935.86        79.39 o                         
  14   9   7         76.29         86.39         5.79 o                         
   0  10   7        743.99        675.51        23.94 o                         
   1  10   7       3438.97       4180.82        69.54 o                         
   2  10   7         16.90         27.54         4.62 o                         
   3  10   7       1342.79       1226.48        23.87 o                         
   4  10   7       2732.16       2918.91        49.04 o                         
   5  10   7       2857.97       2699.68        47.32 o                         
   6  10   7         17.08         37.64         4.78 o                         
   7  10   7        163.20        174.44         9.94 o                         
   8  10   7          0.37         33.79         5.10 o                         
   9  10   7       1944.48       1848.76        29.43 o                         
  10  10   7        456.59        522.11        12.67 o                         
  11  10   7       4614.23       4492.39        84.94 o                         
  12  10   7       2046.93       1995.55        47.59 o                         
  13  10   7         83.31         62.24         6.43 o                         
  14  10   7         31.69         38.46         3.94 o                         
   1  11   7        288.76        223.49         8.48 o                         
   2  11   7       1122.60       1242.99        24.75 o                         
   3  11   7         84.05         90.43         4.89 o                         
   4  11   7       3248.85       3220.30        53.90 o                         
   5  11   7        259.75        270.75        10.01 o                         
   6  11   7       7728.12       7502.40       197.68 o                         
   7  11   7       4058.91       3537.10        49.86 o                         
   8  11   7        129.58        102.89         5.32 o                         
   9  11   7        231.07        243.55         7.76 o                         
  10  11   7       2232.37       2140.87        34.34 o                         
  11  11   7         36.25         52.42         5.01 o                         
  12  11   7       3539.19       3451.77        70.34 o                         
  13  11   7       5187.44       5172.15       120.03 o                         
   0  12   7       2588.83       2577.80        68.25 o                         
   1  12   7       1906.30       1785.33        32.48 o                         
   2  12   7       2790.29       2948.82        51.59 o                         
   3  12   7      17231.22      17499.40       322.66 o                         
   4  12   7        948.49        874.50        18.89 o                         
   5  12   7        185.32        194.31         6.95 o                         
   6  12   7        749.31        674.94        12.50 o                         
   7  12   7      14055.47      14349.75       176.23 o                         
   8  12   7       1573.05       1510.61        22.95 o                         
   9  12   7        488.21        461.25        11.30 o                         
  10  12   7         53.59         91.47         5.16 o                         
  11  12   7       3131.74       3043.61        58.86 o                         
  12  12   7         20.03         36.89         4.65 o                         
  13  12   7       3390.86       3558.37       118.77 o                         
   1  13   7       6636.08       6382.52        99.04 o                         
   2  13   7       2483.03       2525.92        47.17 o                         
   3  13   7         63.34         75.95         5.43 o                         
   4  13   7          3.09         32.37         4.51 o                         
   5  13   7      13243.67      12285.74       139.12 o                         
   6  13   7        422.98        390.52         9.04 o                         
   7  13   7        872.99        955.08        15.55 o                         
   8  13   7       4634.67       4684.63        64.34 o                         
   9  13   7       1401.29       1498.41        24.61 o                         
  10  13   7        445.69        463.78        12.39 o                         
  11  13   7        314.54        316.78        10.68 o                         
  12  13   7        229.72        221.45        10.58 o                         
   0  14   7        166.07        211.29         9.62 o                         
   1  14   7        531.04        586.64        11.01 o                         
   2  14   7       2279.16       2182.97        28.16 o                         
   3  14   7        526.16        508.28        10.89 o                         
   4  14   7        455.82        458.71         9.74 o                         
   5  14   7        911.25       1045.98        17.22 o                         
   6  14   7         56.12         58.62         4.00 o                         
   7  14   7          2.48         22.78         3.53 o                         
   8  14   7         14.28         21.56         3.73 o                         
   9  14   7        879.51        848.32        17.30 o                         
  10  14   7         61.61         84.09         4.88 o                         
  11  14   7        957.33       1074.46        29.82 o                         
  12  14   7        173.78        181.71        10.34 o                         
   1  15   7         73.30        127.54         5.82 o                         
   2  15   7        836.18        713.98        12.52 o                         
   3  15   7          0.21         16.87         3.46 o                         
   4  15   7       1095.96        970.69        16.44 o                         
   5  15   7       1524.35       1477.19        22.79 o                         
   6  15   7        207.80        208.52         6.74 o                         
   7  15   7        354.37        332.34         8.58 o                         
   8  15   7        644.41        628.07        13.86 o                         
   9  15   7        561.29        583.26        13.39 o                         
  10  15   7       1125.34       1086.76        24.89 o                         
  11  15   7       1042.74        968.45        26.02 o                         
   0  16   7      11782.17      11859.93       212.81 o                         
   1  16   7       3806.65       4252.49        58.86 o                         
   2  16   7        341.04        334.97         9.01 o                         
   3  16   7       4828.49       5139.40        75.00 o                         
   4  16   7         33.34         61.32         4.44 o                         
   5  16   7         13.39         31.07         3.52 o                         
   6  16   7        651.65        665.84        12.09 o                         
   7  16   7       6544.30       6546.35        90.18 o                         
   8  16   7        430.44        409.71        11.11 o                         
   9  16   7        689.47        735.37        18.44 o                         
  10  16   7        536.19        558.57        29.06 o                         
   1  17   7       2580.00       2577.70        38.28 o                         
   2  17   7        239.06        262.36        10.98 o                         
   3  17   7        714.06        651.85        15.66 o                         
   4  17   7        769.46        783.55        18.00 o                         
   5  17   7       1095.73       1229.79        21.57 o                         
   6  17   7        827.49        727.53        13.43 o                         
   7  17   7        833.88        819.07        15.59 o                         
   8  17   7          8.84         15.29         4.23 o                         
   9  17   7       3587.57       3101.27       156.12 o                         
   0  18   7       1152.54       1179.83        27.82 o                         
   1  18   7          7.63         20.03         3.40 o                         
   2  18   7       1227.89       1273.98        25.98 o                         
   3  18   7        428.08        541.81        14.27 o                         
   4  18   7        455.24        444.73        11.41 o                         
   5  18   7        165.76        191.49         7.59 o                         
   6  18   7         48.18         47.69         3.90 o                         
   7  18   7         15.06         11.79         2.53 o                         
   8  18   7          2.36          4.78         2.88 o                         
   1  19   7        560.78        523.84        11.75 o                         
   2  19   7          1.88         14.76         3.93 o                         
   3  19   7        624.39        602.27        14.49 o                         
   4  19   7         22.35         27.27         3.67 o                         
   5  19   7       1594.30       1634.74        32.29 o                         
   6  19   7        251.38        208.67         7.85 o                         
   7  19   7        199.84        133.76        19.11 o                         
   0  20   7         18.32         23.89         4.27 o                         
   1  20   7       2637.30       2616.75        56.42 o                         
   2  20   7        622.03        595.69        15.33 o                         
   3  20   7      11000.41      10167.66       295.49 o                         
   4  20   7        417.83        369.82        10.51 o                         
   5  20   7       3762.87       3363.11       171.98 o                         
   0   0   8     140902.25     137015.08      2921.27 o                         
   1   0   8     107868.17     101596.33      1468.54 o                         
   2   0   8       1542.56       1471.18        30.01 o                         
   3   0   8       7380.48       7045.11       156.07 o                         
   4   0   8       2253.71       2363.96        96.23 o                         
   5   0   8       6491.85       8065.96       295.56 o                         
   6   0   8        520.01        438.45        17.24 o                         
   7   0   8      89686.68      86367.18      2139.56 o                         
   8   0   8       2909.10       2987.72        94.29 o                         
   9   0   8       7880.11       8169.10       288.17 o                         
  10   0   8        789.51        850.73        28.59 o                         
  11   0   8      29886.99      27940.57       464.61 o                         
  12   0   8        670.93        699.67        16.24 o                         
  13   0   8       1669.50       1905.72        34.81 o                         
  14   0   8       1463.51       1592.92        35.45 o                         
  15   0   8       8091.15       8741.29       256.62 o                         
  16   0   8         20.92         33.44         9.55 o                         
   1   1   8       5695.51       5108.89        56.72 o                         
   2   1   8         13.28        105.15         4.08 o                         
   3   1   8       2241.12       2383.76        35.54 o                         
   4   1   8        745.03        762.06        24.29 o                         
   5   1   8       6079.59       5576.54       146.88 o                         
   6   1   8        792.25        669.48        16.10 o                         
   7   1   8       4010.55       4244.08        79.46 o                         
   8   1   8       7384.55       7276.50       142.25 o                         
   9   1   8       9132.38       8944.55       178.65 o                         
  10   1   8         55.25         74.65         6.65 o                         
  11   1   8        951.81        930.73        15.21 o                         
  12   1   8       1210.75       1252.59        18.62 o                         
  13   1   8       2343.57       2413.57        31.03 o                         
  14   1   8        213.15        200.77         6.90 o                         
  15   1   8       2029.87       2171.61        57.30 o                         
  16   1   8        661.11        644.83        33.81 o                         
   0   2   8       2226.71       2247.60        39.10 o                         
   1   2   8      55613.28      52656.99       601.66 o                         
   2   2   8       1187.26       1162.45        17.02 o                         
   3   2   8      13086.12      11363.96       173.04 o                         
   4   2   8        975.00       1033.14        27.53 o                         
   5   2   8      31397.21      32059.65       801.96 o                         
   6   2   8        606.58        544.12        13.84 o                         
   7   2   8       9587.09       9576.56       184.33 o                         
   8   2   8       1211.56       1152.83        27.49 o                         
   9   2   8         35.22         45.34         5.19 o                         
  10   2   8       4334.24       4376.51        82.19 o                         
  11   2   8       1013.03       1073.82        17.05 o                         
  12   2   8        419.85        412.85         9.14 o                         
  13   2   8        190.02        250.80         6.92 o                         
  14   2   8        137.87        186.42         6.35 o                         
  15   2   8        183.07        126.70         5.81 o                         
  16   2   8        628.28        633.27        40.04 o                         
   1   3   8      35972.05      34303.87       403.70 o                         
   2   3   8         69.74         84.93         4.71 o                         
   3   3   8      18049.43      18491.13       321.29 o                         
   4   3   8       1556.69       1779.96        37.97 o                         
   5   3   8      30282.92      30113.69       614.98 o                         
   6   3   8       1440.34       1431.72        30.70 o                         
   7   3   8        492.83        441.02        14.36 o                         
   8   3   8       3868.19       4006.97        75.58 o                         
   9   3   8      15893.31      15634.31       263.03 o                         
  10   3   8        128.52        160.61         9.99 o                         
  11   3   8         11.33         47.35         4.85 o                         
  12   3   8         61.61         84.28         5.14 o                         
  13   3   8       2328.74       2192.68        32.19 o                         
  14   3   8       1851.44       1835.51        31.58 o                         
  15   3   8        270.49        280.16         8.85 o                         
  16   3   8         85.38         86.28         5.60 o                         
   0   4   8      19466.46      19126.80       293.40 o                         
   1   4   8       2715.03       2542.01        31.93 o                         
   2   4   8       8202.08       8340.85       110.79 o                         
   3   4   8     127005.45     118800.62      2246.19 o                         
   4   4   8       6028.63       5819.14       101.66 o                         
   5   4   8      59302.42      59738.86      1121.26 o                         
   6   4   8        139.81        197.99         9.91 o                         
   7   4   8       8429.16       8436.85       163.90 o                         
   8   4   8        696.33        646.34        15.25 o                         
   9   4   8       6171.90       5702.12        99.83 o                         
  10   4   8       2759.65       2463.96        46.88 o                         
  11   4   8      24291.93      23973.30       300.28 o                         
  12   4   8        710.86        839.42        15.37 o                         
  13   4   8        534.61        484.01        10.79 o                         
  14   4   8       1345.22       1370.36        27.26 o                         
  15   4   8       1685.97       1462.50        32.14 o                         
   1   5   8      12701.12      12760.02       152.61 o                         
   2   5   8       4994.87       4444.44        67.87 o                         
   3   5   8       3636.54       3643.54        58.45 o                         
   4   5   8       7754.73       8156.12       167.89 o                         
   5   5   8      12552.43      13130.11       345.89 o                         
   6   5   8         81.93         70.50         7.18 o                         
   7   5   8         63.14         79.76         5.38 o                         
   8   5   8       5851.67       6056.42       111.12 o                         
   9   5   8      13993.24      13443.00       241.66 o                         
  10   5   8        365.45        381.54         8.36 o                         
  11   5   8       3927.49       4163.90        52.76 o                         
  12   5   8       1136.44       1218.26        20.08 o                         
  13   5   8         27.46         58.82         4.21 o                         
  14   5   8        330.20        382.48        10.99 o                         
  15   5   8        359.98        334.90        11.39 o                         
   0   6   8        283.90        418.10        15.49 o                         
   1   6   8       9037.36       8664.55       118.52 o                         
   2   6   8        465.82        485.93        11.36 o                         
   3   6   8      51684.63      50848.15       729.74 o                         
   4   6   8        207.95        314.40         8.60 o                         
   5   6   8      12662.11      12334.04       222.04 o                         
   6   6   8       2831.63       2776.61        58.69 o                         
   7   6   8       6033.67       5740.81        95.31 o                         
   8   6   8        223.65        216.73         7.86 o                         
   9   6   8       4032.35       4077.25        73.19 o                         
  10   6   8       2970.04       2764.35        36.40 o                         
  11   6   8       7825.09       8156.16       102.07 o                         
  12   6   8       1668.63       1581.94        25.65 o                         
  13   6   8        587.36        728.28        14.60 o                         
  14   6   8       1566.15       1556.21        27.19 o                         
  15   6   8        249.20        164.48         8.50 o                         
   1   7   8      34444.84      35941.49       517.48 o                         
   2   7   8         97.07         36.28         3.34 o                         
   3   7   8      21101.22      22066.50       296.01 o                         
   4   7   8        397.44        444.78        10.72 o                         
   5   7   8      11189.11      11109.74       201.12 o                         
   6   7   8          1.20         22.55         5.49 o                         
   7   7   8       1355.69       1266.88        28.25 o                         
   8   7   8        906.35        872.20        21.44 o                         
   9   7   8      36368.73      32821.21       397.40 o                         
  10   7   8        286.58        247.97         7.34 o                         
  11   7   8        689.26        602.54        12.44 o                         
  12   7   8         25.08         29.88         3.73 o                         
  13   7   8       3929.32       4405.10        70.52 o                         
  14   7   8        250.58        291.96         9.79 o                         
  15   7   8       1954.91       1725.07        59.15 o                         
   0   8   8       4712.69       4864.55       152.60 o                         
   1   8   8      81856.80      80438.15      1109.00 o                         
   2   8   8          3.25         41.70         3.94 o                         
   3   8   8        169.80        305.98         8.56 o                         
   4   8   8        204.12        292.71         8.71 o                         
   5   8   8       3777.30       3725.77        67.54 o                         
   6   8   8       1368.80       1328.07        30.25 o                         
   7   8   8      62888.98      61101.62      1074.17 o                         
   8   8   8       4045.36       3812.52        79.37 o                         
   9   8   8       1087.45       1076.92        20.73 o                         
  10   8   8        694.69        635.61        14.09 o                         
  11   8   8       5512.96       5247.65        69.27 o                         
  12   8   8         29.06         29.06         4.32 o                         
  13   8   8       2835.32       2977.17        63.68 o                         
  14   8   8       2175.24       2304.04        44.71 o                         
  15   8   8       2438.15       2121.05       124.21 o                         
   1   9   8       2664.29       2565.82        42.56 o                         
   2   9   8       1014.84        886.58        18.01 o                         
   3   9   8       1091.60       1122.02        20.63 o                         
   4   9   8       5345.04       5682.92        86.98 o                         
   5   9   8      17306.07      17536.03       279.58 o                         
   6   9   8        275.94        257.51        10.76 o                         
   7   9   8       2984.96       2887.79        58.68 o                         
   8   9   8       4989.73       4634.83        66.17 o                         
   9   9   8        220.05        300.64         8.89 o                         
  10   9   8        303.58        340.38        10.24 o                         
  11   9   8       3418.09       3139.76        50.20 o                         
  12   9   8       1903.42       2011.16        44.74 o                         
  13   9   8        850.99        695.38        18.62 o                         
  14   9   8        506.68        466.82        13.42 o                         
   0  10   8       1072.68       1130.53        40.26 o                         
   1  10   8      28816.62      29419.81       445.71 o                         
   2  10   8       1709.77       1906.20        34.42 o                         
   3  10   8       3777.17       3596.59        52.88 o                         
   4  10   8       3657.43       3631.57        57.45 o                         
   5  10   8       3454.78       3281.59        52.01 o                         
   6  10   8        616.82        633.90        16.33 o                         
   7  10   8       7247.24       6887.05        87.53 o                         
   8  10   8         83.41        131.10         6.01 o                         
   9  10   8       3965.33       4005.02        57.94 o                         
  10  10   8       1459.71       1458.60        26.25 o                         
  11  10   8        424.87        386.81        10.27 o                         
  12  10   8        187.09        261.97        13.37 o                         
  13  10   8         63.41         41.48         4.30 o                         
  14  10   8          2.22          4.13         2.90 o                         
   1  11   8       2996.25       2824.16        49.24 o                         
   2  11   8        345.62        319.15        10.70 o                         
   3  11   8       5372.86       5631.05        90.86 o                         
   4  11   8        262.50        301.76         9.80 o                         
   5  11   8      26627.46      26446.52       491.69 o                         
   6  11   8        620.91        538.32        16.42 o                         
   7  11   8        167.54        165.89         7.41 o                         
   8  11   8        142.67        179.41         6.41 o                         
   9  11   8       4524.68       4757.53        70.57 o                         
  10  11   8         99.85        132.13         6.52 o                         
  11  11   8       1989.09       1717.91        32.43 o                         
  12  11   8        610.02        616.77        19.24 o                         
  13  11   8       9667.10       9130.04       189.16 o                         
   0  12   8        382.40        448.64        19.80 o                         
   1  12   8        621.33        750.49        17.29 o                         
   2  12   8       1334.58       1427.57        28.78 o                         
   3  12   8      44818.57      44695.18       765.66 o                         
   4  12   8        288.45        281.06        10.19 o                         
   5  12   8      10492.87       9875.13       139.42 o                         
   6  12   8        906.14        891.16        15.32 o                         
   7  12   8      11997.97      11569.46       147.33 o                         
   8  12   8         75.27         82.11         4.65 o                         
   9  12   8       6125.49       6563.01        91.42 o                         
  10  12   8       1116.62       1160.26        19.61 o                         
  11  12   8      11908.01      12256.30       195.61 o                         
  12  12   8        919.81        919.43        21.90 o                         
  13  12   8       1387.54       1141.81        42.04 o                         
   1  13   8       3858.31       3723.39        64.34 o                         
   2  13   8        857.60        806.86        15.76 o                         
   3  13   8        867.66        910.72        18.27 o                         
   4  13   8       1845.31       1897.52        29.16 o                         
   5  13   8        247.63        299.01         8.25 o                         
   6  13   8       1195.48       1152.14        17.96 o                         
   7  13   8       4362.99       4347.84        62.22 o                         
   8  13   8       1670.23       1705.80        28.29 o                         
   9  13   8       3082.70       2945.00        43.06 o                         
  10  13   8        216.06        177.22         7.11 o                         
  11  13   8       1066.42       1171.89        34.17 o                         
  12  13   8       1513.11       1372.36        39.87 o                         
   0  14   8       7612.97       7381.60       143.92 o                         
   1  14   8      10852.21       9896.97       122.94 o                         
   2  14   8        692.46        687.92        12.33 o                         
   3  14   8       1765.49       2076.87        30.42 o                         
   4  14   8        477.62        487.63        10.95 o                         
   5  14   8       8468.45       8811.33       109.86 o                         
   6  14   8         13.48         19.61         3.44 o                         
   7  14   8       2574.92       2815.52        43.47 o                         
   8  14   8       1138.32       1252.96        21.55 o                         
   9  14   8        768.57        866.68        17.42 o                         
  10  14   8         47.63         59.62         4.11 o                         
  11  14   8       3564.81       3688.08       123.70 o                         
  12  14   8        253.95        219.75        23.89 o                         
   1  15   8        203.27        259.70         7.49 o                         
   2  15   8       1433.75       1523.29        22.64 o                         
   3  15   8      11377.86      11371.36       144.80 o                         
   4  15   8       1922.07       2038.38        31.87 o                         
   5  15   8        349.63        349.63         8.93 o                         
   6  15   8        249.93        290.79         8.24 o                         
   7  15   8       1454.08       1626.02        25.64 o                         
   8  15   8       1693.04       1739.20        31.90 o                         
   9  15   8      10802.99      10919.28       174.48 o                         
  10  15   8        509.79        472.71        18.61 o                         
  11  15   8       1313.99       1060.22        31.05 o                         
   0  16   8       1188.99       1150.44        27.82 o                         
   1  16   8       5627.77       6160.40        89.17 o                         
   2  16   8         27.47         51.02         4.26 o                         
   3  16   8       5886.15       5682.47        85.84 o                         
   4  16   8          2.12         24.82         3.68 o                         
   5  16   8       1406.22       1521.90        23.02 o                         
   6  16   8         55.77         57.56         4.04 o                         
   7  16   8      12186.77      13084.17       183.34 o                         
   8  16   8       1051.95       1066.57        19.77 o                         
   9  16   8        379.49        501.91        12.95 o                         
  10  16   8        247.06        253.73        22.39 o                         
   1  17   8       2024.08       1980.06        31.58 o                         
   2  17   8       1758.99       1868.71        34.27 o                         
   3  17   8        165.54        159.85         7.35 o                         
   4  17   8        377.39        445.89        11.32 o                         
   5  17   8       2442.74       2542.18        40.44 o                         
   6  17   8        832.35        824.98        14.62 o                         
   7  17   8        512.79        482.95         9.73 o                         
   8  17   8        162.49        146.23         5.61 o                         
   9  17   8        748.03        528.54        47.70 o                         
   0  18   8        111.89         94.96         7.02 o                         
   1  18   8       8823.33       9253.28       130.45 o                         
   2  18   8         19.08         35.20         4.74 o                         
   3  18   8        163.66        189.01         7.85 o                         
   4  18   8        910.49        856.40        19.53 o                         
   5  18   8       2549.80       2565.88        41.74 o                         
   6  18   8        112.13        125.77         6.00 o                         
   7  18   8       8930.55       8319.74       139.77 o                         
   8  18   8         58.40         44.06         5.52 o                         
   1  19   8        967.89        869.94        16.69 o                         
   2  19   8       1045.69       1121.85        22.79 o                         
   3  19   8       1008.86        986.68        20.31 o                         
   4  19   8        638.92        661.45        16.19 o                         
   5  19   8      12829.61      12012.24       200.46 o                         
   6  19   8        485.69        455.64        28.66 o                         
   0  20   8        118.36        141.35         9.36 o                         
   1  20   8        743.58        632.28        18.83 o                         
   2  20   8         33.81         50.94         3.50 o                         
   3  20   8       6858.99       6915.69       143.33 o                         
   4  20   8        614.41        509.64        33.77 o                         
   1   1   9        780.71        727.73        11.06 o                         
   2   1   9      50101.07      48613.02       541.51 o                         
   3   1   9       1287.39       1198.28        23.24 o                         
   4   1   9      21985.11      25437.77       571.27 o                         
   5   1   9        428.23        580.24        30.29 o                         
   6   1   9       5093.91       4773.75        88.74 o                         
   7   1   9       1149.28       1245.68        27.27 o                         
   8   1   9      15219.20      15564.88       296.83 o                         
   9   1   9       8989.33       8849.38       157.91 o                         
  10   1   9      12882.71      12507.96       280.90 o                         
  11   1   9       1614.72       1580.08        21.76 o                         
  12   1   9       2696.96       2727.36        34.92 o                         
  13   1   9        550.46        592.14        10.80 o                         
  14   1   9       3942.57       4089.63        59.80 o                         
  15   1   9        333.96        337.93         9.85 o                         
  16   1   9        243.22        119.43        14.33 o                         
   0   2   9       1743.29       2591.78        45.76 o                         
   1   2   9      17910.31      17166.78       180.46 o                         
   2   2   9       3645.26       3694.44        48.42 o                         
   3   2   9      10532.41       9496.42       141.40 o                         
   4   2   9      16628.72      16229.35       335.44 o                         
   5   2   9       9598.53       9542.95       204.71 o                         
   6   2   9      10694.70      10564.64       190.15 o                         
   7   2   9      26498.22      26112.85       494.44 o                         
   8   2   9        356.39        316.02         9.22 o                         
   9   2   9       4690.37       4763.09        95.51 o                         
  10   2   9      19452.96      18794.33       318.99 o                         
  11   2   9      12388.82      12326.27       147.49 o                         
  12   2   9        182.90        204.79         6.49 o                         
  13   2   9        725.85        777.38        12.77 o                         
  14   2   9       2753.69       2833.76        41.26 o                         
  15   2   9      12421.97      12690.74       283.19 o                         
   1   3   9        454.99        473.05         8.41 o                         
   2   3   9      16796.39      16251.25       198.96 o                         
   3   3   9        651.07        730.86        14.64 o                         
   4   3   9       4325.77       4341.54        88.11 o                         
   5   3   9       1582.52       1450.93        27.87 o                         
   6   3   9      22126.26      22528.48       376.12 o                         
   7   3   9       3741.89       3623.82        80.31 o                         
   8   3   9       1945.52       1868.54        35.93 o                         
   9   3   9       4715.48       4505.74        87.86 o                         
  10   3   9        671.19        768.54        13.70 o                         
  11   3   9       3447.43       3347.63        47.17 o                         
  12   3   9       6678.33       6905.35        92.49 o                         
  13   3   9        307.30        374.15         8.62 o                         
  14   3   9        368.10        387.67        10.09 o                         
  15   3   9       4613.55       4365.43        92.93 o                         
   0   4   9      10915.48      10895.19       234.33 o                         
   1   4   9       1477.03       1744.28        23.83 o                         
   2   4   9       3453.64       3797.28        56.53 o                         
   3   4   9       3793.99       3975.69        68.72 o                         
   4   4   9       2132.69       2340.10        86.17 o                         
   5   4   9       3494.10       3448.37        59.37 o                         
   6   4   9        444.11        450.16        11.88 o                         
   7   4   9       3218.60       3478.66        67.72 o                         
   8   4   9       2112.40       2247.23        42.66 o                         
   9   4   9         68.52         90.90         6.72 o                         
  10   4   9       4207.07       3835.57        60.07 o                         
  11   4   9          0.02         13.24         3.63 o                         
  12   4   9        295.23        276.53         7.57 o                         
  13   4   9       1268.43       1246.73        21.96 o                         
  14   4   9        114.77        124.45         5.71 o                         
  15   4   9         61.49         79.58         6.08 o                         
   1   5   9       1296.00       1314.72        21.22 o                         
   2   5   9        163.82        173.60         6.44 o                         
   3   5   9        739.97        706.46        15.37 o                         
   4   5   9        844.05        990.95        19.46 o                         
   5   5   9      38252.25      40235.49       801.46 o                         
   6   5   9      24964.89      24358.26       431.29 o                         
   7   5   9       3579.36       3355.13        58.13 o                         
   8   5   9        235.24        198.81         8.23 o                         
   9   5   9       2625.83       2531.68        53.92 o                         
  10   5   9        719.08        737.21        16.12 o                         
  11   5   9       1347.75       1326.78        20.41 o                         
  12   5   9       6324.58       6312.60        83.10 o                         
  13   5   9      14556.53      15255.71       242.75 o                         
  14   5   9          4.54         26.02         4.25 o                         
  15   5   9          1.71          8.87         3.18 o                         
   0   6   9       6150.58       6194.17       141.63 o                         
   1   6   9      14103.29      14096.67       190.20 o                         
   2   6   9       7003.84       8039.65       115.14 o                         
   3   6   9      22288.97      23448.40       313.70 o                         
   4   6   9      25064.39      24920.70       360.48 o                         
   5   6   9       1604.16       1522.07        31.04 o                         
   6   6   9       1647.85       1530.38        38.95 o                         
   7   6   9      29167.84      28355.17       473.25 o                         
   8   6   9       6501.00       5896.81        98.17 o                         
   9   6   9         24.48         50.96         4.18 o                         
  10   6   9       5284.42       5172.48        62.78 o                         
  11   6   9      18939.00      18433.61       239.44 o                         
  12   6   9       2303.86       2419.82        34.57 o                         
  13   6   9         13.04         21.90         4.24 o                         
  14   6   9       1489.04       1430.29        27.34 o                         
  15   6   9      10817.73      10146.89       313.08 o                         
   1   7   9       3201.32       3719.53        56.15 o                         
   2   7   9       2080.63       2168.60        33.40 o                         
   3   7   9       4137.91       4582.50        65.58 o                         
   4   7   9       1834.45       1862.37        32.09 o                         
   5   7   9        260.21        229.94         9.19 o                         
   6   7   9       2614.65       2558.53        52.05 o                         
   7   7   9         66.72         90.00         7.16 o                         
   8   7   9      15951.16      15593.29       279.86 o                         
   9   7   9       1167.35       1127.31        19.71 o                         
  10   7   9       2466.89       2374.28        37.97 o                         
  11   7   9       6664.15       6615.96        95.85 o                         
  12   7   9       1852.09       1865.13        28.82 o                         
  13   7   9        505.28        528.69        14.60 o                         
  14   7   9       1332.68       1377.33        32.23 o                         
  15   7   9        545.83        504.63        17.23 o                         
   0   8   9       5984.50       6036.89       198.30 o                         
   1   8   9       4820.17       5053.27        74.86 o                         
   2   8   9       1136.69       1253.10        23.19 o                         
   3   8   9        984.22        960.05        17.35 o                         
   4   8   9         64.83         95.89         5.21 o                         
   5   8   9         13.04         32.12         5.89 o                         
   6   8   9        536.63        653.18        19.47 o                         
   7   8   9        545.20        549.30        16.69 o                         
   8   8   9         55.83         68.60         5.41 o                         
   9   8   9         72.33         53.37         4.89 o                         
  10   8   9       3144.14       3079.34        49.32 o                         
  11   8   9         37.65         52.88         4.11 o                         
  12   8   9          2.08         14.33         3.43 o                         
  13   8   9          3.55         17.12         4.35 o                         
  14   8   9       2065.94       2112.60        55.07 o                         
   1   9   9      10179.37      10179.68       158.10 o                         
   2   9   9        913.89        829.07        17.48 o                         
   3   9   9      10804.08      10865.11       161.51 o                         
   4   9   9       1163.66       1195.49        20.65 o                         
   5   9   9       4890.55       4959.12        91.43 o                         
   6   9   9        876.99        837.71        21.44 o                         
   7   9   9       1312.55       1290.88        28.19 o                         
   8   9   9      22139.99      20884.99       280.42 o                         
   9   9   9       3146.14       3246.27        49.63 o                         
  10   9   9       3135.76       3250.37        53.98 o                         
  11   9   9       3884.12       3771.08        58.97 o                         
  12   9   9        695.32        587.65        16.12 o                         
  13   9   9       1439.50       1518.08        31.36 o                         
  14   9   9       2509.09       2308.17       119.98 o                         
   0  10   9       4085.08       4087.09       135.09 o                         
   1  10   9        587.85        496.29        14.21 o                         
   2  10   9        835.32        885.79        18.18 o                         
   3  10   9      17741.63      17598.96       257.36 o                         
   4  10   9       9518.16       9638.20       149.68 o                         
   5  10   9       3051.14       2817.05        76.81 o                         
   6  10   9       1171.33       1094.88        24.11 o                         
   7  10   9       6441.07       6209.82        86.70 o                         
   8  10   9       3381.68       3417.88        48.27 o                         
   9  10   9        244.48        246.56         7.67 o                         
  10  10   9       2223.95       2012.70        34.21 o                         
  11  10   9       3399.11       3463.17        51.89 o                         
  12  10   9       1625.15       1701.29        33.10 o                         
  13  10   9          5.82          9.14         4.21 o                         
   1  11   9       2214.71       2227.90        38.93 o                         
   2  11   9       1570.38       1561.51        30.22 o                         
   3  11   9        538.46        522.91        11.98 o                         
   4  11   9       7736.86       7478.69       117.97 o                         
   5  11   9         31.32         42.43         4.70 o                         
   6  11   9       6355.37       6048.14        79.17 o                         
   7  11   9        319.96        354.57         8.78 o                         
   8  11   9        895.35        979.96        16.43 o                         
   9  11   9       2813.67       2689.99        41.83 o                         
  10  11   9       3152.84       3185.68        50.02 o                         
  11  11   9        162.93        144.35         6.47 o                         
  12  11   9       5631.85       5501.65       128.14 o                         
  13  11   9         14.54         11.24         4.09 o                         
   0  12   9        280.62        231.23        17.31 o                         
   1  12   9          9.28         18.32         4.80 o                         
   2  12   9        350.32        397.02        12.43 o                         
   3  12   9       2800.28       2807.32        59.12 o                         
   4  12   9       1184.48       1135.73        19.10 o                         
   5  12   9         47.89         68.78         4.07 o                         
   6  12   9       3128.82       3139.88        44.76 o                         
   7  12   9        123.25        154.00         7.03 o                         
   8  12   9       3290.79       3449.75        50.44 o                         
   9  12   9         34.03         53.59         4.26 o                         
  10  12   9         42.30         79.91         4.87 o                         
  11  12   9          6.24         14.81         3.69 o                         
  12  12   9        146.47        129.99         8.34 o                         
  13  12   9        713.44        644.91        38.22 o                         
   1  13   9       6472.47       5973.20        72.50 o                         
   2  13   9          9.00         47.40         3.78 o                         
   3  13   9       5852.06       5767.24        78.24 o                         
   4  13   9       2638.89       2544.33        37.14 o                         
   5  13   9      11460.33      11331.43       148.91 o                         
   6  13   9       2263.35       2284.02        33.63 o                         
   7  13   9       2708.98       2729.05        42.33 o                         
   8  13   9          2.80         19.18         6.58 o                         
   9  13   9       1936.47       2040.19        32.34 o                         
  10  13   9         97.70        101.81         5.29 o                         
  11  13   9         46.24         52.28         4.30 o                         
  12  13   9       4642.40       4334.52       178.29 o                         
   0  14   9      18488.43      17803.11       338.93 o                         
   1  14   9       2495.99       2468.39        33.07 o                         
   2  14   9          1.24         20.38         3.43 o                         
   3  14   9        423.08        468.30        10.02 o                         
   4  14   9       1253.45       1193.56        19.30 o                         
   5  14   9        964.02        990.55        17.43 o                         
   6  14   9       5702.07       6047.10        81.71 o                         
   7  14   9       1202.70       1206.13        21.22 o                         
   8  14   9       1166.68       1082.81        19.45 o                         
   9  14   9          0.59         10.16         3.71 o                         
  10  14   9       1123.58       1214.88        22.82 o                         
  11  14   9       1500.02       1523.98        34.65 o                         
   1  15   9       5826.91       5793.67        73.73 o                         
   2  15   9       5471.65       5542.77        70.87 o                         
   3  15   9        906.22        880.50        15.56 o                         
   4  15   9        478.36        586.27        13.46 o                         
   5  15   9       3055.89       3129.12        44.46 o                         
   6  15   9        182.55        248.27         7.56 o                         
   7  15   9       1847.23       1903.62        31.64 o                         
   8  15   9        267.22        279.30         8.91 o                         
   9  15   9         73.54         74.71         4.99 o                         
  10  15   9        302.47        302.89         9.17 o                         
   0  16   9       6171.13       6837.64       125.61 o                         
   1  16   9       1206.91       1214.21        20.58 o                         
   2  16   9       1639.83       1728.08        27.22 o                         
   3  16   9          2.93         17.98         3.95 o                         
   4  16   9         87.15        102.99         5.80 o                         
   5  16   9         43.79         44.28         4.00 o                         
   6  16   9        103.63        106.32         5.02 o                         
   7  16   9         37.03         49.15         4.27 o                         
   8  16   9        577.55        477.45        10.32 o                         
   9  16   9         19.00         16.42         2.55 o                         
  10  16   9          1.54          7.96         4.27 o                         
   1  17   9       2261.07       2197.84        33.35 o                         
   2  17   9       2887.89       3183.82        52.36 o                         
   3  17   9       3566.40       3446.96        55.90 o                         
   4  17   9        102.36        131.95         6.09 o                         
   5  17   9       2987.52       3038.54        47.56 o                         
   6  17   9          2.35         23.89         3.10 o                         
   7  17   9         18.42         30.19         3.00 o                         
   8  17   9        310.39        267.80         8.31 o                         
   9  17   9       4563.27       3612.93       131.74 o                         
   0  18   9       6006.79       5911.90       115.28 o                         
   1  18   9        126.18        116.91         5.27 o                         
   2  18   9       2855.98       3004.53        54.14 o                         
   3  18   9        373.31        394.87        10.83 o                         
   4  18   9       3144.72       3183.12        53.76 o                         
   5  18   9        189.68        177.75         6.82 o                         
   6  18   9        445.51        432.70        11.50 o                         
   7  18   9         99.04         84.47         5.42 o                         
   1  19   9       2332.16       2262.81        41.67 o                         
   2  19   9        628.21        622.43        14.27 o                         
   3  19   9        759.58        663.98        14.81 o                         
   4  19   9       1677.31       1529.56        28.66 o                         
   5  19   9       1742.74       1616.05        42.92 o                         
   6  19   9        585.54        446.00        31.93 o                         
   0  20   9       1271.49       1112.53        56.43 o                         
   1  20   9          6.84          9.88         2.82 o                         
   2  20   9        180.37        179.61         6.35 o                         
   3  20   9       1816.10       1393.04        48.78 o                         
   0   0  10      74642.82      82379.61      1676.88 o                         
   1   0  10      11638.89      12645.33       185.06 o                         
   2   0  10      57466.40      53622.74      1083.57 o                         
   3   0  10      22524.97      20566.09       628.63 o                         
   4   0  10      51514.05      54733.29      1573.03 o                         
   5   0  10       6246.36       5739.44       163.42 o                         
   6   0  10       3141.46       2930.78        81.43 o                         
   7   0  10       5569.50       5599.56       147.84 o                         
   8   0  10       2244.14       1912.52        59.82 o                         
   9   0  10       6097.55       5835.37       136.07 o                         
  10   0  10      16264.41      16228.63       272.11 o                         
  11   0  10      13349.62      13381.76       225.93 o                         
  12   0  10       5446.84       5538.59        96.94 o                         
  13   0  10        184.54        151.18         9.09 o                         
  14   0  10       3092.08       3262.23        71.77 o                         
  15   0  10       2267.81       2135.06       120.56 o                         
   1   1  10       3635.43       3538.14        40.81 o                         
   2   1  10         25.67         38.45         4.61 o                         
   3   1  10      18603.51      17855.22       335.96 o                         
   4   1  10       2723.48       3133.17        71.82 o                         
   5   1  10       9552.17       9868.71       203.58 o                         
   6   1  10      18540.00      18761.85       333.95 o                         
   7   1  10       4976.10       4978.64        93.58 o                         
   8   1  10          4.80         29.91         5.99 o                         
   9   1  10        893.82        813.98        17.20 o                         
  10   1  10       4390.53       4309.25        59.54 o                         
  11   1  10       3426.93       3377.50        42.30 o                         
  12   1  10       5823.83       5791.80        69.71 o                         
  13   1  10        313.02        341.08         7.92 o                         
  14   1  10       6377.56       6644.99       103.29 o                         
  15   1  10       1611.48       1642.03        37.67 o                         
   0   2  10     124906.27     125743.41      1888.56 o                         
   1   2  10       3758.71       3225.90        39.16 o                         
   2   2  10      20137.82      18936.21       292.68 o                         
   3   2  10      15220.81      15590.02       262.37 o                         
   4   2  10       1877.87       1649.20        41.90 o                         
   5   2  10      11713.74      11525.57       186.99 o                         
   6   2  10      19059.60      18960.77       337.33 o                         
   7   2  10        180.56        175.43        13.98 o                         
   8   2  10       3913.81       3671.70        67.65 o                         
   9   2  10        702.04        633.73        15.35 o                         
  10   2  10       2146.94       1938.38        26.47 o                         
  11   2  10       4898.41       5230.93        64.95 o                         
  12   2  10          2.27         19.97         3.18 o                         
  13   2  10        792.71        901.28        14.33 o                         
  14   2  10        164.74        118.60         5.44 o                         
  15   2  10        302.93        220.27        13.89 o                         
   1   3  10        957.04       1004.34        14.91 o                         
   2   3  10      19246.83      18974.20       254.52 o                         
   3   3  10       1575.31       1492.37        27.36 o                         
   4   3  10      14056.08      15626.84       346.15 o                         
   5   3  10       5545.18       5428.06        90.53 o                         
   6   3  10       7518.86       7557.71       130.66 o                         
   7   3  10         71.99         67.07         5.56 o                         
   8   3  10          2.39         14.95         3.67 o                         
   9   3  10       4767.88       4779.75        97.60 o                         
  10   3  10         25.05         48.54         3.87 o                         
  11   3  10          2.19         33.10         3.64 o                         
  12   3  10       1305.87       1337.79        20.05 o                         
  13   3  10       3279.11       3634.23        50.19 o                         
  14   3  10       4016.43       4079.18        61.89 o                         
  15   3  10        228.40        216.96         9.03 o                         
   0   4  10      26148.78      25423.39       422.85 o                         
   1   4  10      39622.80      39475.25       462.89 o                         
   2   4  10      21306.24      21872.36       293.19 o                         
   3   4  10       4810.80       4895.62        82.11 o                         
   4   4  10       8483.54       7791.33       165.53 o                         
   5   4  10       1128.79       1092.37        25.21 o                         
   6   4  10       4962.87       4399.21        78.76 o                         
   7   4  10      38154.17      37116.05       586.39 o                         
   8   4  10       1178.71       1079.75        23.24 o                         
   9   4  10       4898.78       4727.89       100.83 o                         
  10   4  10       2517.84       2415.65        35.21 o                         
  11   4  10       5991.14       6055.25        79.30 o                         
  12   4  10       6233.66       6290.49        79.31 o                         
  13   4  10        129.40        174.52         5.74 o                         
  14   4  10        324.13        277.80        11.19 o                         
  15   4  10       8071.46       8819.48       168.43 o                         
   1   5  10       1542.19       1691.92        25.72 o                         
   2   5  10       6866.85       7027.51       101.58 o                         
   3   5  10        166.10        171.07         6.23 o                         
   4   5  10       1173.00       1121.45        21.91 o                         
   5   5  10       2732.96       2593.73        52.37 o                         
   6   5  10       1861.68       1671.41        38.55 o                         
   7   5  10        284.46        265.76         7.97 o                         
   8   5  10        497.97        505.91        13.25 o                         
   9   5  10        217.13        204.49         8.25 o                         
  10   5  10       4411.46       4182.90        54.88 o                         
  11   5  10       2625.58       2686.79        37.49 o                         
  12   5  10         33.03         38.23         4.07 o                         
  13   5  10       1556.35       1589.11        29.63 o                         
  14   5  10       3038.50       3077.73        51.47 o                         
  15   5  10        415.75        328.39        16.37 o                         
   0   6  10       9392.79      10681.53       237.11 o                         
   1   6  10       8723.10       8813.09       126.03 o                         
   2   6  10      18329.18      17638.96       229.81 o                         
   3   6  10       7384.99       7288.44       101.08 o                         
   4   6  10      15193.87      14694.13       214.98 o                         
   5   6  10       2785.35       2707.46        51.45 o                         
   6   6  10        153.88        149.28         9.09 o                         
   7   6  10      11647.39      11179.58       190.44 o                         
   8   6  10        122.82        142.82         7.84 o                         
   9   6  10        679.48        659.05        15.89 o                         
  10   6  10       2590.37       2558.09        37.40 o                         
  11   6  10          1.79         20.52         3.33 o                         
  12   6  10         96.57         94.01         5.26 o                         
  13   6  10        472.99        498.04        12.72 o                         
  14   6  10        169.60        162.96         7.85 o                         
  15   6  10       1509.62       1450.49        54.12 o                         
   1   7  10       6446.38       6662.54        93.47 o                         
   2   7  10      12893.23      13040.32       177.42 o                         
   3   7  10       2120.26       1929.64        30.48 o                         
   4   7  10        211.22        280.39         8.66 o                         
   5   7  10       9283.93       9380.60       161.99 o                         
   6   7  10          2.43         18.28         6.08 o                         
   7   7  10       1316.30       1198.40        26.16 o                         
   8   7  10         11.45         45.48         7.43 o                         
   9   7  10       3217.98       3208.94        49.23 o                         
  10   7  10       1791.33       1667.45        27.13 o                         
  11   7  10         47.25         30.68         3.86 o                         
  12   7  10        428.26        370.47         9.29 o                         
  13   7  10       4535.96       4262.37        88.34 o                         
  14   7  10       1855.16       2052.89        42.24 o                         
   0   8  10      20765.48      21372.01       540.38 o                         
   1   8  10        650.52        659.55        14.52 o                         
   2   8  10      13043.09      12599.25       178.82 o                         
   3   8  10      43534.72      44026.19       608.03 o                         
   4   8  10       2104.84       2000.12        34.50 o                         
   5   8  10      10667.61      10050.88       162.92 o                         
   6   8  10       8762.65       9072.76       148.24 o                         
   7   8  10        624.31        613.60        16.35 o                         
   8   8  10        736.99        691.14        14.53 o                         
   9   8  10         65.97        102.97         5.85 o                         
  10   8  10       6381.27       6224.87        90.55 o                         
  11   8  10       7949.22       8077.58       115.34 o                         
  12   8  10       2819.61       2686.79        49.41 o                         
  13   8  10       1347.18       1470.78        30.00 o                         
  14   8  10          7.56         23.20         3.61 o                         
   1   9  10          1.80         20.14         4.58 o                         
   2   9  10       3936.72       4216.44        64.05 o                         
   3   9  10         16.77         24.03         3.59 o                         
   4   9  10       2341.96       2485.71        39.71 o                         
   5   9  10         98.04        103.67         7.21 o                         
   6   9  10       3300.16       3009.85        58.46 o                         
   7   9  10        776.51        728.75        13.13 o                         
   8   9  10        902.31        919.85        17.10 o                         
   9   9  10          0.09         19.47         3.48 o                         
  10   9  10        143.17        202.49         7.55 o                         
  11   9  10       3519.64       3333.62        48.44 o                         
  12   9  10         49.14         52.06         4.14 o                         
  13   9  10        132.61        176.87         9.21 o                         
  14   9  10        653.93        526.69        43.07 o                         
   0  10  10      61278.89      59301.00      2096.46 o                         
   1  10  10       1748.22       1715.25        31.09 o                         
   2  10  10       2088.61       1919.12        33.40 o                         
   3  10  10       9179.30       9202.22       131.88 o                         
   4  10  10        248.08        283.35         9.99 o                         
   5  10  10       5282.02       5259.30        93.06 o                         
   6  10  10      16260.47      15680.14       222.53 o                         
   7  10  10         80.82        129.07         6.00 o                         
   8  10  10       9293.71       9362.42       124.14 o                         
   9  10  10       1771.19       1805.54        27.51 o                         
  10  10  10        546.23        515.97        11.67 o                         
  11  10  10       2314.47       2437.30        39.41 o                         
  12  10  10         48.05         59.92         4.73 o                         
  13  10  10          7.01         18.87         3.76 o                         
   1  11  10      12430.04      12288.72       191.62 o                         
   2  11  10        511.07        548.42        14.65 o                         
   3  11  10       3390.95       3286.60        63.86 o                         
   4  11  10        351.61        370.82        10.88 o                         
   5  11  10       4609.30       4592.43        61.02 o                         
   6  11  10       2801.73       2812.56        39.29 o                         
   7  11  10        109.11        151.84         6.24 o                         
   8  11  10       3286.09       3253.03        46.15 o                         
   9  11  10       7603.76       7697.92       106.30 o                         
  10  11  10         76.54        117.28         5.29 o                         
  11  11  10         21.54         19.80         4.07 o                         
  12  11  10          3.65         15.92         4.59 o                         
  13  11  10       1312.46       1330.58        42.75 o                         
   0  12  10       7064.95       7303.84       198.75 o                         
   1  12  10      12399.86      11626.11       201.27 o                         
   2  12  10       2968.44       2805.12        49.26 o                         
   3  12  10        182.83        188.82         6.69 o                         
   4  12  10       9526.54       8952.60       129.38 o                         
   5  12  10        851.09        952.12        16.79 o                         
   6  12  10       8403.99       8750.49       120.26 o                         
   7  12  10       7363.21       7687.20        99.25 o                         
   8  12  10       1266.88       1317.78        22.26 o                         
   9  12  10        613.22        668.60        13.75 o                         
  10  12  10         33.21         28.49         3.55 o                         
  11  12  10        153.66        137.92         6.44 o                         
  12  12  10       4845.72       4803.16       127.83 o                         
   1  13  10        615.63        612.84        12.01 o                         
   2  13  10        337.34        372.56         9.14 o                         
   3  13  10        406.09        454.09        10.07 o                         
   4  13  10       2095.75       1997.70        29.17 o                         
   5  13  10         49.90         59.47         4.88 o                         
   6  13  10       1616.84       1633.97        26.48 o                         
   7  13  10         20.14         37.77         4.35 o                         
   8  13  10       6845.82       6906.65        99.24 o                         
   9  13  10        124.92         90.68         5.89 o                         
  10  13  10       2791.33       2829.60        48.25 o                         
  11  13  10        356.25        257.09         9.73 o                         
  12  13  10        554.66        505.85        38.16 o                         
   0  14  10       2778.48       2590.28        52.10 o                         
   1  14  10       8458.25       8386.42       108.22 o                         
   2  14  10      12797.62      12615.02       160.40 o                         
   3  14  10         69.82        127.79         5.20 o                         
   4  14  10      23642.23      23629.76       286.59 o                         
   5  14  10         51.65         71.33         5.02 o                         
   6  14  10        361.27        398.08         9.68 o                         
   7  14  10       1661.45       1821.05        29.80 o                         
   8  14  10        663.58        621.41        14.27 o                         
   9  14  10       4314.36       4506.85        75.05 o                         
  10  14  10       5910.92       6279.66       122.00 o                         
  11  14  10         82.21        143.72         6.71 o                         
   1  15  10       3873.29       3874.86        49.21 o                         
   2  15  10        272.06        288.89         8.09 o                         
   3  15  10         25.06         55.95         4.71 o                         
   4  15  10       1654.59       1699.82        27.34 o                         
   5  15  10       2072.18       2176.16        33.44 o                         
   6  15  10        149.37        113.93         5.47 o                         
   7  15  10       1105.06       1038.38        20.20 o                         
   8  15  10       1480.94       1469.32        27.26 o                         
   9  15  10        492.96        608.21        14.43 o                         
  10  15  10       2435.02       2208.47        44.81 o                         
   0  16  10       6217.60       5980.48       109.98 o                         
   1  16  10        645.22        772.60        14.92 o                         
   2  16  10       4794.58       4900.74        69.38 o                         
   3  16  10       3498.70       3631.21        59.30 o                         
   4  16  10        560.70        468.36        11.55 o                         
   5  16  10       1707.46       1779.60        28.51 o                         
   6  16  10          6.49         19.94         3.72 o                         
   7  16  10       1124.72       1250.62        20.00 o                         
   8  16  10       6274.40       6197.92       112.52 o                         
   9  16  10         44.21         69.29         4.88 o                         
   1  17  10       1208.38       1330.04        22.49 o                         
   2  17  10       2595.24       2475.34        39.86 o                         
   3  17  10       1137.99       1164.82        22.23 o                         
   4  17  10        287.76        304.13         8.36 o                         
   5  17  10       4020.96       4082.06        59.40 o                         
   6  17  10        126.54        108.96         4.88 o                         
   7  17  10       1302.34       1161.94        21.72 o                         
   8  17  10        935.78        783.87        22.08 o                         
   0  18  10       9202.94       9530.06       197.62 o                         
   1  18  10        109.28        120.14         5.84 o                         
   2  18  10          2.33         16.77         3.60 o                         
   3  18  10       4096.54       4282.97        70.99 o                         
   4  18  10        695.23        691.89        14.25 o                         
   5  18  10       3175.26       3200.52        51.05 o                         
   6  18  10       1691.75       1635.57        30.23 o                         
   7  18  10          8.91          4.78         4.78 o                         
   1  19  10       3099.25       3014.57        71.87 o                         
   2  19  10        467.35        433.29        10.86 o                         
   3  19  10       1308.02       1154.20        23.84 o                         
   4  19  10         11.51          8.60         2.76 o                         
   5  19  10       1032.79        964.31        36.67 o                         
   0  20  10        805.77        714.61        78.82 o                         
   1  20  10       1385.49       1068.78        35.86 o                         
   2  20  10        301.37        284.26        16.89 o                         
   1   1  11       5753.42       5571.11        64.86 o                         
   2   1  11      30524.81      29848.71       395.60 o                         
   3   1  11      12000.58      12343.50       255.44 o                         
   4   1  11        813.24        696.78        19.12 o                         
   5   1  11      26725.55      26349.34       439.82 o                         
   6   1  11       6830.73       6963.18       128.64 o                         
   7   1  11      19239.50      19547.36       296.27 o                         
   8   1  11      16591.46      16322.82       259.78 o                         
   9   1  11       1479.67       1342.78        25.90 o                         
  10   1  11       7628.76       7679.06        90.89 o                         
  11   1  11       3049.05       2956.44        38.79 o                         
  12   1  11       2970.68       3162.63        40.99 o                         
  13   1  11       5674.14       5862.77        78.83 o                         
  14   1  11        186.98        216.45         7.89 o                         
  15   1  11          7.82         14.75         3.92 o                         
   0   2  11      10316.75      10050.51       161.76 o                         
   1   2  11       1512.80       1859.09        24.43 o                         
   2   2  11       4144.42       4179.24        59.77 o                         
   3   2  11       1521.83       1392.95        29.47 o                         
   4   2  11       2851.95       2661.75        53.02 o                         
   5   2  11        490.39        492.17        12.80 o                         
   6   2  11       9249.50       9349.50       160.74 o                         
   7   2  11       8461.49       7986.51       124.28 o                         
   8   2  11       1710.51       1645.48        29.66 o                         
   9   2  11      10436.42      10377.68       183.28 o                         
  10   2  11      14064.12      13934.53       186.62 o                         
  11   2  11       7327.25       7408.94        90.50 o                         
  12   2  11       1018.16       1077.15        17.07 o                         
  13   2  11       6061.29       5895.71        72.22 o                         
  14   2  11       1728.97       1636.01        26.03 o                         
  15   2  11        231.05        224.29        14.31 o                         
   1   3  11       4670.25       4670.37        59.92 o                         
   2   3  11      35908.91      36806.20       490.35 o                         
   3   3  11      12237.33      12310.57       173.43 o                         
   4   3  11      15098.17      14973.34       239.25 o                         
   5   3  11       1505.42       1256.76        26.53 o                         
   6   3  11       6403.27       6197.68       115.54 o                         
   7   3  11       1136.82       1193.08        21.72 o                         
   8   3  11      16120.95      16154.07       245.84 o                         
   9   3  11      33090.57      31485.61       564.26 o                         
  10   3  11       1938.53       2001.13        29.02 o                         
  11   3  11         17.78         73.50         4.16 o                         
  12   3  11       6086.48       6361.82        82.74 o                         
  13   3  11         82.94         86.32         5.22 o                         
  14   3  11        192.58        208.06         7.05 o                         
  15   3  11       4495.43       3793.71       370.23 o                         
   0   4  11       7073.88       7998.75       137.07 o                         
   1   4  11       6546.92       7297.75        91.34 o                         
   2   4  11         11.82         37.97         3.91 o                         
   3   4  11       2841.48       3049.38        46.76 o                         
   4   4  11       1610.82       1385.90        30.55 o                         
   5   4  11       1056.93       1081.70        25.62 o                         
   6   4  11        164.62        200.17         8.58 o                         
   7   4  11       3907.01       3810.04        59.41 o                         
   8   4  11        237.66        255.10         8.35 o                         
   9   4  11        140.97        153.00         5.78 o                         
  10   4  11       2025.58       1988.60        28.13 o                         
  11   4  11       5428.69       5841.01        76.55 o                         
  12   4  11         12.90         33.21         3.15 o                         
  13   4  11       1876.11       1870.04        31.02 o                         
  14   4  11        588.87        571.91        13.89 o                         
  15   4  11       1476.75       1356.39        31.44 o                         
   1   5  11      23899.62      25725.78       343.70 o                         
   2   5  11      13351.52      13341.21       169.56 o                         
   3   5  11      26632.24      28480.86       411.51 o                         
   4   5  11        135.09         85.11         5.41 o                         
   5   5  11        511.72        387.51        12.90 o                         
   6   5  11      17767.05      17093.20       305.63 o                         
   7   5  11        446.35        408.68        12.25 o                         
   8   5  11       2845.63       2736.34        48.96 o                         
   9   5  11      34561.23      32689.29       407.17 o                         
  10   5  11       5355.18       5208.98        66.63 o                         
  11   5  11       2499.03       2438.33        35.53 o                         
  12   5  11       2489.61       2501.41        35.70 o                         
  13   5  11        310.48        277.36         8.39 o                         
  14   5  11        251.42        282.76        11.14 o                         
  15   5  11       3051.18       3020.07       111.47 o                         
   0   6  11       3768.66       3360.94        69.15 o                         
   1   6  11      13040.29      13611.30       191.67 o                         
   2   6  11         21.85         82.90         5.27 o                         
   3   6  11      16762.29      16803.24       235.81 o                         
   4   6  11       4265.28       4345.36        70.59 o                         
   5   6  11       9381.61      10174.64       174.92 o                         
   6   6  11        836.22        677.23        16.00 o                         
   7   6  11       7791.50       7780.06       127.77 o                         
   8   6  11       2148.07       2079.60        42.78 o                         
   9   6  11       1214.14       1324.74        22.06 o                         
  10   6  11       2013.10       1992.36        30.07 o                         
  11   6  11       1869.39       1917.92        29.77 o                         
  12   6  11        798.48        742.09        14.14 o                         
  13   6  11        249.17        293.78         8.11 o                         
  14   6  11        137.73        154.48         8.43 o                         
   1   7  11       3430.22       3614.95        55.18 o                         
   2   7  11      12834.44      12423.14       163.84 o                         
   3   7  11        162.21        235.81         7.98 o                         
   4   7  11       1329.00       1481.36        26.86 o                         
   5   7  11      25011.56      25659.91       387.82 o                         
   6   7  11       7363.56       7264.43       120.13 o                         
   7   7  11       2480.06       2509.86        51.87 o                         
   8   7  11       7049.21       6713.84        96.59 o                         
   9   7  11        148.00        181.48         7.24 o                         
  10   7  11        982.37        936.72        17.90 o                         
  11   7  11       7962.48       8105.18       125.79 o                         
  12   7  11       2236.84       2258.49        40.08 o                         
  13   7  11      11073.02      11573.79       214.46 o                         
  14   7  11          7.42          9.55         2.76 o                         
   0   8  11      10747.69      11461.44       297.34 o                         
   1   8  11       1636.80       1953.01        37.63 o                         
   2   8  11        145.99        187.57         8.12 o                         
   3   8  11         71.95         78.10         4.48 o                         
   4   8  11      10524.88      10798.35       147.75 o                         
   5   8  11       3836.65       3729.55        64.32 o                         
   6   8  11        275.92        281.84         9.45 o                         
   7   8  11       2666.90       2407.58        34.68 o                         
   8   8  11        643.76        556.85        13.07 o                         
   9   8  11         18.05         46.01         5.02 o                         
  10   8  11        254.85        275.30         8.60 o                         
  11   8  11       3914.82       3543.07        51.05 o                         
  12   8  11       2710.83       2772.94        49.71 o                         
  13   8  11        126.19        126.75         6.16 o                         
  14   8  11       1061.06       1161.06        39.47 o                         
   1   9  11       1329.74       1277.59        25.86 o                         
   2   9  11      16254.75      16829.58       236.60 o                         
   3   9  11        392.27        411.88        11.29 o                         
   4   9  11       2908.66       3029.55        47.35 o                         
   5   9  11      10476.11       9919.42       161.29 o                         
   6   9  11       3699.56       3690.51        72.92 o                         
   7   9  11       3799.85       3690.55        50.04 o                         
   8   9  11       5498.84       5372.10        70.64 o                         
   9   9  11       5168.25       4835.26        64.13 o                         
  10   9  11       2304.20       2335.39        34.25 o                         
  11   9  11       6476.87       6513.95       102.19 o                         
  12   9  11       3836.84       3730.17        56.84 o                         
  13   9  11       5104.97       5040.41       116.21 o                         
   0  10  11      19096.60      19575.78       445.14 o                         
   1  10  11      14488.61      15117.66       233.28 o                         
   2  10  11       1579.42       1463.06        31.42 o                         
   3  10  11         62.06         47.76         5.00 o                         
   4  10  11      17034.51      17007.80       285.35 o                         
   5  10  11       1104.80       1087.89        26.99 o                         
   6  10  11       1576.70       1536.49        24.03 o                         
   7  10  11       4199.22       3900.81        54.54 o                         
   8  10  11       5913.05       5868.70        76.92 o                         
   9  10  11        311.25        259.64         8.00 o                         
  10  10  11        960.91        981.03        16.56 o                         
  11  10  11       2014.05       2095.44        34.06 o                         
  12  10  11        322.72        354.77        10.52 o                         
  13  10  11        335.70        309.31        10.29 o                         
   1  11  11       3966.06       3705.06        66.97 o                         
   2  11  11       2320.48       2364.33        52.45 o                         
   3  11  11       2445.80       2360.36        52.07 o                         
   4  11  11       3981.01       3785.64        52.12 o                         
   5  11  11         86.87        112.08         5.61 o                         
   6  11  11       4622.44       4822.34        66.16 o                         
   7  11  11        121.57        161.44         6.47 o                         
   8  11  11       3126.31       3214.38        49.24 o                         
   9  11  11       7463.29       7738.40       110.86 o                         
  10  11  11        166.78        163.25         6.39 o                         
  11  11  11        403.06        430.22        17.43 o                         
  12  11  11       6317.70       6287.49       144.41 o                         
  13  11  11         59.11         62.10         9.55 o                         
   0  12  11       8634.62       9255.56       160.07 o                         
   1  12  11       6591.47       6490.87        80.77 o                         
   2  12  11         11.43         30.77         3.70 o                         
   3  12  11        374.40        324.49         8.13 o                         
   4  12  11       8828.74       8585.00       107.20 o                         
   5  12  11       1433.13       1392.51        23.06 o                         
   6  12  11        187.83        218.45        10.35 o                         
   7  12  11       5409.17       5353.40        78.34 o                         
   8  12  11       2078.19       2115.46        33.84 o                         
   9  12  11        173.62        156.65         5.97 o                         
  10  12  11         17.87         21.50         3.58 o                         
  11  12  11       4999.18       5108.37       108.16 o                         
  12  12  11       1236.17       1158.30        62.80 o                         
   1  13  11       2551.85       2570.61        36.47 o                         
   2  13  11       4991.77       4993.42        66.42 o                         
   3  13  11         10.40         29.01         3.81 o                         
   4  13  11         17.75         37.22         3.90 o                         
   5  13  11         89.44        134.41         5.99 o                         
   6  13  11       3710.87       3725.61        54.15 o                         
   7  13  11       2564.58       2517.35        37.87 o                         
   8  13  11          6.02         30.81         4.17 o                         
   9  13  11       8300.07       8946.03       144.09 o                         
  10  13  11        242.30        242.72         7.40 o                         
  11  13  11          5.21          8.08         2.71 o                         
   0  14  11      11394.13      10931.81       197.59 o                         
   1  14  11        485.18        401.26        11.75 o                         
   2  14  11        520.11        466.36        10.71 o                         
   3  14  11       7509.94       7444.79        96.13 o                         
   4  14  11      10166.75      10159.61       149.73 o                         
   5  14  11         37.00         51.03         4.43 o                         
   6  14  11       3336.28       3428.16        49.95 o                         
   7  14  11       2899.09       3244.17        50.80 o                         
   8  14  11       3313.88       3458.68        55.87 o                         
   9  14  11        128.87        171.33         7.22 o                         
  10  14  11        377.31        365.87        11.12 o                         
  11  14  11        530.27        415.61        33.44 o                         
   1  15  11       1941.19       2115.61        30.85 o                         
   2  15  11        971.92       1078.35        17.77 o                         
   3  15  11        600.43        592.99        12.14 o                         
   4  15  11       1380.19       1424.68        24.22 o                         
   5  15  11       2854.17       2922.07        43.02 o                         
   6  15  11       1186.53       1230.61        21.84 o                         
   7  15  11        316.80        338.39        10.14 o                         
   8  15  11        932.45       1000.93        19.70 o                         
   9  15  11        285.03        253.59         8.40 o                         
  10  15  11        472.21        411.44        15.39 o                         
   0  16  11       3922.79       4105.19        77.68 o                         
   1  16  11          0.05         12.17         3.51 o                         
   2  16  11       1263.37       1226.32        20.66 o                         
   3  16  11       1935.11       2096.46        34.92 o                         
   4  16  11       2118.08       2313.52        35.93 o                         
   5  16  11       1088.79       1085.11        19.67 o                         
   6  16  11        909.29       1010.91        18.00 o                         
   7  16  11       2001.59       2006.45        32.39 o                         
   8  16  11       1430.33       1565.97        31.21 o                         
   9  16  11        198.35        174.85         8.38 o                         
   1  17  11        633.67        711.17        14.69 o                         
   2  17  11       1606.29       1703.64        28.82 o                         
   3  17  11        307.59        278.25         9.09 o                         
   4  17  11        224.44        239.91         7.73 o                         
   5  17  11        984.53        979.86        19.99 o                         
   6  17  11       2341.07       2245.52        37.04 o                         
   7  17  11       1874.68       1705.56        29.74 o                         
   8  17  11         62.58         57.42         6.95 o                         
   0  18  11       1568.61       1625.73        41.83 o                         
   1  18  11        788.90        796.28        17.20 o                         
   2  18  11        114.08        120.58         5.71 o                         
   3  18  11          4.77         15.81         3.22 o                         
   4  18  11       2194.47       2084.25        34.29 o                         
   5  18  11        378.38        378.38         9.45 o                         
   6  18  11       1016.51        958.82        19.06 o                         
   1  19  11         40.10         50.41         4.81 o                         
   2  19  11       1188.29       1157.99        28.26 o                         
   3  19  11        230.21        218.40         6.64 o                         
   4  19  11       1063.00       1009.58        21.90 o                         
   0   0  12      29461.03      32339.72       722.09 o                         
   1   0  12       2404.76       2207.61        39.16 o                         
   2   0  12      50024.77      48661.38       956.87 o                         
   3   0  12       1261.62       1077.51        43.15 o                         
   4   0  12      79175.42      73729.38      1568.67 o                         
   5   0  12       3871.03       4154.82       100.61 o                         
   6   0  12       3083.34       2990.81        84.37 o                         
   7   0  12      30854.61      30849.73       628.91 o                         
   8   0  12       5062.53       5106.12       120.65 o                         
   9   0  12       5890.02       5939.85       156.41 o                         
  10   0  12      13801.27      13722.75       231.59 o                         
  11   0  12       5533.36       5471.20       102.14 o                         
  12   0  12       4849.54       4974.34        93.04 o                         
  13   0  12       2860.55       2889.24        59.99 o                         
  14   0  12       2384.68       2305.93        44.69 o                         
  15   0  12       1529.95       1614.68        85.99 o                         
   1   1  12      21254.43      21971.72       252.75 o                         
   2   1  12       9983.36      10043.31       128.21 o                         
   3   1  12          5.60         34.17         4.20 o                         
   4   1  12        445.42        491.68        13.03 o                         
   5   1  12          5.27         25.59         3.96 o                         
   6   1  12       3842.22       3931.48        72.42 o                         
   7   1  12        855.17        975.33        18.56 o                         
   8   1  12          2.52         27.36         4.53 o                         
   9   1  12         28.43         52.39         3.95 o                         
  10   1  12       3221.27       3290.09        43.88 o                         
  11   1  12       2077.82       2183.89        31.43 o                         
  12   1  12        567.58        741.02        13.48 o                         
  13   1  12       2216.14       2409.39        40.90 o                         
  14   1  12       1391.90       1491.48        23.78 o                         
  15   1  12         44.39         42.08         6.11 o                         
   0   2  12      40545.54      41966.00       660.46 o                         
   1   2  12       1363.94       1112.03        18.19 o                         
   2   2  12       9297.96       8909.80       122.24 o                         
   3   2  12      15429.72      15266.19       275.24 o                         
   4   2  12       9326.23       8908.79       153.50 o                         
   5   2  12       8798.09       8898.50       153.49 o                         
   6   2  12       7599.44       7485.70       130.29 o                         
   7   2  12         17.78         71.75         6.85 o                         
   8   2  12       5917.11       5446.69        91.07 o                         
   9   2  12        911.34        912.27        18.15 o                         
  10   2  12       1826.11       1708.05        24.78 o                         
  11   2  12        531.98        488.22         9.96 o                         
  12   2  12        670.95        803.62        13.67 o                         
  13   2  12         51.91         64.61         4.25 o                         
  14   2  12         10.92         13.58         2.57 o                         
  15   2  12        626.32        560.23        19.31 o                         
   1   3  12      20212.42      22116.80       261.15 o                         
   2   3  12       3009.79       2812.82        43.59 o                         
   3   3  12        101.77         83.28         5.00 o                         
   4   3  12        419.39        412.07        13.26 o                         
   5   3  12       4047.54       4550.23        93.49 o                         
   6   3  12       5213.94       4814.68        73.84 o                         
   7   3  12       2952.97       2803.63        47.15 o                         
   8   3  12       2811.71       2547.00        45.09 o                         
   9   3  12        882.51        805.23        16.19 o                         
  10   3  12       7799.57       7743.65        97.02 o                         
  11   3  12        254.49        244.38         7.13 o                         
  12   3  12       4246.92       4467.10        61.28 o                         
  13   3  12       4092.23       4021.76        61.66 o                         
  14   3  12        770.82        901.33        17.81 o                         
  15   3  12          0.74         14.33         3.38 o                         
   0   4  12      89136.66      88729.89      1562.91 o                         
   1   4  12      10124.72      10824.58       142.72 o                         
   2   4  12       4452.30       4620.91        63.67 o                         
   3   4  12       4286.83       3726.54        56.66 o                         
   4   4  12        113.65        151.04         7.43 o                         
   5   4  12       3422.91       3397.83        67.36 o                         
   6   4  12      14150.04      13011.77       190.92 o                         
   7   4  12        329.65        359.27        10.62 o                         
   8   4  12      36778.14      35032.04       526.87 o                         
   9   4  12       4125.71       3990.30        50.68 o                         
  10   4  12       5891.10       5629.35        76.59 o                         
  11   4  12        399.39        414.10         9.07 o                         
  12   4  12         25.33         53.00         3.54 o                         
  13   4  12       1277.27       1302.04        22.64 o                         
  14   4  12       8711.64       9251.90       234.67 o                         
  15   4  12        223.63        210.19        19.11 o                         
   1   5  12       1558.64       1575.72        25.92 o                         
   2   5  12        792.49        721.47        13.77 o                         
   3   5  12       4075.01       4177.90        63.07 o                         
   4   5  12       1900.82       1940.25        36.32 o                         
   5   5  12         95.44        109.58         8.26 o                         
   6   5  12       9500.59       8875.63       145.50 o                         
   7   5  12       4132.47       3950.58        68.13 o                         
   8   5  12       1820.03       1743.52        30.67 o                         
   9   5  12        987.41        971.95        16.00 o                         
  10   5  12        909.55       1010.78        18.08 o                         
  11   5  12        133.00        140.71         5.51 o                         
  12   5  12        672.01        617.62        12.24 o                         
  13   5  12        123.85        140.93         5.67 o                         
  14   5  12         12.17         20.88         4.09 o                         
   0   6  12      30619.71      32139.62       656.24 o                         
   1   6  12       7244.62       7740.98       116.34 o                         
   2   6  12      13789.31      13700.11       179.72 o                         
   3   6  12        278.28        357.34        11.76 o                         
   4   6  12       6782.93       6419.18       102.02 o                         
   5   6  12       1940.78       1904.69        35.88 o                         
   6   6  12       6088.35       5894.25        99.10 o                         
   7   6  12       3655.80       3409.99        63.08 o                         
   8   6  12       2773.05       2593.54        40.77 o                         
   9   6  12       4016.60       3893.51        54.33 o                         
  10   6  12       6845.41       6631.03        88.94 o                         
  11   6  12       1881.03       1900.27        30.28 o                         
  12   6  12         96.72         89.71         4.98 o                         
  13   6  12          8.18         24.57         3.56 o                         
  14   6  12          5.14         30.79         4.32 o                         
   1   7  12         16.99         89.30        14.60 o                         
   2   7  12       6883.67       7069.68       103.06 o                         
   3   7  12        726.70        838.03        15.41 o                         
   4   7  12       4967.80       5056.02        72.54 o                         
   5   7  12       2837.76       2911.88        52.66 o                         
   6   7  12       5406.15       5468.56        92.15 o                         
   7   7  12       8408.99       8574.79       128.26 o                         
   8   7  12        755.40        793.25        16.20 o                         
   9   7  12        109.22        129.73         6.24 o                         
  10   7  12       2559.30       2807.03        43.61 o                         
  11   7  12        682.83        756.81        15.48 o                         
  12   7  12       4327.44       4143.90        72.31 o                         
  13   7  12       7441.17       7326.30       155.51 o                         
  14   7  12       2987.86       2684.25        62.74 o                         
   0   8  12        421.82        453.72        20.63 o                         
   1   8  12      22926.88      24185.00       385.48 o                         
   2   8  12      19456.46      19545.83       254.95 o                         
   3   8  12        297.12        383.86        12.10 o                         
   4   8  12      26119.88      25684.21       388.85 o                         
   5   8  12       3047.95       3036.24        53.71 o                         
   6   8  12        651.32        649.68        15.94 o                         
   7   8  12       4424.71       4224.27        58.76 o                         
   8   8  12       1261.72       1264.57        20.41 o                         
   9   8  12        283.73        327.61        10.53 o                         
  10   8  12      12604.85      13047.34       170.77 o                         
  11   8  12        984.81        969.64        16.75 o                         
  12   8  12       3972.22       4248.85        67.01 o                         
  13   8  12         37.27         35.16         3.76 o                         
  14   8  12       1004.33        773.90        57.33 o                         
   1   9  12        475.20        426.37        15.29 o                         
   2   9  12         82.03         73.89         5.29 o                         
   3   9  12       1422.88       1430.86        26.66 o                         
   4   9  12       2051.87       2064.54        35.50 o                         
   5   9  12       3432.66       3713.54        71.02 o                         
   6   9  12        355.12        351.98         8.84 o                         
   7   9  12       1521.66       1458.50        22.37 o                         
   8   9  12        272.34        276.32         7.65 o                         
   9   9  12       7963.01       8121.07       116.25 o                         
  10   9  12        425.52        353.79         8.66 o                         
  11   9  12        224.05        211.91         6.94 o                         
  12   9  12         37.13         26.35         3.16 o                         
  13   9  12        855.84        832.85        33.79 o                         
   0  10  12       3161.73       2931.34        78.00 o                         
   1  10  12        527.53        531.50        15.74 o                         
   2  10  12       4120.91       3844.55        62.11 o                         
   3  10  12      33231.60      32784.59       546.67 o                         
   4  10  12      17445.95      17208.76       329.56 o                         
   5  10  12        380.21        340.16         8.96 o                         
   6  10  12       4650.74       4618.08        65.99 o                         
   7  10  12       6165.76       6404.71        86.32 o                         
   8  10  12        504.54        540.71        11.63 o                         
   9  10  12        271.06        308.51         8.90 o                         
  10  10  12         64.13         83.16         4.57 o                         
  11  10  12       3821.46       3764.35        59.54 o                         
  12  10  12       4673.74       4734.58        92.32 o                         
  13  10  12       1338.24       1274.73        50.67 o                         
   1  11  12       1132.07       1151.05        26.46 o                         
   2  11  12      17262.67      16399.20       340.84 o                         
   3  11  12         11.93         26.61         3.71 o                         
   4  11  12        289.55        281.35         7.67 o                         
   5  11  12         31.30         49.45         4.19 o                         
   6  11  12       6153.68       6469.38        90.44 o                         
   7  11  12         22.45         42.38         4.16 o                         
   8  11  12       1825.09       1856.02        30.55 o                         
   9  11  12        566.92        645.20        13.84 o                         
  10  11  12       9641.39       9777.86       150.16 o                         
  11  11  12        158.49        120.22         5.01 o                         
  12  11  12        774.84        947.72        51.71 o                         
   0  12  12      20136.87      18853.91       336.10 o                         
   1  12  12        122.58         94.79         5.55 o                         
   2  12  12       8103.59       7829.51       104.66 o                         
   3  12  12       1797.74       1792.95        26.69 o                         
   4  12  12         23.51         42.72         4.07 o                         
   5  12  12        129.18        155.53         6.81 o                         
   6  12  12       2729.53       2917.66        44.88 o                         
   7  12  12         32.29         46.11         4.73 o                         
   8  12  12      20214.79      21883.42       316.71 o                         
   9  12  12       2617.26       2716.30        47.51 o                         
  10  12  12          0.54         13.29         3.37 o                         
  11  12  12         32.09         46.60         4.26 o                         
  12  12  12        932.73        688.04        31.05 o                         
   1  13  12       1420.14       1325.38        21.78 o                         
   2  13  12       5865.11       5697.19        72.84 o                         
   3  13  12       1039.98        982.10        16.72 o                         
   4  13  12        254.20        245.80         7.48 o                         
   5  13  12          2.30         26.73         4.69 o                         
   6  13  12          2.44         17.42         3.91 o                         
   7  13  12         12.78         23.82         3.58 o                         
   8  13  12        619.08        525.02        12.17 o                         
   9  13  12         22.53         40.33         4.10 o                         
  10  13  12        144.32         84.83         5.32 o                         
  11  13  12        501.46        449.75        18.26 o                         
   0  14  12      10315.51      10529.83       190.00 o                         
   1  14  12       5047.96       4783.07        63.86 o                         
   2  14  12       4420.12       4513.34        60.30 o                         
   3  14  12       2280.67       2342.55        36.95 o                         
   4  14  12        262.11        253.15         8.19 o                         
   5  14  12        476.13        559.35        11.43 o                         
   6  14  12       8618.13       8900.94       113.90 o                         
   7  14  12      10621.05      10886.40       166.68 o                         
   8  14  12       3264.28       3701.97        62.35 o                         
   9  14  12          9.63         15.53         2.90 o                         
  10  14  12        207.06        259.29         8.79 o                         
   1  15  12         12.52         25.56         4.40 o                         
   2  15  12      13227.73      13461.42       175.80 o                         
   3  15  12         13.13         25.99         4.03 o                         
   4  15  12       1297.55       1311.54        21.64 o                         
   5  15  12       1911.27       1977.77        30.25 o                         
   6  15  12      16263.63      16661.14       232.37 o                         
   7  15  12        111.23        155.30         6.30 o                         
   8  15  12        323.61        416.51        12.12 o                         
   9  15  12        286.34        273.92        10.58 o                         
   0  16  12         57.24         54.38         7.12 o                         
   1  16  12         28.21         81.09         4.72 o                         
   2  16  12       2283.22       2389.21        35.82 o                         
   3  16  12        763.17        658.70        13.72 o                         
   4  16  12      14372.18      15482.67       246.84 o                         
   5  16  12       6193.18       6070.41        86.93 o                         
   6  16  12       1643.02       1692.78        26.89 o                         
   7  16  12        649.48        677.48        15.15 o                         
   8  16  12        249.81        192.37         8.05 o                         
   1  17  12        458.38        434.09        12.11 o                         
   2  17  12         62.70         71.27         4.67 o                         
   3  17  12         50.55         65.26         4.58 o                         
   4  17  12        527.99        523.61        11.58 o                         
   5  17  12       4778.31       4758.82        74.50 o                         
   6  17  12        744.11        644.59        13.86 o                         
   7  17  12          1.60          6.69         2.55 o                         
   0  18  12       1327.42       1288.95        33.64 o                         
   1  18  12          5.97         28.85         3.60 o                         
   2  18  12       1751.75       1778.65        33.41 o                         
   3  18  12       6582.24       6444.73       117.04 o                         
   4  18  12       3847.87       4086.78        74.94 o                         
   5  18  12        215.81        238.04         7.91 o                         
   6  18  12        555.45        367.84        28.66 o                         
   1  19  12         15.28         25.72         2.55 o                         
   2  19  12       3553.52       3373.01        71.58 o                         
   3  19  12          2.07          5.73         2.49 o                         
   1   1  13       4005.87       4368.33        53.53 o                         
   2   1  13       2987.24       2973.54        44.21 o                         
   3   1  13       3176.02       3896.29        67.11 o                         
   4   1  13       4050.51       4457.53        80.57 o                         
   5   1  13       2555.34       2277.71        42.35 o                         
   6   1  13      17336.57      17401.63       253.69 o                         
   7   1  13        320.59        320.85         9.26 o                         
   8   1  13       5595.60       5687.30        90.45 o                         
   9   1  13       2378.24       2470.79        37.77 o                         
  10   1  13        165.39        207.25         7.19 o                         
  11   1  13        353.59        365.23         9.58 o                         
  12   1  13       3694.80       3750.20        48.82 o                         
  13   1  13         64.26         77.22         4.35 o                         
  14   1  13       5994.48       6006.36       117.33 o                         
   0   2  13      51344.88      54024.19       848.53 o                         
   1   2  13        926.90        933.93        15.26 o                         
   2   2  13       2215.25       2389.76        34.97 o                         
   3   2  13       4544.26       4628.48        71.14 o                         
   4   2  13      28866.55      28310.12       473.44 o                         
   5   2  13        881.04        896.15        22.99 o                         
   6   2  13       8450.76       8096.36       116.38 o                         
   7   2  13       2035.05       1928.39        32.72 o                         
   8   2  13      12737.47      12201.00       206.75 o                         
   9   2  13       1778.09       1754.83        30.00 o                         
  10   2  13      11849.53      11760.66       141.36 o                         
  11   2  13        598.67        570.60        11.51 o                         
  12   2  13       3389.57       3459.94        46.82 o                         
  13   2  13       1305.94       1393.65        22.29 o                         
  14   2  13      10286.37      10325.67       226.66 o                         
   1   3  13       4575.25       4861.87        60.98 o                         
   2   3  13       4057.52       4479.66        66.98 o                         
   3   3  13         29.96         70.72         4.79 o                         
   4   3  13       5728.74       5797.01        97.94 o                         
   5   3  13       3672.06       3937.50        76.18 o                         
   6   3  13        419.38        483.01        16.80 o                         
   7   3  13        654.37        746.02        16.00 o                         
   8   3  13       1323.32       1409.16        25.59 o                         
   9   3  13        555.35        572.74        12.48 o                         
  10   3  13       7867.40       8068.94       101.05 o                         
  11   3  13       4978.19       5255.54        76.90 o                         
  12   3  13       1709.03       1779.49        26.62 o                         
  13   3  13        105.48        115.25         5.10 o                         
  14   3  13          6.57         25.65         4.18 o                         
   0   4  13       2710.55       3120.63        61.02 o                         
   1   4  13       3531.73       3533.48        49.88 o                         
   2   4  13       1544.89       1784.45        29.92 o                         
   3   4  13        952.32       1055.61        19.72 o                         
   4   4  13          1.68         26.54         5.44 o                         
   5   4  13         16.21         29.00         4.46 o                         
   6   4  13       1779.93       1932.93        34.61 o                         
   7   4  13        354.03        361.58        10.41 o                         
   8   4  13        320.36        329.34         8.07 o                         
   9   4  13        165.67        169.65         6.04 o                         
  10   4  13       3961.84       3824.74        55.55 o                         
  11   4  13         67.61         69.61         4.08 o                         
  12   4  13        454.65        511.12        10.93 o                         
  13   4  13          5.42         13.39         3.18 o                         
  14   4  13       1442.39       1335.22        30.79 o                         
   1   5  13       5730.37       5850.08        89.68 o                         
   2   5  13       8393.41       8123.64       114.98 o                         
   3   5  13       2097.18       2344.41        37.86 o                         
   4   5  13       1448.20       1601.07        28.29 o                         
   5   5  13       3769.92       3897.62        64.88 o                         
   6   5  13          2.24         38.41         4.52 o                         
   7   5  13         78.93         90.33         6.56 o                         
   8   5  13       2215.96       2026.51        36.20 o                         
   9   5  13       2457.54       2244.98        34.48 o                         
  10   5  13       9823.06       9893.87       130.55 o                         
  11   5  13        202.28        201.41         6.79 o                         
  12   5  13        580.35        578.25        12.38 o                         
  13   5  13         18.41         26.27         3.50 o                         
  14   5  13        163.14        141.01        14.24 o                         
   0   6  13      24310.85      23794.32       488.48 o                         
   1   6  13        646.46        800.67        19.04 o                         
   2   6  13       4112.22       4208.57        61.19 o                         
   3   6  13        927.99        786.05        15.25 o                         
   4   6  13      20025.40      19341.54       281.40 o                         
   5   6  13          8.02         14.44         3.99 o                         
   6   6  13        593.74        620.69        15.63 o                         
   7   6  13       2723.40       2589.22        39.48 o                         
   8   6  13       9562.16       9341.22       132.78 o                         
   9   6  13       1815.73       1859.90        29.27 o                         
  10   6  13       2826.69       2635.95        38.08 o                         
  11   6  13        494.78        523.10        11.27 o                         
  12   6  13       2367.35       2406.45        44.33 o                         
  13   6  13        332.79        291.96         9.39 o                         
  14   6  13       6368.79       6672.13       168.36 o                         
   1   7  13        851.35        827.57        18.43 o                         
   2   7  13       8201.34       8763.02       125.61 o                         
   3   7  13         19.41         29.69         4.01 o                         
   4   7  13         23.69         31.81         3.67 o                         
   5   7  13        749.57        732.74        16.55 o                         
   6   7  13        782.87        852.17        20.35 o                         
   7   7  13       1625.37       1716.50        25.96 o                         
   8   7  13      14907.88      14893.05       201.61 o                         
   9   7  13        304.11        315.21         8.91 o                         
  10   7  13       3275.28       3370.93        49.19 o                         
  11   7  13       2508.22       2627.58        43.65 o                         
  12   7  13         34.15         57.93         4.28 o                         
  13   7  13        822.99        832.46        19.79 o                         
  14   7  13       1214.59       1098.74        66.88 o                         
   0   8  13        947.66        978.51        33.20 o                         
   1   8  13       1731.57       1954.87        41.19 o                         
   2   8  13         20.13         47.83         4.38 o                         
   3   8  13        650.46        635.13        14.50 o                         
   4   8  13       4064.21       4234.29        72.20 o                         
   5   8  13          3.97         19.11         3.69 o                         
   6   8  13        381.49        360.00         9.00 o                         
   7   8  13        220.12        225.87         7.47 o                         
   8   8  13       3382.91       3544.98        51.67 o                         
   9   8  13        179.85        209.44         7.62 o                         
  10   8  13        166.98        218.07         7.60 o                         
  11   8  13        571.48        639.11        13.25 o                         
  12   8  13        114.12        149.49         6.08 o                         
  13   8  13        185.49        187.00         7.02 o                         
   1   9  13       6041.09       6119.58       110.79 o                         
   2   9  13      12680.52      12363.91       183.09 o                         
   3   9  13       4450.14       4469.59        75.17 o                         
   4   9  13       2428.36       2403.04        50.66 o                         
   5   9  13       5718.36       5409.25        84.63 o                         
   6   9  13      33221.36      33137.83       413.67 o                         
   7   9  13       4432.26       4458.37        59.53 o                         
   8   9  13          7.85         46.94         6.08 o                         
   9   9  13       4793.20       4910.41        72.20 o                         
  10   9  13       1930.56       1904.67        29.18 o                         
  11   9  13        371.14        413.29        10.28 o                         
  12   9  13       5944.05       5954.18       109.90 o                         
  13   9  13        213.29        204.67         9.09 o                         
   0  10  13      35604.11      36269.09       815.65 o                         
   1  10  13       4713.43       4458.06        83.52 o                         
   2  10  13         92.12        124.71         7.97 o                         
   3  10  13       7598.64       7657.68       155.68 o                         
   4  10  13      12175.57      11097.57       149.67 o                         
   5  10  13       2291.61       2261.71        33.57 o                         
   6  10  13         51.28         67.08         4.51 o                         
   7  10  13       4041.71       4087.80        56.79 o                         
   8  10  13      10356.08      10320.23       146.43 o                         
   9  10  13       2289.42       2215.84        34.95 o                         
  10  10  13        634.36        765.87        16.00 o                         
  11  10  13        177.20        155.42         6.54 o                         
  12  10  13       6390.61       6470.13       134.87 o                         
   1  11  13       6832.01       6467.36        90.27 o                         
   2  11  13         29.08         48.00         4.32 o                         
   3  11  13       1235.63       1220.88        20.31 o                         
   4  11  13       2778.02       2600.30        36.71 o                         
   5  11  13       4394.32       4212.34        54.84 o                         
   6  11  13       7261.25       7539.94       108.42 o                         
   7  11  13       3136.15       3140.00        50.05 o                         
   8  11  13        356.83        374.66        10.52 o                         
   9  11  13        271.76        269.75         8.78 o                         
  10  11  13       1766.09       1741.66        28.64 o                         
  11  11  13       2658.79       2684.45        47.91 o                         
  12  11  13       4740.03       4559.54       104.22 o                         
   0  12  13        803.38        691.24        19.10 o                         
   1  12  13        443.34        475.71        12.38 o                         
   2  12  13        299.75        332.62         9.41 o                         
   3  12  13       1804.56       1670.58        24.48 o                         
   4  12  13       1318.06       1173.06        17.98 o                         
   5  12  13       2302.06       2287.72        32.95 o                         
   6  12  13       1461.42       1441.61        25.99 o                         
   7  12  13        189.43        223.88         8.40 o                         
   8  12  13         18.50         46.71         5.11 o                         
   9  12  13        428.76        492.12        12.23 o                         
  10  12  13       2464.09       2507.43        41.34 o                         
  11  12  13       1608.52       1473.86        40.80 o                         
   1  13  13       1442.03       1345.75        22.31 o                         
   2  13  13      12147.56      12074.81       170.71 o                         
   3  13  13        851.03        900.70        15.98 o                         
   4  13  13       2163.34       2329.74        35.63 o                         
   5  13  13         32.65         47.82         4.18 o                         
   6  13  13       1288.95       1391.57        25.37 o                         
   7  13  13        528.06        519.35        11.67 o                         
   8  13  13      10121.73      10769.63       172.81 o                         
   9  13  13         11.66         15.38         2.78 o                         
  10  13  13       9348.25       9314.97       205.43 o                         
  11  13  13          1.77         14.33         4.78 o                         
   0  14  13       1487.08       1501.71        37.99 o                         
   1  14  13       2431.40       2579.22        42.15 o                         
   2  14  13       5092.55       5339.14        81.23 o                         
   3  14  13       1356.76       1258.58        23.16 o                         
   4  14  13       1217.99       1366.63        23.38 o                         
   5  14  13        616.41        562.68        11.30 o                         
   6  14  13         40.90         45.44         4.29 o                         
   7  14  13       2010.21       1991.70        35.75 o                         
   8  14  13        681.06        778.98        18.23 o                         
   9  14  13        140.45        114.28         8.24 o                         
  10  14  13         51.05         74.79         7.58 o                         
   1  15  13         14.55         34.41         4.62 o                         
   2  15  13       1997.38       2102.98        33.39 o                         
   3  15  13         39.48         50.03         4.83 o                         
   4  15  13        156.04        118.39         5.78 o                         
   5  15  13         10.02         36.17         3.90 o                         
   6  15  13       1336.72       1312.25        21.30 o                         
   7  15  13        743.75        706.72        20.28 o                         
   8  15  13       4574.11       4650.94       108.09 o                         
   9  15  13         11.52         21.02         3.76 o                         
   0  16  13        206.10        207.36        10.93 o                         
   1  16  13         29.72         16.76         3.72 o                         
   2  16  13       2257.56       2381.51        36.68 o                         
   3  16  13        127.79        151.14         6.01 o                         
   4  16  13       3315.24       3565.35        57.08 o                         
   5  16  13        208.21        197.91         8.87 o                         
   6  16  13         14.28         18.94         3.22 o                         
   7  16  13         66.65         57.00         3.97 o                         
   8  16  13        460.85        443.97        13.98 o                         
   1  17  13        211.37        217.69         6.75 o                         
   2  17  13       7818.79       8293.55       121.92 o                         
   3  17  13        265.05        268.89         7.93 o                         
   4  17  13       5221.41       5203.97        85.19 o                         
   5  17  13        382.07        379.64         9.09 o                         
   6  17  13       4319.56       4046.59        69.88 o                         
   0  18  13       4062.79       3938.92        83.50 o                         
   1  18  13        284.20        212.21         9.27 o                         
   2  18  13         78.26         72.87         4.05 o                         
   3  18  13        886.38        873.08        19.29 o                         
   4  18  13        645.70        555.90        15.48 o                         
   5  18  13         26.24         25.38         4.27 o                         
   1  19  13        113.21        121.81         9.65 o                         
   2  19  13       1118.92       1040.53        45.51 o                         
   0   0  14      63314.36      65525.34      1454.89 o                         
   1   0  14       3304.34       2826.29        52.62 o                         
   2   0  14         77.72        165.18         9.88 o                         
   3   0  14      53325.93      55543.09      1384.17 o                         
   4   0  14      57646.16      58503.40      1455.82 o                         
   5   0  14      10908.58       9967.58       193.35 o                         
   6   0  14      22287.81      20916.75       429.66 o                         
   7   0  14       8385.36       7743.68       179.37 o                         
   8   0  14      19263.41      17747.15       500.50 o                         
   9   0  14       1274.66       1049.53        23.89 o                         
  10   0  14      16071.22      15639.92       298.66 o                         
  11   0  14        404.03        395.32        12.55 o                         
  12   0  14       1445.70       1329.31        28.73 o                         
  13   0  14        166.05        181.00         9.36 o                         
  14   0  14      12201.73      12336.27       534.11 o                         
   1   1  14      10455.10      11722.23       145.27 o                         
   2   1  14      49868.11      52124.20       719.23 o                         
   3   1  14         63.73        112.26         7.07 o                         
   4   1  14        114.90        204.56         9.85 o                         
   5   1  14       2204.57       2126.60        35.65 o                         
   6   1  14      17854.15      17437.21       244.76 o                         
   7   1  14        193.47        234.90         8.70 o                         
   8   1  14       3923.58       3680.34        67.46 o                         
   9   1  14        575.82        521.47        10.66 o                         
  10   1  14       3867.59       3823.77        52.04 o                         
  11   1  14       2065.57       2085.62        30.05 o                         
  12   1  14        646.02        652.36        12.11 o                         
  13   1  14          8.09         31.15         3.24 o                         
  14   1  14         83.81         80.10         7.09 o                         
   0   2  14         19.04         30.28         4.46 o                         
   1   2  14      27344.56      28790.43       349.21 o                         
   2   2  14       2394.43       2701.96        42.86 o                         
   3   2  14       4883.77       4398.77        75.57 o                         
   4   2  14        279.40        315.06        12.11 o                         
   5   2  14       6681.89       6003.60        95.68 o                         
   6   2  14          2.32         14.95         3.76 o                         
   7   2  14       8010.89       7502.74       124.24 o                         
   8   2  14         14.64         36.40         3.63 o                         
   9   2  14       1790.60       1672.88        24.69 o                         
  10   2  14         70.85        105.33         5.02 o                         
  11   2  14       1122.80       1046.77        17.93 o                         
  12   2  14        234.69        298.42         8.42 o                         
  13   2  14        524.86        551.32        11.60 o                         
  14   2  14         54.82         69.67         4.38 o                         
   1   3  14       1985.10       1977.24        29.02 o                         
   2   3  14      29000.93      30658.36       443.69 o                         
   3   3  14        717.16        860.43        18.45 o                         
   4   3  14        512.13        372.14        10.49 o                         
   5   3  14        126.18        177.45         7.65 o                         
   6   3  14       7238.61       7063.03       111.93 o                         
   7   3  14        196.30        224.53         8.51 o                         
   8   3  14       3698.89       3323.30        57.61 o                         
   9   3  14       1020.83        963.35        16.00 o                         
  10   3  14       2623.65       2729.34        38.19 o                         
  11   3  14        465.10        430.89         9.70 o                         
  12   3  14        854.40        870.68        16.95 o                         
  13   3  14         80.15        105.71         4.57 o                         
  14   3  14        655.39        658.43        15.93 o                         
   0   4  14      42688.18      44764.87       788.52 o                         
   1   4  14      15413.49      15818.56       206.94 o                         
   2   4  14        194.09        259.00         8.97 o                         
   3   4  14      17726.98      17570.72       246.91 o                         
   4   4  14      32730.34      32927.59       496.77 o                         
   5   4  14       9064.68       8149.90       128.35 o                         
   6   4  14      16724.43      15760.76       241.65 o                         
   7   4  14        195.03        173.99         8.03 o                         
   8   4  14       3231.21       3082.09        47.48 o                         
   9   4  14       3601.43       3360.30        49.44 o                         
  10   4  14      11609.28      11833.80       161.11 o                         
  11   4  14       5847.30       5843.92        78.97 o                         
  12   4  14       5487.74       5677.84        85.01 o                         
  13   4  14         11.31         12.25         2.36 o                         
  14   4  14       5738.67       5244.23       195.84 o                         
   1   5  14      10077.36      10758.11       153.74 o                         
   2   5  14      13448.41      13475.66       207.87 o                         
   3   5  14       4460.71       4324.46        60.46 o                         
   4   5  14       4562.53       4500.27        73.45 o                         
   5   5  14       8095.82       7785.42       122.85 o                         
   6   5  14       1792.82       1826.96        33.82 o                         
   7   5  14       9328.74       8651.96       140.84 o                         
   8   5  14       4225.30       4013.33        60.42 o                         
   9   5  14       2972.34       2971.82        42.93 o                         
  10   5  14         49.92         56.90         4.04 o                         
  11   5  14         46.61         52.97         4.25 o                         
  12   5  14       1122.03       1207.30        21.96 o                         
  13   5  14       1527.61       1368.52        24.87 o                         
  14   5  14          4.66          6.74         3.11 o                         
   0   6  14        206.45        206.87        13.53 o                         
   1   6  14      15105.95      14757.89       217.38 o                         
   2   6  14        277.67        266.24         8.44 o                         
   3   6  14      11484.37      11188.89       153.50 o                         
   4   6  14       2049.33       1991.20        33.99 o                         
   5   6  14      14766.37      14385.90       220.84 o                         
   6   6  14        651.96        677.49        22.99 o                         
   7   6  14       8741.44       8153.41       114.21 o                         
   8   6  14       2090.18       2027.16        31.84 o                         
   9   6  14       1113.30       1108.24        20.16 o                         
  10   6  14       1114.54       1038.57        18.94 o                         
  11   6  14        100.87        118.35         6.18 o                         
  12   6  14        692.35        773.59        16.30 o                         
  13   6  14         77.62         85.79         5.79 o                         
   1   7  14         39.31         53.21         6.61 o                         
   2   7  14       6486.14       6636.80        97.29 o                         
   3   7  14       4876.57       5008.83        74.95 o                         
   4   7  14       1137.53       1148.92        23.75 o                         
   5   7  14         37.32         60.89         5.22 o                         
   6   7  14      13881.37      13440.84       187.82 o                         
   7   7  14       2379.58       2353.46        34.23 o                         
   8   7  14      10571.84      10084.93       133.36 o                         
   9   7  14         53.89         65.36         4.83 o                         
  10   7  14       1357.08       1392.01        25.68 o                         
  11   7  14       3479.97       3316.54        56.41 o                         
  12   7  14       9630.18       9783.46       182.50 o                         
  13   7  14          9.23         23.89         3.04 o                         
   0   8  14      22194.57      22586.88       512.70 o                         
   1   8  14      15409.94      15330.58       248.00 o                         
   2   8  14         66.78         69.69         8.95 o                         
   3   8  14       8411.18       7898.71       114.63 o                         
   4   8  14      31434.59      31431.19       523.51 o                         
   5   8  14       1022.57       1052.82        17.67 o                         
   6   8  14       4287.39       4130.46        55.66 o                         
   7   8  14       8506.94       8351.71       111.40 o                         
   8   8  14      13392.63      13661.85       204.15 o                         
   9   8  14       4930.43       4825.63        68.44 o                         
  10   8  14       6227.68       6293.69        90.67 o                         
  11   8  14        174.45        240.11         8.67 o                         
  12   8  14        402.59        425.51        10.15 o                         
  13   8  14        191.83        193.92        12.70 o                         
   1   9  14       8944.96       8888.42       169.81 o                         
   2   9  14        180.59        196.19         9.99 o                         
   3   9  14       1557.60       1633.12        30.55 o                         
   4   9  14       1428.31       1281.05        18.50 o                         
   5   9  14       2012.10       1999.53        29.05 o                         
   6   9  14         45.20         69.88         4.46 o                         
   7   9  14        398.50        370.31         9.05 o                         
   8   9  14       3259.31       3415.77        51.82 o                         
   9   9  14       6046.02       6088.57        87.82 o                         
  10   9  14        438.09        387.57         9.27 o                         
  11   9  14        239.27        194.96         6.50 o                         
  12   9  14       2885.35       2706.52       105.72 o                         
   0  10  14        828.47        811.32        21.96 o                         
   1  10  14       7023.91       6606.20        84.60 o                         
   2  10  14          5.99         26.78         3.69 o                         
   3  10  14       6731.21       6370.75        81.02 o                         
   4  10  14         19.48         34.98         3.85 o                         
   5  10  14      13411.78      12848.65       168.31 o                         
   6  10  14        437.03        470.74        10.32 o                         
   7  10  14       1005.82       1068.73        19.51 o                         
   8  10  14       2513.34       2607.75        40.57 o                         
   9  10  14        528.53        592.12        12.87 o                         
  10  10  14         27.58         53.93         4.47 o                         
  11  10  14       2949.87       2957.98        49.65 o                         
  12  10  14         48.19         45.87         4.84 o                         
   1  11  14        654.50        638.84        13.23 o                         
   2  11  14      10367.68      10268.40       145.84 o                         
   3  11  14        511.77        494.27        11.19 o                         
   4  11  14       1316.14       1156.72        19.41 o                         
   5  11  14       3661.85       3703.32        50.19 o                         
   6  11  14       5956.47       6060.24        91.79 o                         
   7  11  14       6667.47       6823.37       102.48 o                         
   8  11  14       6887.08       7326.42       114.16 o                         
   9  11  14        219.76        196.38         7.40 o                         
  10  11  14       3957.45       4059.29        64.12 o                         
  11  11  14         54.82         68.40         4.04 o                         
   0  12  14      15862.61      16072.64       287.11 o                         
   1  12  14       7183.36       7220.01       104.35 o                         
   2  12  14       1118.07       1113.75        19.90 o                         
   3  12  14       4092.32       3951.66        53.20 o                         
   4  12  14      11537.68      11605.86       152.61 o                         
   5  12  14       9603.85       9599.78       122.93 o                         
   6  12  14       2715.47       2710.83        41.96 o                         
   7  12  14       1329.79       1469.92        25.90 o                         
   8  12  14       2081.97       2163.39        40.99 o                         
   9  12  14        553.69        594.31        13.36 o                         
  10  12  14       2508.93       2513.87        47.88 o                         
  11  12  14        423.03        450.65        17.33 o                         
   1  13  14       3569.62       3695.85        55.93 o                         
   2  13  14        258.72        259.35        10.09 o                         
   3  13  14       1122.18       1197.69        22.53 o                         
   4  13  14       1479.45       1471.58        24.27 o                         
   5  13  14       2278.59       2357.95        34.50 o                         
   6  13  14        384.51        409.28         9.80 o                         
   7  13  14        223.06        209.80         7.97 o                         
   8  13  14        171.50        210.84         7.80 o                         
   9  13  14         27.66         24.20         3.22 o                         
  10  13  14       1000.28        943.89        45.10 o                         
   0  14  14       4461.06       4935.05       106.58 o                         
   1  14  14       6600.65       6818.71       106.84 o                         
   2  14  14         29.77         54.59         5.22 o                         
   3  14  14       1970.83       1984.67        33.40 o                         
   4  14  14        167.42        209.20         7.53 o                         
   5  14  14         55.08         96.40         5.13 o                         
   6  14  14        250.06        252.53         7.92 o                         
   7  14  14       5228.99       5605.32        91.67 o                         
   8  14  14       1423.81       1385.58        28.66 o                         
   9  14  14       1787.85       1776.70        44.95 o                         
   1  15  14        119.62        136.09         6.47 o                         
   2  15  14      10486.62      11202.53       164.10 o                         
   3  15  14        279.57        287.28         8.77 o                         
   4  15  14       3551.19       3779.93        58.37 o                         
   5  15  14        667.60        646.47        12.10 o                         
   6  15  14       5382.34       5639.33        81.10 o                         
   7  15  14       1596.89       1578.90        32.95 o                         
   8  15  14       1330.30       1280.39        36.97 o                         
   0  16  14      10850.74      12215.14       251.91 o                         
   1  16  14       1321.93       1269.55        21.37 o                         
   2  16  14       2273.33       2285.56        35.03 o                         
   3  16  14       6456.54       6708.42       104.09 o                         
   4  16  14       3471.94       3875.16        61.66 o                         
   5  16  14       1389.69       1530.10        25.37 o                         
   6  16  14       3317.81       3258.21        60.37 o                         
   7  16  14        943.50        905.47        22.79 o                         
   1  17  14       5874.54       5636.71       121.94 o                         
   2  17  14       1829.00       1842.31        32.60 o                         
   3  17  14       3160.50       2980.07        50.14 o                         
   4  17  14       1151.17       1054.77        30.18 o                         
   5  17  14        775.97        694.18        22.67 o                         
   6  17  14          2.73          7.17         2.55 o                         
   0  18  14        958.92        864.67        24.84 o                         
   1  18  14       2308.23       2102.95        55.62 o                         
   2  18  14         76.06         71.48         4.23 o                         
   3  18  14       3864.72       3579.05        83.32 o                         
   4  18  14         46.93         36.02         4.27 o                         
   1   1  15       5662.87       5536.02        71.01 o                         
   2   1  15      20491.69      21224.20       285.59 o                         
   3   1  15       3471.65       3668.85        68.73 o                         
   4   1  15        214.01        273.12         9.14 o                         
   5   1  15       4646.56       4460.08        73.38 o                         
   6   1  15      11064.21       9734.96       145.06 o                         
   7   1  15        797.79        822.88        17.15 o                         
   8   1  15       1670.99       1704.20        30.18 o                         
   9   1  15        262.25        295.89         7.93 o                         
  10   1  15      12659.37      12759.98       167.32 o                         
  11   1  15       2808.62       2844.01        40.46 o                         
  12   1  15        189.57        205.65         7.81 o                         
  13   1  15       3702.20       3803.32        72.88 o                         
  14   1  15        476.38        429.38        13.56 o                         
   0   2  15       4773.54       5111.92        96.61 o                         
   1   2  15       3591.25       3596.61        49.22 o                         
   2   2  15        285.50        302.89         9.21 o                         
   3   2  15        513.83        524.24        14.37 o                         
   4   2  15       7643.16       7391.91       117.09 o                         
   5   2  15          9.18         20.62         4.40 o                         
   6   2  15       2849.01       2749.78        47.15 o                         
   7   2  15       1205.92       1210.73        19.21 o                         
   8   2  15       9055.43       9006.56       136.24 o                         
   9   2  15        661.55        713.55        13.14 o                         
  10   2  15        728.08        750.02        13.98 o                         
  11   2  15        203.57        203.56         6.89 o                         
  12   2  15      12575.16      12771.38       186.03 o                         
  13   2  15        726.27        734.90        15.15 o                         
  14   2  15       2615.65       2663.50        65.66 o                         
   1   3  15       5088.82       5152.23        70.94 o                         
   2   3  15       3339.30       3168.28        49.83 o                         
   3   3  15       1181.27       1103.10        22.61 o                         
   4   3  15        168.11        255.10         9.30 o                         
   5   3  15         86.55        164.84         8.19 o                         
   6   3  15      26383.92      26444.35       501.66 o                         
   7   3  15       3259.05       3009.83        44.34 o                         
   8   3  15       2216.51       2333.15        34.60 o                         
   9   3  15      10476.71      10634.13       140.33 o                         
  10   3  15       2189.31       2183.64        34.99 o                         
  11   3  15         22.74         34.95         3.57 o                         
  12   3  15       3992.85       4091.98        62.22 o                         
  13   3  15         59.13         64.98         4.55 o                         
  14   3  15       5993.15       5827.70       217.41 o                         
   0   4  15       6666.11       6338.49       118.50 o                         
   1   4  15       7777.67       8517.55       123.05 o                         
   2   4  15       1573.84       1579.08        30.18 o                         
   3   4  15       3147.89       3089.83        47.80 o                         
   4   4  15       1215.65       1239.89        23.67 o                         
   5   4  15       1060.85       1044.70        21.86 o                         
   6   4  15       3082.59       3091.48        56.25 o                         
   7   4  15          3.23         27.02         3.60 o                         
   8   4  15         11.21         26.77         3.93 o                         
   9   4  15       2030.72       1881.60        32.66 o                         
  10   4  15        661.53        644.60        13.15 o                         
  11   4  15          2.94         13.50         2.92 o                         
  12   4  15          5.14         18.65         3.09 o                         
  13   4  15        635.81        622.73        13.76 o                         
  14   4  15         89.88         71.66        14.33 o                         
   1   5  15       7003.05       7514.19       109.58 o                         
   2   5  15      11572.21      11306.12       196.08 o                         
   3   5  15       4017.71       4079.28        59.62 o                         
   4   5  15       4300.79       4528.66        74.23 o                         
   5   5  15         96.36        107.77         6.80 o                         
   6   5  15      14229.32      13984.64       172.68 o                         
   7   5  15        459.11        540.54        14.68 o                         
   8   5  15        162.55        173.43         6.47 o                         
   9   5  15       5400.88       5330.92        75.26 o                         
  10   5  15       1290.09       1277.69        22.29 o                         
  11   5  15       1575.41       1586.88        28.30 o                         
  12   5  15       4884.55       5115.58        80.24 o                         
  13   5  15          9.01         14.77         2.65 o                         
   0   6  15        225.41        300.78        18.17 o                         
   1   6  15         19.99         46.85         4.74 o                         
   2   6  15        624.21        647.50        16.04 o                         
   3   6  15         33.81         57.07         5.04 o                         
   4   6  15       2711.83       2432.34        48.09 o                         
   5   6  15       2299.25       2324.05        45.25 o                         
   6   6  15         19.68         41.89         4.26 o                         
   7   6  15        103.69        142.07         6.55 o                         
   8   6  15       2710.82       2619.69        39.61 o                         
   9   6  15        157.74        204.17         7.74 o                         
  10   6  15          0.29         32.78         4.30 o                         
  11   6  15        118.73        138.79         7.04 o                         
  12   6  15       2999.51       3027.33        50.69 o                         
  13   6  15        658.25        656.96        14.43 o                         
   1   7  15      10163.78      10296.64       160.95 o                         
   2   7  15       6361.43       6043.64       102.48 o                         
   3   7  15      10861.06      10591.55       157.79 o                         
   4   7  15        365.30        400.58        12.86 o                         
   5   7  15      17298.47      16546.49       210.42 o                         
   6   7  15       6895.49       6285.35        83.93 o                         
   7   7  15      20938.39      20777.72       260.94 o                         
   8   7  15       3764.15       3906.44        58.93 o                         
   9   7  15       5699.09       5817.50        88.00 o                         
  10   7  15       9266.80       9737.55       156.78 o                         
  11   7  15       2141.21       2302.15        42.21 o                         
  12   7  15         61.03         61.32         4.42 o                         
  13   7  15       1912.22       1846.70        49.45 o                         
   0   8  15      37701.39      40144.78       899.41 o                         
   1   8  15        382.55        342.06        13.08 o                         
   2   8  15       2163.49       2119.56        50.34 o                         
   3   8  15       5876.66       5560.18        83.41 o                         
   4   8  15       8422.27       7984.77       102.39 o                         
   5   8  15          6.75         21.15         3.58 o                         
   6   8  15       1380.62       1439.52        22.46 o                         
   7   8  15          8.25         28.62         5.78 o                         
   8   8  15       3034.88       3141.43        45.99 o                         
   9   8  15       1895.90       2103.38        32.37 o                         
  10   8  15       1578.69       1780.19        32.57 o                         
  11   8  15         29.24         33.79         3.41 o                         
  12   8  15       1077.09       1170.28        25.76 o                         
   1   9  15       1912.42       1892.03        29.92 o                         
   2   9  15        119.61        194.72         8.10 o                         
   3   9  15       5175.13       4891.40        60.90 o                         
   4   9  15        157.89        180.73         5.79 o                         
   5   9  15         85.12        119.43         5.16 o                         
   6   9  15       1292.69       1307.13        19.95 o                         
   7   9  15        352.14        309.03         8.99 o                         
   8   9  15       4393.38       4758.92        70.08 o                         
   9   9  15       4317.46       4416.48        62.33 o                         
  10   9  15       1776.50       1916.83        31.07 o                         
  11   9  15       2532.41       2564.69        45.42 o                         
  12   9  15        392.02        359.51        21.54 o                         
   0  10  15       1133.74        970.65        25.40 o                         
   1  10  15        350.17        384.38        10.69 o                         
   2  10  15       1056.30        889.56        16.98 o                         
   3  10  15        795.09        815.99        14.42 o                         
   4  10  15       3601.02       3617.38        47.39 o                         
   5  10  15        631.05        569.61        11.20 o                         
   6  10  15         23.67         41.82         4.28 o                         
   7  10  15        304.29        304.45         9.89 o                         
   8  10  15       1409.98       1679.90        28.60 o                         
   9  10  15        117.48        148.15         6.37 o                         
  10  10  15        908.99       1021.52        19.70 o                         
  11  10  15        254.17        280.47         9.45 o                         
  12  10  15       2472.24       1777.10        95.54 o                         
   1  11  15       3445.93       3533.26        54.08 o                         
   2  11  15       1035.84        996.59        20.05 o                         
   3  11  15       3364.01       3300.77        46.51 o                         
   4  11  15        361.10        422.27        10.24 o                         
   5  11  15         67.16         83.80         5.26 o                         
   6  11  15         10.50         30.95         4.27 o                         
   7  11  15          6.41         22.55         4.33 o                         
   8  11  15        387.43        392.36        11.54 o                         
   9  11  15       2080.26       2162.13        38.00 o                         
  10  11  15       1367.16       1303.54        25.28 o                         
  11  11  15        228.61        231.93         8.32 o                         
   0  12  15      10329.75       9940.29       180.08 o                         
   1  12  15       1049.67       1080.99        17.99 o                         
   2  12  15       1062.43       1201.69        22.82 o                         
   3  12  15        276.93        280.22         9.57 o                         
   4  12  15      16302.52      16644.74       224.06 o                         
   5  12  15        636.16        678.70        13.39 o                         
   6  12  15        519.22        567.83        15.71 o                         
   7  12  15       2953.71       3126.60        53.75 o                         
   8  12  15       4743.04       4988.84        82.46 o                         
   9  12  15        159.67        183.41         7.08 o                         
  10  12  15       2059.43       1956.87        40.47 o                         
   1  13  15        467.28        496.61        13.23 o                         
   2  13  15       1688.80       1871.21        34.83 o                         
   3  13  15        750.38        785.96        18.19 o                         
   4  13  15        144.20        178.20         6.79 o                         
   5  13  15         11.39         38.16         3.82 o                         
   6  13  15      12240.76      12814.88       186.74 o                         
   7  13  15        431.82        462.66        11.83 o                         
   8  13  15         38.30         45.91         4.24 o                         
   9  13  15       2227.23       2195.30        46.63 o                         
  10  13  15       1671.75       1561.02        59.04 o                         
   0  14  15          5.41         26.79         6.46 o                         
   1  14  15       1303.28       1276.56        25.31 o                         
   2  14  15       4268.12       4584.18        76.87 o                         
   3  14  15        899.92       1062.20        21.68 o                         
   4  14  15        190.41        147.94         7.05 o                         
   5  14  15        633.98        672.71        13.02 o                         
   6  14  15        474.53        519.64        11.87 o                         
   7  14  15       2086.60       2158.69        39.42 o                         
   8  14  15       2618.47       2533.42        55.56 o                         
   9  14  15        185.61        157.55         8.11 o                         
   1  15  15        398.03        462.03        11.70 o                         
   2  15  15        500.85        458.38        11.64 o                         
   3  15  15        569.59        592.62        14.03 o                         
   4  15  15       4387.19       4269.48        64.80 o                         
   5  15  15       3056.78       3198.40        51.57 o                         
   6  15  15        161.33        152.35         6.81 o                         
   7  15  15       1017.42        933.48        32.47 o                         
   8  15  15        341.73        294.78        11.94 o                         
   0  16  15      11907.63      12530.47       257.76 o                         
   1  16  15        823.92        890.51        16.59 o                         
   2  16  15        664.27        624.90        14.29 o                         
   3  16  15        884.48        952.41        18.30 o                         
   4  16  15       4973.90       4757.44        72.05 o                         
   5  16  15        754.92        789.14        16.58 o                         
   6  16  15       1402.89       1306.62        38.00 o                         
   7  16  15        221.51        179.08         9.83 o                         
   1  17  15        138.02        129.28         5.89 o                         
   2  17  15       2311.34       2154.80        44.60 o                         
   3  17  15          0.20         15.92         3.11 o                         
   4  17  15       1024.90        903.43        23.67 o                         
   5  17  15        328.33        263.34         9.24 o                         
   0  18  15        298.76        258.28        26.27 o                         
   1  18  15        815.22        772.25        23.21 o                         
   2  18  15        475.62        379.35        14.55 o                         
   0   0  16     123511.40     122541.20      3826.16 o                         
   1   0  16       1973.89       2017.89        43.11 o                         
   2   0  16       1804.16       1779.06        44.20 o                         
   3   0  16       3008.56       2982.36        77.18 o                         
   4   0  16         83.09         71.53         8.85 o                         
   5   0  16       3787.90       3639.91        90.63 o                         
   6   0  16      35634.58      32740.18       669.55 o                         
   7   0  16       6202.71       5834.57       108.48 o                         
   8   0  16      13267.51      12621.42       226.92 o                         
   9   0  16       5960.20       5833.75       103.74 o                         
  10   0  16       3772.95       4152.18        74.19 o                         
  11   0  16        344.15        338.77        11.69 o                         
  12   0  16        917.80        983.30        27.58 o                         
  13   0  16          0.09          7.85         3.76 o                         
   1   1  16        170.20        215.86         7.32 o                         
   2   1  16      16130.81      16372.67       250.99 o                         
   3   1  16       1474.67       1491.66        30.96 o                         
   4   1  16      19946.94      19760.95       334.54 o                         
   5   1  16        119.84        129.05         7.13 o                         
   6   1  16       1061.32       1109.86        26.70 o                         
   7   1  16        926.79        878.67        16.04 o                         
   8   1  16      21949.74      21407.41       268.62 o                         
   9   1  16        775.69        821.51        14.71 o                         
  10   1  16        445.91        489.44        10.69 o                         
  11   1  16        518.51        513.76        11.04 o                         
  12   1  16       7643.44       7834.22       120.70 o                         
  13   1  16        206.88        215.92         8.54 o                         
   0   2  16       9992.49       9626.48       175.57 o                         
   1   2  16       2487.65       2493.57        39.87 o                         
   2   2  16      24366.46      24652.44       357.60 o                         
   3   2  16        311.19        289.80        10.74 o                         
   4   2  16       3514.78       3428.48        61.43 o                         
   5   2  16        101.62         88.93         6.71 o                         
   6   2  16         46.52         63.36         4.53 o                         
   7   2  16        741.00        740.64        14.22 o                         
   8   2  16       8202.73       7288.91        95.13 o                         
   9   2  16       1941.24       2003.50        30.64 o                         
  10   2  16       1279.74       1210.94        21.50 o                         
  11   2  16       1482.32       1483.90        27.14 o                         
  12   2  16        394.30        391.78         9.41 o                         
  13   2  16          6.19         15.13         4.14 o                         
   1   3  16       1146.37       1262.81        22.95 o                         
   2   3  16      15292.90      14810.92       223.05 o                         
   3   3  16        162.70        162.38         8.02 o                         
   4   3  16        348.26        367.12        11.19 o                         
   5   3  16        118.90        108.72         6.96 o                         
   6   3  16      24481.57      23038.46       272.65 o                         
   7   3  16        129.98        124.03         6.05 o                         
   8   3  16       3395.76       3380.12        50.00 o                         
   9   3  16         63.83         93.59         6.08 o                         
  10   3  16       8873.41       9313.15       138.22 o                         
  11   3  16        110.58        141.71         6.10 o                         
  12   3  16       4933.89       5063.67        83.18 o                         
  13   3  16        139.42        116.04         5.54 o                         
   0   4  16        626.62        711.72        21.84 o                         
   1   4  16       1074.48       1111.30        21.96 o                         
   2   4  16       9950.49       9750.04       146.21 o                         
   3   4  16       1627.62       1573.63        31.54 o                         
   4   4  16      18067.29      17310.05       265.37 o                         
   5   4  16      11533.08      10662.29       180.56 o                         
   6   4  16       1358.61       1184.10        18.93 o                         
   7   4  16         29.87         51.21         4.93 o                         
   8   4  16        241.18        350.76        12.88 o                         
   9   4  16         79.21        128.69         5.98 o                         
  10   4  16       3203.38       3239.81        47.22 o                         
  11   4  16       2591.23       2684.55        42.54 o                         
  12   4  16       1937.15       1983.68        33.14 o                         
  13   4  16       2967.68       3000.45        55.52 o                         
   1   5  16         21.88         53.41         5.59 o                         
   2   5  16      48183.00      48385.41       763.77 o                         
   3   5  16        527.59        479.47        13.57 o                         
   4   5  16        269.88        240.31         9.90 o                         
   5   5  16         61.22         58.07         4.08 o                         
   6   5  16      16431.78      15421.95       188.98 o                         
   7   5  16        631.59        720.26        13.68 o                         
   8   5  16       4410.73       4432.48        61.53 o                         
   9   5  16        107.42        111.92         5.73 o                         
  10   5  16      13948.98      14218.45       198.93 o                         
  11   5  16       3919.98       4013.50        67.63 o                         
  12   5  16        157.74        208.31         6.57 o                         
  13   5  16        111.01        147.54         6.72 o                         
   0   6  16       1493.88       1566.86        68.31 o                         
   1   6  16        592.24        534.18        15.04 o                         
   2   6  16       6115.15       5913.13        95.94 o                         
   3   6  16       6189.83       6032.21       112.98 o                         
   4   6  16      46819.90      45457.90       652.62 o                         
   5   6  16       9424.70       9111.14       117.17 o                         
   6   6  16       1794.59       1708.50        26.65 o                         
   7   6  16         79.34         86.25         5.12 o                         
   8   6  16        364.19        421.21        10.32 o                         
   9   6  16        879.97        927.23        18.23 o                         
  10   6  16        230.74        200.34         7.84 o                         
  11   6  16        473.09        542.11        13.06 o                         
  12   6  16       1039.11       1019.15        22.59 o                         
  13   6  16         37.33         37.59         5.52 o                         
   1   7  16       3082.91       3098.65        60.90 o                         
   2   7  16      16476.69      16660.42       298.68 o                         
   3   7  16        156.78        164.92         6.42 o                         
   4   7  16       2351.59       2097.99        29.48 o                         
   5   7  16        289.62        301.02         8.00 o                         
   6   7  16       1557.98       1446.26        22.69 o                         
   7   7  16         60.10         79.29         4.68 o                         
   8   7  16       6258.07       6519.45        90.89 o                         
   9   7  16        381.19        356.14        10.07 o                         
  10   7  16        837.61        754.64        16.50 o                         
  11   7  16        175.11        208.47         7.50 o                         
  12   7  16       2101.18       2252.41        42.83 o                         
   0   8  16      49993.57      48578.00       806.27 o                         
   1   8  16       1330.71       1247.22        20.65 o                         
   2   8  16       1396.02       1347.71        24.00 o                         
   3   8  16        566.98        511.79        11.56 o                         
   4   8  16        644.51        659.94        12.26 o                         
   5   8  16        226.99        224.72         7.01 o                         
   6   8  16       7993.22       7692.31        96.35 o                         
   7   8  16       4964.60       4921.48        67.64 o                         
   8   8  16       6064.37       6385.81        92.00 o                         
   9   8  16       1634.24       1668.30        26.26 o                         
  10   8  16          6.00         20.32         3.54 o                         
  11   8  16        357.78        322.89         8.67 o                         
  12   8  16        135.37        127.95         6.41 o                         
   1   9  16         18.66         35.04         4.85 o                         
   2   9  16      18136.73      17013.13       237.97 o                         
   3   9  16        151.36        180.59         7.02 o                         
   4   9  16       3306.06       3282.31        44.81 o                         
   5   9  16        119.96        151.90         5.97 o                         
   6   9  16      13736.72      14062.76       190.22 o                         
   7   9  16        781.71        735.10        14.08 o                         
   8   9  16        140.73        186.53         6.99 o                         
   9   9  16         41.56         42.54         4.43 o                         
  10   9  16        141.39        176.61         6.13 o                         
  11   9  16        432.64        466.45        14.15 o                         
  12   9  16        663.32        148.09        23.89 o                         
   0  10  16      28072.41      27929.20       528.51 o                         
   1  10  16        994.59        924.54        18.39 o                         
   2  10  16       6045.25       5825.62        88.71 o                         
   3  10  16         28.01         65.14         5.29 o                         
   4  10  16        146.78        175.44         6.52 o                         
   5  10  16        163.49        167.80         6.79 o                         
   6  10  16       6661.13       6729.40        93.45 o                         
   7  10  16       1463.49       1567.60        26.21 o                         
   8  10  16       7542.89       7817.82       120.97 o                         
   9  10  16         81.43         92.22         5.20 o                         
  10  10  16         31.51         49.51         3.51 o                         
  11  10  16        547.24        512.60        25.51 o                         
   1  11  16        151.84        170.16         7.32 o                         
   2  11  16       1787.60       1821.09        30.33 o                         
   3  11  16         70.27         80.83         5.29 o                         
   4  11  16       2672.77       2637.73        41.12 o                         
   5  11  16        355.45        382.57         9.63 o                         
   6  11  16       1787.33       1968.13        34.50 o                         
   7  11  16         89.60         73.83         5.97 o                         
   8  11  16          9.93         10.05         3.65 o                         
   9  11  16         68.85        111.30         5.43 o                         
  10  11  16        167.32        129.68         5.87 o                         
   0  12  16          6.58         28.66         6.11 o                         
   1  12  16        741.22        680.75        15.38 o                         
   2  12  16       8202.05       8273.34       142.07 o                         
   3  12  16        878.45        934.64        21.46 o                         
   4  12  16      20591.90      20920.63       302.81 o                         
   5  12  16       1077.13       1085.72        19.48 o                         
   6  12  16        270.54        331.53        10.59 o                         
   7  12  16         35.07         53.18         4.65 o                         
   8  12  16         65.36         69.56         4.28 o                         
   9  12  16         84.02         80.57         5.21 o                         
  10  12  16       1804.13       1703.79        54.19 o                         
   1  13  16        157.86        176.47         8.15 o                         
   2  13  16         18.17         46.91         5.83 o                         
   3  13  16        114.86        134.17         6.75 o                         
   4  13  16        265.46        241.49         8.25 o                         
   5  13  16         33.25         36.53         3.83 o                         
   6  13  16        800.93        805.69        16.38 o                         
   7  13  16         29.24         52.50         4.62 o                         
   8  13  16       3441.42       3409.08        68.08 o                         
   9  13  16        338.22        382.92        11.29 o                         
   0  14  16        243.12        328.66        15.38 o                         
   1  14  16        827.01        897.04        21.09 o                         
   2  14  16       2912.90       2907.67        50.28 o                         
   3  14  16       1373.33       1455.31        29.34 o                         
   4  14  16      14075.74      14508.78       230.98 o                         
   5  14  16        560.85        554.33        11.98 o                         
   6  14  16         24.56         39.16         3.58 o                         
   7  14  16        236.39        239.16         8.31 o                         
   8  14  16         39.64         29.53         3.76 o                         
   1  15  16        132.94        135.94         5.96 o                         
   2  15  16       6605.82       6792.90       110.26 o                         
   3  15  16        710.16        646.04        14.60 o                         
   4  15  16        413.51        446.85        11.41 o                         
   5  15  16        574.39        578.32        12.93 o                         
   6  15  16        824.94        798.06        16.58 o                         
   7  15  16        155.09        147.77        15.86 o                         
   0  16  16       5187.87       5174.82       109.53 o                         
   1  16  16       1273.82       1241.54        22.07 o                         
   2  16  16       1110.10       1014.11        20.70 o                         
   3  16  16       1031.13       1016.78        20.86 o                         
   4  16  16         75.48         99.22         5.54 o                         
   5  16  16        524.00        483.56        14.12 o                         
   6  16  16       6289.04       4523.16       169.59 o                         
   1  17  16        587.45        625.45        13.38 o                         
   2  17  16         16.68         26.96         3.18 o                         
   3  17  16          1.35          6.57         3.02 o                         
   4  17  16       3404.56       3146.55       114.85 o                         
   1   1  17        219.72        256.52         9.98 o                         
   2   1  17       5410.02       5236.97        84.88 o                         
   3   1  17       5199.88       5673.25        97.06 o                         
   4   1  17         83.64         95.93         7.48 o                         
   5   1  17       1260.48       1094.37        22.88 o                         
   6   1  17       1067.99        920.10        17.21 o                         
   7   1  17       3003.20       3053.21        43.98 o                         
   8   1  17       3749.77       3667.01        55.76 o                         
   9   1  17       4838.63       5294.14        80.81 o                         
  10   1  17       5841.35       5982.65        83.47 o                         
  11   1  17       1250.75       1381.33        25.18 o                         
  12   1  17        974.85        994.56        25.22 o                         
  13   1  17          6.29          9.28         2.17 o                         
   0   2  17      26893.54      27127.51       514.28 o                         
   1   2  17      12485.62      12467.58       217.05 o                         
   2   2  17       3234.14       3188.69        58.30 o                         
   3   2  17      18529.85      18505.84       313.32 o                         
   4   2  17      13120.60      12886.46       210.08 o                         
   5   2  17       2404.24       2381.62        31.73 o                         
   6   2  17        560.25        555.41        11.93 o                         
   7   2  17      28416.96      27671.40       346.71 o                         
   8   2  17       9356.00       9369.60       128.92 o                         
   9   2  17        174.25        185.29         7.44 o                         
  10   2  17       2998.88       3080.42        53.98 o                         
  11   2  17       7713.54       7802.61       115.35 o                         
  12   2  17        873.85        921.07        18.98 o                         
  13   2  17       2068.85       2094.31        65.24 o                         
   1   3  17       1745.46       1789.57        33.46 o                         
   2   3  17       5127.90       4881.36        83.59 o                         
   3   3  17       1584.56       1456.28        33.13 o                         
   4   3  17        614.89        636.26        18.06 o                         
   5   3  17      13102.15      13155.37       172.59 o                         
   6   3  17      12717.95      12264.41       156.13 o                         
   7   3  17       7226.71       7529.81       100.93 o                         
   8   3  17       1519.36       1625.82        27.79 o                         
   9   3  17        860.83        886.37        18.16 o                         
  10   3  17       1414.16       1372.18        23.39 o                         
  11   3  17        238.65        263.04         9.07 o                         
  12   3  17        643.62        632.55        14.56 o                         
  13   3  17       1341.21       1302.55        33.28 o                         
   0   4  17        661.05        547.50        18.41 o                         
   1   4  17       1993.25       1952.31        42.41 o                         
   2   4  17          1.00         17.69         4.14 o                         
   3   4  17         11.54         34.97         5.15 o                         
   4   4  17       1386.09       1404.07        25.56 o                         
   5   4  17        511.42        485.00        11.63 o                         
   6   4  17          0.26         17.67         5.44 o                         
   7   4  17        398.55        432.59        10.24 o                         
   8   4  17        148.97        206.59         7.32 o                         
   9   4  17          0.55         15.48         3.43 o                         
  10   4  17         96.86        115.09         5.53 o                         
  11   4  17        385.13        457.51        11.25 o                         
  12   4  17        706.56        724.74        15.57 o                         
  13   4  17        180.21        138.76        13.46 o                         
   1   5  17       1207.36       1192.23        27.07 o                         
   2   5  17       3147.87       3033.56        52.61 o                         
   3   5  17       3908.60       3976.11        86.01 o                         
   4   5  17       6381.68       5916.84        80.08 o                         
   5   5  17       7601.98       7999.08       103.21 o                         
   6   5  17       3667.07       3703.88        50.41 o                         
   7   5  17       3119.57       2772.99        37.80 o                         
   8   5  17       1255.47       1318.23        22.31 o                         
   9   5  17         82.63        119.41         5.53 o                         
  10   5  17        866.38        937.28        18.79 o                         
  11   5  17       7530.45       7916.47       121.75 o                         
  12   5  17       5178.34       5317.93        90.92 o                         
   0   6  17      25871.41      25305.57       980.85 o                         
   1   6  17      17558.69      18442.31       354.37 o                         
   2   6  17       1139.31       1109.00        22.73 o                         
   3   6  17      26670.36      25516.15       329.41 o                         
   4   6  17       3354.79       3276.84        48.02 o                         
   5   6  17       1561.21       1459.41        22.93 o                         
   6   6  17       1752.22       1620.42        25.67 o                         
   7   6  17      16659.36      17173.21       231.71 o                         
   8   6  17       3887.84       3925.49        56.48 o                         
   9   6  17       1318.33       1408.10        23.73 o                         
  10   6  17       2513.92       2613.67        43.13 o                         
  11   6  17       6671.42       7127.11       109.57 o                         
  12   6  17        717.72        759.08        19.40 o                         
   1   7  17       1938.89       2067.47        32.52 o                         
   2   7  17      17111.38      15790.87       232.84 o                         
   3   7  17          3.24         32.01         4.13 o                         
   4   7  17        446.23        479.00        11.53 o                         
   5   7  17        551.37        532.06        11.08 o                         
   6   7  17       4952.53       5018.67        69.12 o                         
   7   7  17      14151.30      14763.70       192.57 o                         
   8   7  17          5.36         30.53         4.20 o                         
   9   7  17         15.94         56.26         4.60 o                         
  10   7  17       7084.98       7422.60       114.17 o                         
  11   7  17       1589.82       1685.42        32.87 o                         
  12   7  17        780.74        726.05        37.26 o                         
   0   8  17       5003.45       5182.84       104.17 o                         
   1   8  17       1627.23       1840.55        29.60 o                         
   2   8  17       1336.24       1238.30        22.16 o                         
   3   8  17       6908.14       7045.41       105.35 o                         
   4   8  17       2119.95       2093.11        31.39 o                         
   5   8  17          4.09         21.92         3.15 o                         
   6   8  17        111.03        128.55         5.95 o                         
   7   8  17         46.24         97.94         5.21 o                         
   8   8  17       1860.00       1887.98        33.52 o                         
   9   8  17        495.95        457.09        11.54 o                         
  10   8  17        132.17        121.36         6.10 o                         
  11   8  17        256.16        186.89         8.35 o                         
   1   9  17      10584.70      10645.89       151.44 o                         
   2   9  17         58.43        103.95         5.87 o                         
   3   9  17       7387.09       7411.31       110.76 o                         
   4   9  17         54.86         73.03         5.21 o                         
   5   9  17       2238.38       2045.78        32.94 o                         
   6   9  17        780.59        821.80        16.20 o                         
   7   9  17       1190.28       1269.43        21.08 o                         
   8   9  17       2601.90       2764.07        45.65 o                         
   9   9  17      10519.43      10963.84       174.92 o                         
  10   9  17        683.39        707.65        16.36 o                         
  11   9  17       1100.77       1061.22        29.69 o                         
   0  10  17        269.88        333.16        15.10 o                         
   1  10  17       3573.28       3425.27        54.57 o                         
   2  10  17        305.51        342.84        10.63 o                         
   3  10  17      18437.89      18919.97       275.11 o                         
   4  10  17       1003.68       1100.68        19.01 o                         
   5  10  17         53.33         78.65         4.81 o                         
   6  10  17          1.71         18.82         4.05 o                         
   7  10  17       8202.04       8579.78       126.74 o                         
   8  10  17       2589.72       2664.35        43.82 o                         
   9  10  17       1701.92       1610.92        37.51 o                         
  10  10  17        596.84        606.74        16.40 o                         
  11  10  17       2104.37       1786.65       100.32 o                         
   1  11  17        215.09        211.92         8.41 o                         
   2  11  17       4751.21       4798.42        85.08 o                         
   3  11  17         93.91        103.56         6.56 o                         
   4  11  17        532.91        533.47        12.45 o                         
   5  11  17       4750.95       4890.52        71.42 o                         
   6  11  17         92.43        110.37         5.86 o                         
   7  11  17         15.59         17.78         3.35 o                         
   8  11  17        816.88        754.57        15.24 o                         
   9  11  17         86.33         96.11         6.44 o                         
  10  11  17        236.96        236.18        10.55 o                         
   0  12  17       5376.99       5209.22       123.04 o                         
   1  12  17        127.28        181.64         8.30 o                         
   2  12  17        608.91        595.78        14.90 o                         
   3  12  17        319.40        321.39        11.01 o                         
   4  12  17       8060.49       8204.92       133.08 o                         
   5  12  17        149.96        169.28         7.22 o                         
   6  12  17        636.13        641.90        14.07 o                         
   7  12  17       2387.18       2369.57        41.36 o                         
   8  12  17        740.80        749.24        17.47 o                         
   9  12  17       1232.03       1191.89        60.43 o                         
   1  13  17       5953.38       6091.95       108.80 o                         
   2  13  17      14988.52      15491.96       247.46 o                         
   3  13  17        772.00        792.90        18.63 o                         
   4  13  17       1205.99       1176.09        23.35 o                         
   5  13  17       3431.86       3504.92        59.35 o                         
   6  13  17       7883.02       8042.20       123.47 o                         
   7  13  17       1343.24       1237.81        25.73 o                         
   8  13  17        174.11        169.71        12.13 o                         
   0  14  17       2945.08       2973.73       102.74 o                         
   1  14  17       5632.99       6151.90       105.97 o                         
   2  14  17         56.08         56.28         4.92 o                         
   3  14  17       6615.30       6749.63       123.07 o                         
   4  14  17          9.90         26.73         4.08 o                         
   5  14  17         70.76         64.10         4.38 o                         
   6  14  17        747.99        754.71        14.59 o                         
   7  14  17       2182.15       2045.34        42.02 o                         
   1  15  17        395.52        367.88        10.03 o                         
   2  15  17        261.35        228.37         9.71 o                         
   3  15  17         25.69         21.28         3.83 o                         
   4  15  17         15.40         23.55         3.20 o                         
   5  15  17        132.73        130.52         6.82 o                         
   6  15  17        701.61        580.36        12.67 o                         
   0  16  17       2865.99       2555.58        95.05 o                         
   1  16  17         50.91         58.70         4.29 o                         
   2  16  17        536.35        498.50        12.38 o                         
   3  16  17       1476.16       1571.95        55.12 o                         
   4  16  17        942.87        775.85        49.49 o                         
   5  16  17        174.38         90.77        14.33 o                         
   1  17  17       2600.02       2416.04        65.06 o                         
   2  17  17       2781.03       2597.00       148.09 o                         
   0   0  18       1145.33       1388.09        52.63 o                         
   1   0  18       2774.28       2559.61        94.68 o                         
   2   0  18       4079.10       4003.20       126.87 o                         
   3   0  18        156.04        232.01        17.47 o                         
   4   0  18      58937.68      55952.41       928.35 o                         
   5   0  18       5556.60       5449.96       109.06 o                         
   6   0  18       1324.42       1053.49        26.81 o                         
   7   0  18       8661.18       8599.57       167.87 o                         
   8   0  18       4094.35       4383.28        95.80 o                         
   9   0  18        198.47        235.99        12.06 o                         
  10   0  18      17049.14      16946.36       419.76 o                         
  11   0  18       8255.05       9290.09       239.00 o                         
  12   0  18       1873.01       2064.27        77.69 o                         
  13   0  18        120.51        109.87        19.11 o                         
   1   1  18       1242.77       1196.87        31.52 o                         
   2   1  18       2627.01       2730.81        53.12 o                         
   3   1  18       1419.39       1362.04        35.51 o                         
   4   1  18       3225.68       3095.75        40.02 o                         
   5   1  18        955.23        984.75        17.58 o                         
   6   1  18       6885.93       6671.78        96.90 o                         
   7   1  18        459.82        438.16        11.01 o                         
   8   1  18         60.66         87.60         5.62 o                         
   9   1  18        844.06        911.38        18.19 o                         
  10   1  18       1305.64       1338.61        23.68 o                         
  11   1  18       2593.68       2744.68        53.76 o                         
  12   1  18         54.26         41.95         3.97 o                         
  13   1  18        536.25        444.27        33.44 o                         
   0   2  18      12734.38      11988.93       429.77 o                         
   1   2  18       1298.14       1376.22        28.59 o                         
   2   2  18       6053.15       5764.57       120.54 o                         
   3   2  18       5428.10       5366.55        97.19 o                         
   4   2  18       1131.65        992.57        17.19 o                         
   5   2  18        169.38        175.05         6.85 o                         
   6   2  18       5044.51       4757.65        70.69 o                         
   7   2  18       1377.40       1323.96        22.86 o                         
   8   2  18       2818.98       2655.87        41.68 o                         
   9   2  18        285.18        290.86         9.71 o                         
  10   2  18         18.73         26.29         4.01 o                         
  11   2  18        689.17        807.60        15.94 o                         
  12   2  18       2402.25       2438.66        49.73 o                         
   1   3  18         50.97         87.25        13.89 o                         
   2   3  18        141.80        159.41         9.26 o                         
   3   3  18        592.18        559.84        11.70 o                         
   4   3  18        917.78        911.40        15.87 o                         
   5   3  18        272.28        278.75         8.30 o                         
   6   3  18        388.55        389.60         9.58 o                         
   7   3  18       3029.26       2949.78        43.89 o                         
   8   3  18         88.10        125.91         6.08 o                         
   9   3  18       1854.28       1931.70        31.16 o                         
  10   3  18       1674.52       1652.20        29.10 o                         
  11   3  18        122.54        133.17         5.81 o                         
  12   3  18          8.87         13.46         3.20 o                         
   0   4  18      15079.27      14719.26       614.36 o                         
   1   4  18       2014.63       2166.08        44.59 o                         
   2   4  18       4438.44       4024.58        61.17 o                         
   3   4  18      13716.79      13091.88       177.64 o                         
   4   4  18       1162.52       1203.05        20.88 o                         
   5   4  18       8685.75       8218.23       118.11 o                         
   6   4  18       2211.65       2175.86        32.55 o                         
   7   4  18       1811.15       1934.73        30.65 o                         
   8   4  18      13190.43      13275.25       179.82 o                         
   9   4  18         57.75        109.66         6.92 o                         
  10   4  18         28.59         52.89         4.29 o                         
  11   4  18       9141.92       9160.37       144.82 o                         
  12   4  18        487.56        460.00        11.83 o                         
   1   5  18       2370.65       2274.96        31.87 o                         
   2   5  18        328.91        353.68         8.80 o                         
   3   5  18        332.53        312.17         9.76 o                         
   4   5  18       2234.80       2281.93        36.55 o                         
   5   5  18       1366.30       1409.48        21.84 o                         
   6   5  18        132.13        168.78         6.01 o                         
   7   5  18       1029.56       1079.34        19.89 o                         
   8   5  18       6564.51       6775.80        97.48 o                         
   9   5  18        371.93        415.18        10.21 o                         
  10   5  18       1003.58       1172.24        22.61 o                         
  11   5  18        351.02        377.46         9.68 o                         
  12   5  18        762.66        833.14        23.50 o                         
   0   6  18       3093.75       3076.60        64.45 o                         
   1   6  18       8579.12       8617.16       114.54 o                         
   2   6  18       4259.86       3880.60        52.29 o                         
   3   6  18       7050.77       7072.48        98.11 o                         
   4   6  18        253.42        213.63         7.67 o                         
   5   6  18       7568.33       7356.49        98.15 o                         
   6   6  18       1260.28       1205.02        19.45 o                         
   7   6  18       1012.69        946.33        18.02 o                         
   8   6  18       7658.75       7986.70       113.91 o                         
   9   6  18         13.29         21.63         3.57 o                         
  10   6  18        111.49        116.01         5.22 o                         
  11   6  18        231.15        216.14         8.96 o                         
  12   6  18        139.47        132.08        11.47 o                         
   1   7  18       1437.10       1458.14        23.56 o                         
   2   7  18        565.33        525.72        11.20 o                         
   3   7  18       2530.02       2479.22        40.85 o                         
   4   7  18          5.20         15.67         3.83 o                         
   5   7  18        781.62        751.98        15.19 o                         
   6   7  18       2011.80       2019.13        32.74 o                         
   7   7  18       2608.77       2586.58        40.19 o                         
   8   7  18       1692.82       1759.57        29.90 o                         
   9   7  18       3068.81       3276.18        55.55 o                         
  10   7  18        164.95        201.16         7.28 o                         
  11   7  18       1151.49       1105.50        24.45 o                         
   0   8  18         16.33         56.30         6.67 o                         
   1   8  18      17225.11      17243.86       232.73 o                         
   2   8  18       2613.63       2466.80        36.47 o                         
   3   8  18         63.39         97.63         6.43 o                         
   4   8  18      15590.09      14976.86       231.39 o                         
   5   8  18       3740.75       3626.38        59.02 o                         
   6   8  18       2301.21       2246.51        37.16 o                         
   7   8  18       4281.51       4397.93        67.59 o                         
   8   8  18       1838.57       1941.77        33.31 o                         
   9   8  18       9276.28       9434.33       151.20 o                         
  10   8  18       3731.51       3556.60        66.03 o                         
  11   8  18        747.13        711.83        20.00 o                         
   1   9  18       1517.76       1533.58        25.30 o                         
   2   9  18       1933.75       1970.56        33.30 o                         
   3   9  18         95.27        172.07         8.36 o                         
   4   9  18       1080.99       1080.51        21.53 o                         
   5   9  18         18.14         19.36         4.65 o                         
   6   9  18       2283.39       2256.00        36.84 o                         
   7   9  18       3339.69       3503.26        56.64 o                         
   8   9  18       2632.90       2877.72        46.94 o                         
   9   9  18        254.83        288.62         8.01 o                         
  10   9  18        220.15        164.17         8.64 o                         
  11   9  18        145.65        128.98        14.33 o                         
   0  10  18       4167.42       4255.83       115.23 o                         
   1  10  18       4850.64       5136.29        96.69 o                         
   2  10  18       2295.11       2344.38        44.91 o                         
   3  10  18        275.00        309.21        10.65 o                         
   4  10  18       7896.31       7745.82       115.13 o                         
   5  10  18         20.03         36.09         4.06 o                         
   6  10  18       3780.74       3682.83        54.29 o                         
   7  10  18       1566.13       1573.94        30.85 o                         
   8  10  18         16.74         37.94         3.22 o                         
   9  10  18        479.87        502.13        14.53 o                         
  10  10  18       1581.68       1430.81        53.41 o                         
   1  11  18       2847.99       2958.92        58.66 o                         
   2  11  18        788.05        859.54        19.24 o                         
   3  11  18          1.99         22.35         4.99 o                         
   4  11  18          4.58         17.30         4.49 o                         
   5  11  18       5560.02       5903.63        88.24 o                         
   6  11  18       1918.31       1986.97        32.47 o                         
   7  11  18       3947.71       3954.42        69.51 o                         
   8  11  18       2271.35       2066.11        60.33 o                         
   9  11  18       2068.31       1981.80        45.68 o                         
   0  12  18       4359.11       4427.17       141.76 o                         
   1  12  18         12.96         26.27         4.40 o                         
   2  12  18       2355.14       2376.31        42.09 o                         
   3  12  18       2272.07       2402.03        46.91 o                         
   4  12  18       3442.75       3342.90        57.08 o                         
   5  12  18       8016.11       8102.41       131.26 o                         
   6  12  18        595.32        631.93        13.69 o                         
   7  12  18        162.77        184.62         7.26 o                         
   8  12  18       3601.94       3521.74        75.39 o                         
   9  12  18       1991.17       1872.64       105.10 o                         
   1  13  18        245.97        238.89         8.66 o                         
   2  13  18       2459.20       2497.96        45.96 o                         
   3  13  18       2057.58       2064.94        38.90 o                         
   4  13  18        511.08        553.26        13.44 o                         
   5  13  18        729.10        761.25        16.12 o                         
   6  13  18       1330.91       1228.77        21.82 o                         
   7  13  18       1159.28        958.16        20.21 o                         
   8  13  18       6076.41       5254.86       267.52 o                         
   0  14  18       5441.06       5441.33       163.63 o                         
   1  14  18         25.72         38.68         5.15 o                         
   2  14  18        748.02        710.56        17.13 o                         
   3  14  18       3787.94       3609.46        74.25 o                         
   4  14  18         17.88         22.01         3.20 o                         
   5  14  18        766.86        739.42        15.90 o                         
   6  14  18       1589.67       1420.22        40.13 o                         
   7  14  18         22.10         42.99         9.55 o                         
   1  15  18       2166.35       2186.00        39.77 o                         
   2  15  18       4504.12       4395.57        82.55 o                         
   3  15  18        753.17        794.52        16.75 o                         
   4  15  18       2619.95       2453.40        43.63 o                         
   5  15  18        939.38        753.62        45.98 o                         
   0  16  18        212.22        197.12         9.43 o                         
   1  16  18        589.47        473.90        12.90 o                         
   2  16  18       2768.32       2434.77        87.47 o                         
   3  16  18       1658.89       1512.51        47.76 o                         
   1   1  19       8726.38       8633.74       111.42 o                         
   2   1  19       4229.80       4076.17        52.91 o                         
   3   1  19       1370.28       1259.29        19.49 o                         
   4   1  19       7169.63       7283.06        91.78 o                         
   5   1  19       5040.76       5322.50        72.74 o                         
   6   1  19       1942.30       2498.91        43.39 o                         
   7   1  19        206.55        255.91         8.88 o                         
   8   1  19        765.16        960.61        19.46 o                         
   9   1  19       6576.99       6977.22       114.76 o                         
  10   1  19       1704.45       1851.55        37.39 o                         
  11   1  19        321.77        330.27         9.27 o                         
  12   1  19       2577.40       2703.69        71.24 o                         
   0   2  19      56240.68      54283.43       951.31 o                         
   1   2  19       3884.83       3766.52        52.83 o                         
   2   2  19          6.50         22.91         3.33 o                         
   3   2  19       8107.55       7902.77        99.22 o                         
   4   2  19      11277.69      10970.82       135.96 o                         
   5   2  19        154.75        183.07         7.52 o                         
   6   2  19      12850.96      12454.05       168.97 o                         
   7   2  19       3999.21       4140.85        64.65 o                         
   8   2  19       2093.20       2074.25        36.29 o                         
   9   2  19         59.00         73.33         5.54 o                         
  10   2  19        889.66       1026.11        19.80 o                         
  11   2  19       2269.18       2395.13        45.96 o                         
  12   2  19       1929.45       1864.65        59.35 o                         
   1   3  19      10150.60       9722.43       120.55 o                         
   2   3  19       9985.13      10186.12       125.94 o                         
   3   3  19        756.50        719.59        13.44 o                         
   4   3  19          2.60         24.88         4.14 o                         
   5   3  19       7266.93       7284.07        97.67 o                         
   6   3  19       1109.77       1208.48        23.57 o                         
   7   3  19       2368.88       2355.72        40.75 o                         
   8   3  19       7058.84       7640.09       109.22 o                         
   9   3  19       5482.71       5726.44        91.27 o                         
  10   3  19       1946.98       2002.78        39.18 o                         
  11   3  19       1224.05       1247.65        26.06 o                         
  12   3  19       1015.77        901.58        54.87 o                         
   0   4  19       5154.83       5251.42       105.23 o                         
   1   4  19        673.78        671.98        12.53 o                         
   2   4  19         80.74        100.39         4.86 o                         
   3   4  19         12.37         32.90         3.88 o                         
   4   4  19          0.24         13.82         3.73 o                         
   5   4  19         86.25         84.63         5.22 o                         
   6   4  19        222.21        283.96         8.99 o                         
   7   4  19        263.52        265.35         8.58 o                         
   8   4  19       1108.74       1025.04        18.49 o                         
   9   4  19        435.46        425.10        10.05 o                         
  10   4  19        487.62        493.08        10.86 o                         
  11   4  19        315.38        301.04         8.40 o                         
  12   4  19         68.38         66.88         6.76 o                         
   1   5  19       4706.88       4719.20        64.87 o                         
   2   5  19       6492.11       6552.57        91.36 o                         
   3   5  19        666.90        739.80        14.04 o                         
   4   5  19          9.73         13.90         3.73 o                         
   5   5  19       3499.23       3567.77        52.21 o                         
   6   5  19        445.78        570.02        12.48 o                         
   7   5  19        746.77        713.44        14.43 o                         
   8   5  19       4322.76       4729.07        68.96 o                         
   9   5  19       6219.46       6421.82        91.70 o                         
  10   5  19       1025.72       1165.62        22.25 o                         
  11   5  19        151.54        162.13         6.43 o                         
   0   6  19       6836.74       6338.62       125.61 o                         
   1   6  19       2772.77       2743.80        39.70 o                         
   2   6  19        263.66        310.49         8.82 o                         
   3   6  19        957.80       1015.29        21.49 o                         
   4   6  19       9503.02       9346.55       158.96 o                         
   5   6  19        945.34       1041.56        20.97 o                         
   6   6  19       3726.88       3706.90        60.58 o                         
   7   6  19       2578.81       2754.97        44.06 o                         
   8   6  19        589.93        700.42        14.72 o                         
   9   6  19        222.40        235.15         7.29 o                         
  10   6  19       2156.28       2089.65        38.36 o                         
  11   6  19       2448.54       2348.60        71.57 o                         
   1   7  19       1427.96       1485.86        23.80 o                         
   2   7  19        513.81        491.33        11.64 o                         
   3   7  19       1179.19       1175.27        23.09 o                         
   4   7  19       1202.64       1285.64        26.20 o                         
   5   7  19        685.37        739.23        17.39 o                         
   6   7  19       2639.52       2948.00        49.18 o                         
   7   7  19        695.90        693.37        15.48 o                         
   8   7  19         56.69         77.21         4.83 o                         
   9   7  19       3638.61       3633.03        60.40 o                         
  10   7  19       2046.61       2113.25        47.07 o                         
  11   7  19       1122.12       1089.52        43.91 o                         
   0   8  19       1889.59       1745.57        39.41 o                         
   1   8  19       4206.06       4061.99        60.93 o                         
   2   8  19        132.02        179.73         7.18 o                         
   3   8  19       1541.99       1543.48        28.77 o                         
   4   8  19        249.14        318.10        10.09 o                         
   5   8  19          1.83         16.69         5.15 o                         
   6   8  19        255.44        285.99         9.05 o                         
   7   8  19       1930.89       1892.18        31.54 o                         
   8   8  19       1812.40       2057.36        36.50 o                         
   9   8  19        345.95        378.75        11.39 o                         
  10   8  19       1872.37       1972.72        43.53 o                         
   1   9  19       9982.05       9984.37       161.63 o                         
   2   9  19       2341.58       2270.71        41.21 o                         
   3   9  19       3487.88       3566.09        61.15 o                         
   4   9  19       3304.06       3411.14        58.74 o                         
   5   9  19       6988.68       7255.18       133.20 o                         
   6   9  19       4728.20       4994.13        82.75 o                         
   7   9  19        119.55        129.31         6.33 o                         
   8   9  19         21.78         43.41         4.31 o                         
   9   9  19       7012.03       6827.41       182.66 o                         
  10   9  19        390.68        307.60        23.89 o                         
   0  10  19       8322.25       9131.76       234.67 o                         
   1  10  19       2635.43       2708.37        50.92 o                         
   2  10  19         91.54         78.41         6.35 o                         
   3  10  19       5993.21       5873.40        97.26 o                         
   4  10  19       4138.58       4207.57        74.98 o                         
   5  10  19       1036.34       1050.58        21.68 o                         
   6  10  19        911.41        870.08        19.17 o                         
   7  10  19       2193.15       2206.48        36.64 o                         
   8  10  19        142.41        116.55         7.00 o                         
   9  10  19        330.62        316.87        11.05 o                         
   1  11  19       4137.90       4333.00        81.69 o                         
   2  11  19       1325.11       1403.37        30.80 o                         
   3  11  19         67.82         87.31         8.41 o                         
   4  11  19        431.31        509.18        15.24 o                         
   5  11  19       1638.93       1656.15        30.45 o                         
   6  11  19        469.99        487.68        13.03 o                         
   7  11  19         11.69         22.91         3.60 o                         
   8  11  19        268.04        284.07        10.72 o                         
   9  11  19       3015.34       2587.68        96.23 o                         
   0  12  19        693.14        877.47        30.40 o                         
   1  12  19        446.82        539.45        15.38 o                         
   2  12  19        198.72        267.05         9.51 o                         
   3  12  19       1369.05       1371.45        24.76 o                         
   4  12  19       3517.08       3598.66        63.83 o                         
   5  12  19       1849.25       1811.36        34.48 o                         
   6  12  19        504.65        431.73        10.56 o                         
   7  12  19       2902.45       2670.48        54.90 o                         
   8  12  19        463.39        387.46        16.55 o                         
   1  13  19        619.32        648.41        16.76 o                         
   2  13  19       1671.43       1747.32        31.52 o                         
   3  13  19       1098.76       1062.54        23.19 o                         
   4  13  19        570.83        547.15        12.75 o                         
   5  13  19       1525.13       1423.78        26.85 o                         
   6  13  19          3.77         15.31         2.66 o                         
   7  13  19        363.89        372.62        28.66 o                         
   0  14  19         48.01         89.96         9.83 o                         
   1  14  19       2564.08       2506.78        55.88 o                         
   2  14  19       3900.65       3998.54        94.44 o                         
   3  14  19       1389.67       1322.99        28.56 o                         
   4  14  19       2833.99       2618.60        51.26 o                         
   5  14  19       2034.77       1739.33        38.37 o                         
   1  15  19         77.78         60.14         4.18 o                         
   2  15  19         45.15         43.09         4.37 o                         
   3  15  19         64.87         68.65         6.41 o                         
   4  15  19        926.56        817.00        33.78 o                         
   0  16  19          8.62         19.11         9.55 o                         
   0   0  20      12626.47      13943.38       352.31 o                         
   1   0  20         61.66         48.65         6.25 o                         
   2   0  20        534.89        628.16        17.27 o                         
   3   0  20      16385.44      16563.73       316.23 o                         
   4   0  20       5432.00       5019.45        88.95 o                         
   5   0  20       4841.38       4886.68        91.41 o                         
   6   0  20       7507.37       7790.78       151.90 o                         
   7   0  20       1713.76       1591.71        39.75 o                         
   8   0  20       1636.38       1866.84        57.63 o                         
   9   0  20        318.25        250.83        11.55 o                         
  10   0  20       3274.03       3820.34       101.45 o                         
  11   0  20       1935.76       2003.25        51.99 o                         
   1   1  20      10551.30      10104.44       128.76 o                         
   2   1  20        288.95        233.63         6.99 o                         
   3   1  20       1736.32       1588.48        23.60 o                         
   4   1  20         41.07         55.75         4.17 o                         
   5   1  20       3283.42       3253.53        44.67 o                         
   6   1  20       2306.55       2335.23        38.78 o                         
   7   1  20        701.18        736.86        16.75 o                         
   8   1  20        151.02        172.91         8.76 o                         
   9   1  20       4518.30       5092.41        89.67 o                         
  10   1  20        899.79        936.64        18.92 o                         
  11   1  20         11.33         14.91         2.20 o                         
   0   2  20       4020.62       3793.04        73.58 o                         
   1   2  20        633.53        653.05        11.85 o                         
   2   2  20       1088.71       1211.74        18.84 o                         
   3   2  20      19462.96      18715.29       228.65 o                         
   4   2  20          4.57         50.79         4.47 o                         
   5   2  20       5090.94       5091.94        69.62 o                         
   6   2  20         82.23        113.09         6.27 o                         
   7   2  20        297.60        275.53         9.37 o                         
   8   2  20       1039.84        984.07        20.66 o                         
   9   2  20        588.59        514.78        12.40 o                         
  10   2  20         52.80         65.53         5.91 o                         
  11   2  20        829.15        685.62        14.64 o                         
   1   3  20      20398.78      19813.03       248.56 o                         
   2   3  20        506.35        647.10        12.36 o                         
   3   3  20       1644.22       1740.30        26.09 o                         
   4   3  20        580.07        605.71        11.88 o                         
   5   3  20      12045.84      12121.57       167.17 o                         
   6   3  20        645.53        606.04        12.94 o                         
   7   3  20        342.74        308.12         9.50 o                         
   8   3  20          0.30         14.31         3.53 o                         
   9   3  20       4923.40       5079.90        79.71 o                         
  10   3  20        336.03        329.43         9.70 o                         
  11   3  20         73.22         82.70         4.57 o                         
   0   4  20       5466.28       5201.38        96.89 o                         
   1   4  20      30546.28      30283.54       404.09 o                         
   2   4  20       1814.36       1854.05        29.13 o                         
   3   4  20       1189.92       1212.17        20.22 o                         
   4   4  20        868.24       1095.84        18.65 o                         
   5   4  20       2104.98       1888.17        33.71 o                         
   6   4  20       3020.83       3050.41        48.55 o                         
   7   4  20      11900.85      11947.11       167.84 o                         
   8   4  20         41.55         47.26         4.36 o                         
   9   4  20       1113.36       1084.95        18.79 o                         
  10   4  20        574.37        595.19        13.69 o                         
  11   4  20         98.14        155.52         8.51 o                         
   1   5  20      11617.80      11198.72       158.38 o                         
   2   5  20       3088.48       3113.21        49.75 o                         
   3   5  20       2140.30       2062.58        32.05 o                         
   4   5  20        155.43         99.64         5.59 o                         
   5   5  20       7291.34       7669.71       119.92 o                         
   6   5  20        645.13        789.51        16.28 o                         
   7   5  20         93.94        110.65         5.66 o                         
   8   5  20        316.43        372.11         9.62 o                         
   9   5  20       2823.85       2967.86        48.72 o                         
  10   5  20         11.87         16.31         2.82 o                         
  11   5  20       3042.55       2624.47        68.65 o                         
   0   6  20       9373.16       9763.28       188.81 o                         
   1   6  20      11835.07      11909.29       168.06 o                         
   2   6  20        398.59        331.48         9.55 o                         
   3   6  20       1178.77       1183.04        23.12 o                         
   4   6  20       1405.64       1470.63        28.75 o                         
   5   6  20       2149.82       2101.32        38.75 o                         
   6   6  20       1810.61       1980.72        36.31 o                         
   7   6  20       5666.26       5466.67        85.87 o                         
   8   6  20          2.42         17.38         3.81 o                         
   9   6  20       4501.00       4236.88        87.28 o                         
  10   6  20       1580.63       1590.91        39.27 o                         
   1   7  20       5173.94       5253.22        95.51 o                         
   2   7  20         33.60         58.39         5.47 o                         
   3   7  20       1234.18       1339.85        26.69 o                         
   4   7  20        744.46        848.72        18.24 o                         
   5   7  20       9662.07      10461.70       178.16 o                         
   6   7  20         17.72         29.17         4.49 o                         
   7   7  20        981.59       1071.83        21.95 o                         
   8   7  20        367.29        338.50         9.93 o                         
   9   7  20       4647.64       4725.82        86.66 o                         
  10   7  20         71.06         69.29         4.84 o                         
   0   8  20       1946.69       2214.23        56.80 o                         
   1   8  20       1416.51       1303.55        26.11 o                         
   2   8  20          6.23         25.22         5.87 o                         
   3   8  20      11851.40      12366.97       198.64 o                         
   4   8  20         14.41         23.78         4.18 o                         
   5   8  20       5144.90       5540.57        96.75 o                         
   6   8  20         19.22         41.14         4.28 o                         
   7   8  20        199.12        263.47         8.45 o                         
   8   8  20        356.41        417.60        11.64 o                         
   9   8  20        938.23        857.16        37.21 o                         
  10   8  20       1249.59       1168.66        37.62 o                         
   1   9  20       2976.64       3232.66        55.87 o                         
   2   9  20          0.80         15.92         4.11 o                         
   3   9  20        758.68        831.74        18.66 o                         
   4   9  20          5.46         18.66         4.13 o                         
   5   9  20       1099.80       1083.64        24.84 o                         
   6   9  20        455.13        540.38        15.06 o                         
   7   9  20        102.08        103.99         5.97 o                         
   8   9  20        531.90        560.17        14.22 o                         
   9   9  20       5237.13       4779.86       110.08 o                         
   0  10  20       2177.84       2203.19        78.44 o                         
   1  10  20        108.69        129.45         7.62 o                         
   2  10  20        940.48       1034.40        22.75 o                         
   3  10  20      12978.06      12941.31       218.15 o                         
   4  10  20      11654.06      12156.72       217.66 o                         
   5  10  20       3941.68       3911.69        70.78 o                         
   6  10  20        127.95        111.03         7.08 o                         
   7  10  20        381.63        358.88        10.30 o                         
   8  10  20       1896.71       1771.73        36.60 o                         
   1  11  20       4225.13       4538.22        84.86 o                         
   2  11  20        815.85        751.94        19.37 o                         
   3  11  20       2882.69       2985.96        54.13 o                         
   4  11  20        505.99        555.17        16.38 o                         
   5  11  20       4374.45       4269.42        81.93 o                         
   6  11  20        206.40        242.52         8.01 o                         
   7  11  20         64.19         65.97         4.51 o                         
   8  11  20        286.11        297.09        18.93 o                         
   0  12  20        223.28        252.74        18.75 o                         
   1  12  20       9984.80      10389.32       186.21 o                         
   2  12  20       3147.17       3184.00        60.57 o                         
   3  12  20        885.24        924.96        21.28 o                         
   4  12  20       2139.17       2260.07        46.92 o                         
   5  12  20        445.79        406.31        11.32 o                         
   6  12  20         21.70         21.88         2.76 o                         
   7  12  20       7719.96       6926.49       422.78 o                         
   1  13  20       1487.97       1540.53        33.41 o                         
   2  13  20        124.41        126.88         6.30 o                         
   3  13  20        191.62        179.95         8.32 o                         
   4  13  20         71.15         51.39         4.18 o                         
   5  13  20       2655.64       2471.27        62.09 o                         
   6  13  20         11.27          9.55         6.76 o                         
   0  14  20       2172.99       2077.86        65.24 o                         
   1  14  20       5503.60       5190.34       123.01 o                         
   2  14  20          2.71          8.87         3.18 o                         
   3  14  20          0.68          9.55         3.90 o                         
   4  14  20       2917.49       2756.94       104.72 o                         
   1  15  20       1030.25        958.90        28.66 o                         
   2  15  20         33.68         31.24         6.76 o                         
   1   1  21        371.36        341.98         8.70 o                         
   2   1  21         66.68        134.29         5.45 o                         
   3   1  21       1982.51       1766.21        26.38 o                         
   4   1  21        626.73        652.11        13.93 o                         
   5   1  21       8635.10       9509.28       140.76 o                         
   6   1  21         15.00         39.04         4.52 o                         
   7   1  21       7082.25       7679.20       114.33 o                         
   8   1  21       5140.30       5604.21        84.09 o                         
   9   1  21        207.05        173.34         6.21 o                         
  10   1  21        351.06        415.18         9.20 o                         
  11   1  21         44.27         59.19         4.14 o                         
   0   2  21       1872.04       1825.69        40.47 o                         
   1   2  21         63.06        172.86         6.74 o                         
   2   2  21         90.06         86.17         4.53 o                         
   3   2  21         88.87        191.49         8.06 o                         
   4   2  21        337.96        364.84        11.38 o                         
   5   2  21       3582.13       3945.69        61.46 o                         
   6   2  21          0.15         13.03         4.26 o                         
   7   2  21       3087.84       3322.32        50.11 o                         
   8   2  21        317.08        298.27         8.60 o                         
   9   2  21         17.65         38.29         3.97 o                         
  10   2  21          5.01         19.26         3.02 o                         
  11   2  21       3583.54       3431.43        79.46 o                         
   1   3  21         12.95         30.54         4.11 o                         
   2   3  21       2201.40       2303.90        33.77 o                         
   3   3  21       3322.67       3540.54        48.85 o                         
   4   3  21       1927.88       2248.28        35.72 o                         
   5   3  21        114.03        171.23         6.97 o
[truncated: 40,906 more chars]
